# Supplementary material for: Food Supply Chain Safety Research Trends From 1997 to 2020: A Bibliometric Analysis
Source: Front Public Health. 2022 Feb 3;9:742980. doi: 10.3389/fpubh.2021.742980 (PMC8850300; doi:10.3389/fpubh.2021.742980)
Supplement: Supplementary file 1 [file Data_Sheet_1.ZIP]

Archive with 3 entries (2 files):
- Data/
- Data/1111 articles (2016-2020).ris
- Data/1218 articles (1997-2015).ris
