# Supplementary material for: Food Supply Chain Safety Research Trends From 1997 to 2020: A Bibliometric Analysis
Source: Front Public Health. 2022 Feb 3;9:742980. doi: 10.3389/fpubh.2021.742980 (PMC8850300; doi:10.3389/fpubh.2021.742980)
Supplement: Supplementary file 1 [file Data_Sheet_1.ZIP › Data/1111 articles (2016-2020).ris]

TY  - JOUR
TI  - The origin, supply chain, and deforestation risk of Brazil's beef exports
T2  - Proceedings of the National Academy of Sciences of the United States of America
J2  - Proc. Natl. Acad. Sci. U. S. A.
VL  - 117
IS  - 50
SP  - 31770
EP  - 31779
PY  - 2020
DO  - 10.1073/pnas.2003270117
SN  - 00278424 (ISSN) 
AU  - Zu Ermgassen, E.K.H.J.
AU  - Godar, J.
AU  - Lathuillière, M.J.
AU  - Löfgren, P.
AU  - Gardner, T.
AU  - Vasconcelos, A.
AU  - Meyfroidt, P.
AD  - Georges Lemaître Earth and Climate Research Centre, Earth and Life Institute, UCLouvain, Louvain-la-Neuve, B-1348, Belgium
AD  - Fonds de la Recherche Scientifique, Brussels, B-1000, Belgium
AD  - Stockholm Environment Institute, Stockholm, 115 23, Sweden
AD  - Global Canopy, Oxford, OX1 3HZ, United Kingdom
AB  - Though the international trade in agricultural commodities is worth more than $1.6 trillion/year, we still have a poor understanding of the supply chains connecting places of production and consumption and the socioeconomic and environmental impacts of this trade. In this study, we provide a wall-to-wall subnational map of the origin and supply chain of Brazilian meat, offal, and live cattle exports from 2015 to 2017, a trade worth more than $5.4 billion/year. Brazil is the world's largest beef exporter, exporting approximately one-fifth of its production, and the sector has a notable environmental footprint, linked to one-fifth of all commodity-driven deforestation across the tropics. By combining official per-shipment trade records, slaughterhouse export licenses, subnational agricultural statistics, and data on the origin of cattle per slaughterhouse, we mapped the flow of cattle from more than 2,800 municipalities where cattle were raised to 152 exporting slaughterhouses where they were slaughtered, via the 204 exporting and 3,383 importing companies handling that trade, and finally to 152 importing countries. We find stark differences in the subnational origin of the sourcing of different actors and link this supply chain mapping to spatially explicit data on cattle-associated deforestation, to estimate the “deforestation risk” (in hectares/year) of each supply chain actor over time. Our results provide an unprecedented insight into the global trade of a deforestation-risk commodity and demonstrate the potential for improved supply chain transparency based on currently available data. © 2020 National Academy of Sciences. All rights reserved.
KW  - Governance
KW  - Livestock
KW  - Sustainability
KW  - Trade
KW  - Transparency
KW  - animal experiment
KW  - article
KW  - Brazil
KW  - deforestation
KW  - licence
KW  - livestock
KW  - nonhuman
KW  - risk assessment
KW  - slaughterhouse
KW  - tropics
PB  - National Academy of Sciences
N1  - Export Date: 18 January 2021
M3  - Article
DB  - Scopus
N1  - CODEN: PNASA
C2  - 33262283
LA  - English
N1  - 通讯地址: Zu Ermgassen, E.K.H.J.; Georges Lemaître Earth and Climate Research Centre, Earth and Life Institute, UCLouvainBelgium; 电子邮件: erasmus.zuermgassen@uclouvain.be
N1  - 基金资助详情: EV04
N1  - 基金资助详情: Svenska Forskningsrådet Formas, 2016-00351
N1  - 基金资助详情: Institut national de la recherche scientifique, INRS, 2.5020.11
N1  - 基金资助详情: Gordon and Betty Moore Foundation, GBMF, 18/3871, 7703
N1  - 基金资助文本 1: ACKNOWLEDGMENTS. Computational resources have been provided by the Consortium des Équipements de Calcul Intensif, funded by the Fonds de la Recherche Scientifique de Belgique under Grant 2.5020.11 and by the Walloon Region. We also thank Neural Alpha for computational support and Mairon G. Bastos Lima and Tiago Reis for helpful feedback. Funding for this work was also received from the Gordon and Betty Moore Foundation (Grants 5594 and 7703), the Norway’s International Climate and Forests Initiative (Grant 18/3871), the Global Environment Facility and World Wildlife Fund (Grant EV04), and Formas (Grant 2016-00351). This work contributes to the Global Land Programme (https://glp.earth/).
N1  - 参考文献: (2018) The State of Agricultural Commodity Markets 2018. Agricultural trade, Climate Change and Food Security, , FAO, (FAO); 
Richards, P., Pellegrina, H., VanWey, L., Spera, S., Soybean development: The impact of a decade of agricultural change on urban and economic growth in Mato Grosso, Brazil (2015) PLoS One, 10, p. e0122510; 
Curtis, P. G., Slay, C. M., Harris, N. L., Tyukavina, A., Hansen, M. C., Classifying drivers of global forest loss (2018) Science, 361, pp. 1108-1111; 
Gerber, P. J., (2013) Tackling Climate Change through Livestock-A global Assessment of Emissions and Mitigation Opportunities, , (Food and Agriculture Organization of the United Nations (FAO)); 
Bijleveld, M., Naber, N., Odegard, I., Food commodity footprints: Global GHG footprints and water scarcity footprints in agriculture, , https://www.cedelft.eu/en/publications/1766/food-commodity-footprints-global-ghg-footprints-and-water-scarcity-footprints-in-agriculture, Accessed 2 February 2020; 
Green, J. M. H., Linking global drivers of agricultural trade to on-the-ground impacts on biodiversity (2019) Proc. Natl. Acad. Sci. U.S.A, 116, pp. 23202-23208; 
Centre de Coopération Internationale en Recherche Agronomique pour le Développement (CIRAD), Centre for Development and Environment (CDE), German Institute of Global and Area Studies (GIGA), Deutsche Gesellschaft für Internationale Zusammenarbeit (GIZ), Land Matrix, , https://landmatrix.org/, International Land Coalition (ILC), (2020). Accessed 1 February 2020; 
(2014), https://www.canalrural.com.br/noticias/pecuaria-lidera-lista-trabalho-escravo-brasil9289/, Canal Rural, Pecuária lidera lista de trabalho escrav Brasil. Canal Rural Accessed 1 February 2020; Godar, J., Gardner, T., Trade and land-use telecouplings (2019) Telecoupling: Exploring Land-Use Change in a Globalised World, pp. 149-175. , C. Friis, J. Ø. Nielsen, Eds. (Palgrave Studies in Natural Resource Management, Springer International Publishing); 
DeFries, R., Herold, M., Verchot, L., Macedo, M. N., Shimabukuro, Y., Export-oriented deforestation in Mato Grosso: Harbinger or exception for other tropical forests? (2013) Philos. Trans. R. Soc. Lond. B Biol. Sci, 368, p. 20120173; 
zu Ermgassen, E. K. H. J., Using supply chain data to monitor zero deforestation commitments: An assessment of progress in the Brazilian soy sector, , https:/doi.org/10.1088/1748-9326/ab6497, Accessed 7 January 2020; 
Godar, J., Suavet, C., Gardner, T. A., Dawkins, E., Meyfroidt, P., Balancing detail and scale in assessing transparency to improve the governance of agricultural commodity supply chains (2016) Environ. Res. Lett, 11, p. 035015; 
(2016) Perfil da Pecuária no Brasil: 2016, , ABIEC, (Associação Brasileira das Indústrias Ex-portadoras de Carnes, Brasília, DF); 
(2018) Perfil da Pecuária no Brasil: 2018, , ABIEC, (Associação Brasileira das Indústrias Ex-portadoras de Carnes, Brasília, DF); 
(2017) IBGE - Censo Agro 2017, , https://sidra.ibge.gov.br/pesquisa/censo-agropecuario/censo-agropecuario-2017, IBGE, Censo Agropecuário (2017). Accessed 30 August 2019; 
(2018) Projeto MapBiomas - Coleção v3 da Série Anual de Mapas de Cobertura e Uso de Solo do Brasil, , https://mapbiomas.org/, Mapbiomas, Accessed 19 February 2019; 
Pendrill, F., Agricultural and forestry trade drives large share of tropical deforestation emissions (2019) Glob. Environ. Change, 56, pp. 1-10; 
McManus, C., Dynamics of cattle production in Brazil (2016) PLoS One, 11, p. e0147138; 
Pacheco, P., Poccard-Chapuis, R., The complex evolution of cattle ranching development amid market integration and policy shifts in the Brazilian Amazon (2012) Ann. Assoc. Am. Geogr, 102, pp. 1366-1390; 
Walker, R., Ranching and the new global range: Amazônia in the 21st century (2009) Geoforum, 40, pp. 732-745; 
Kaimowitz, D., Mertens, B., Wunder, S., Pacheco, P., (2004) Hamburger Connection Fuels Amazon Destruction, , https://www.cifor.org/publications/pdf_files/media/Amazon.pdf, (Center for International Forest Research, Bogor, Indonesia); 
Rajão, R., The rotten apples of Brazil's agribusiness (2020) Science, 369, pp. 246-248; 
Gibbs, H. K., Did ranchers and slaughterhouses respond to zero-deforestation agreements in the Brazilian Amazon? (2016) Conserv. Lett, 9, pp. 32-42; 
Alix-Garcia, J., Gibbs, H. K., Forest conservation effects of Brazil's zero deforestation cattle agreements undermined by leakage (2017) Glob. Environ. Change, 47, pp. 201-217; 
de Sá, M. E. P., Data on network of live cattle exports from Brazil (2018) Data Brief, 19, pp. 1963-1969; 
(2019) Livestocks and Products Annual 2019, , USDA, Venezuela: (USDA, Washington, DC); 
Kastner, T., Kastner, M., Nonhebel, S., Tracing distant environmental impacts of agricultural products from a consumer perspective (2011) Ecol. Econ, 70, pp. 1032-1040; 
Lazzeri, T., Chinese demand for Brazilian beef raises deforestation risk (2019) Dialogo Chino, , https://dialogochino.net/25355-chinese-demand-for-brazilian-beef-raises-deforestation-risk/, Accessed 31 October 2019; 
CNN Brasil Exclusivo: Entrevista com Fábio Faria 2020-07-09, , https://www.youtube.com/watch?v=AdQi_u08mF8, CNN, Accessed 27 July 2020; 
Vale, P., The expansion of intensive beef farming to the Brazilian Amazon (2019) Glob. Environ. Change, 57, p. 101922; 
Cederberg, C., Persson, U. M., Neovius, K., Molander, S., Clift, R., Including carbon emissions from deforestation in the carbon footprint of Brazilian beef (2011) Environ. Sci. Technol, 45, pp. 1773-1779; 
Bôas, V., China leva preço da carne à maior alta desde novembro de 2010 nota IBGE, , https://valor.globo.com/brasil/noticia/2019/12/06/china-leva-precoda-carne-a-maior-alta-desde-novembro-de-2010-nota-ibge.ghtml, Valor Econômico. Accessed 10 January 2020; 
(2018) Atlas Digital das Pastagens Brasileiras, , https://pastagem.org/atlas, Lapig, Accessed 27 March 2019; 
(2017), https://sidra.ibge.gov.br/pesquisa/pam/tabelas, IBGE, Produção Agrícola Municipal (PAM) Accessed 26 June 2018; Klingler, M., Richards, P. D., Ossner, R., Cattle vaccination records question the impact of recent zero-deforestation agreements in the Amazon (2018) Reg. Environ. Change, 18, pp. 33-46; 
Dietz, S., An assessment of climate action by high-carbon global corporations (2018) Nat. Clim. Chang, 8, pp. 1072-1075; 
Rettman, A., EU to discuss Brazil beef ban over Amazon fires (2019) EUobserver, , https://euobserver.com/environment/145723, Accessed 20 October 2020; 
(2015) Carne ao Molho Madeira, , Greenpeace, (Greenpeace); 
(2018) The Chain: Carrefour Makes Incremental Commitment to Sustainable Beef in Brazilian State of Mato Grosso, , Chain Reaction Research, (Chain Reaction Research, Washington, D.C); 
Minerva Foods, Earnings Release: 4Q18 and 2018 highlights, , http://ir.minervafoods.com/minerva2012/web/download_arquivos.asp?id_arquivo=92372415-CC17-4C14-B072-8A4D7EC0C712, Accessed 23 November 2020; 
(2019) Marfrig Global Foods, Management Report 2018, , (Marfrig Global Foods); 
(2019) Management Report 2018, , JBS, (JBS); 
China meat association and its 64 Chinese company members jointly announce Chinese sustainable meat declaration with WWF, , https://www.wwf.org.br/?61882/China-Meat-Association-And-Its-64-Chinese-Company-Members-Jointly-Announce-Chinese-Sustainable-Meat-Declaration-with-WWF, WWF, Accessed 18 February 2019; 
Barreto, P., Pereira, R., Brandão, A., Baima, S., (2017) Os frigoríficos vão ajudar a zerar o desmatamento da Amazônia?, , (Imazon & ICV); 
Garrett, R., Lambin, E. F., Le Polain de Waroux, Y., (2017) To Eliminate Deforestation in South America, Reduce Differences in Regulations Across Regions and Actors, , (ISID Policy Brief PB-2017-05, Institute for the Study of International Development, McGill University); 
Nepstad, D., Slowing Amazon deforestation through public policy and interventions in beef and soy supply chains (2014) Science, 344, pp. 1118-1123; 
Koch, N., zu Ermgassen, E. K. H. J., Wehkamp, J., Oliveira Filho, F. J. B., Schwerhoff, G., Agricultural productivity and forest conservation: Evidence from the Brazilian Amazon (2019) Am. J. Agric. Econ, 101, pp. 919-940; 
Garrett, R. D., Intensification in agriculture-forest frontiers: Land use responses to development and conservation policies in Brazil (2018) Glob. Environ. Change, 53, pp. 233-243; 
Sparovek, G., Rajão, R., Torsiano, R., Nicolaus Fendrich, A., Barretto, A., (2020) Análise dos Eefeitos da MP 910/2019 do Parecer do Senador Irajá Abreu na Destinação das Glebas Públicas Federais na Amazônia Legal, , (Universidade de São Paulo, Piracicaba, SP); 
Carvalho, W. D., Deforestation control in the Brazilian Amazon: A conservation struggle being lost as agreements and regulations are subverted and bypassed (2019) Perspect. Ecol. Conserv, 17, pp. 122-130; 
Schielein, J., Börner, J., Recent transformations of land-use and land-cover dynamics across different deforestation frontiers in the Brazilian Amazon (2018) Land Use Policy, 76, pp. 81-94; 
(2018) Pecuária e Abastecimento, Quantidade de Abate Estadual por Ano/Espécie, , http://sigsif.agricultura.gov.br/sigsif_cons/!ap_abate_estaduais_cons?p_select=SIM, MAPA Ministério da Agricultura, Accessed 12 June 2019; 
http://www.dpi.inpe.br/prodesdigital/prodesmunicipal.php, INPE, PRODES Amazon. Accessed 26 April 2017; PRODES Cerrado, , http://www.dpi.inpe.br/fipcerrado/dashboard/cerradorates.html, INPE, Accessed 26 December 2018; 
(2019), http://mapas.sosma.org.br/, Mapas SOS Mata Atlântica, Atlas. Accessed 30 August 2019; (2019) Soy Maps of the Southern Hemisphere, , GLAD, (University of Maryland); 
(2019) ANUALPEC - Anuário da Pecuária Brasileira 2019, , IEG j FNP, (Informa Economics IEG j FNP, São Paulo, SP); 
https://sidra.ibge.gov.br/pesquisa/ppm/quadros/brasil/, IBGE, Pesquisa Pecuária Municipal (PPM). Accessed 2 February 2019; Pesquisa Trimestral do Abate de Animais, , https://www.ibge.gov.br/estatisticas/economicas/agricultura-e-pecuaria/9203-pesquisas-trimestrais-do-abate-de-animais.html?=&t=downloads, IBGE, Accessed 14 June 2019; 
Amaral, T., (2016) The Evolving Role of Federal Prosecutors in Changing Cattle Environmental Governance in the Brazilian Amazon, , (University of Wisconsin-Madison)
UR  - https://www.scopus.com/inward/record.uri?eid=2-s2.0-85098459202&doi=10.1073%2fpnas.2003270117&partnerID=40&md5=5b8d3c80345a48fc64129812fd7ce03d
ER  - 

TY  - JOUR
TI  - A field study to predict Cd bioaccumulation in a soil-wheat system: Application of a geochemical model
T2  - Journal of Hazardous Materials
J2  - J. Hazard. Mater.
VL  - 400
PY  - 2020
DO  - 10.1016/j.jhazmat.2020.123135
SN  - 03043894 (ISSN) 
AU  - Qu, X.
AU  - Xu, W.
AU  - Ren, J.
AU  - Zhao, X.
AU  - Li, Y.
AU  - Gu, X.
AD  - State Key Laboratory of Pollution Control and Resource Reuse, School of the Environment, Nanjing University, 163 Xianlin Ave., Nanjing, China
AD  - Technical Innovation Center of Ecological Monitoring & Restoration Project on Land (Arable), Geological Survey of Jiangsu, 100 Zhujiang Rd., Nanjing, China
AB  - An accurate model to predict Cd accumulation in crops based on soil properties would facilitate evaluations of soil quality and the potential risk posed by metals. However, given the heterogeneity of soil, such models are difficult to establish on large regional scales. This study for the first time examined the applicability of a multi-surface speciation model (MSM) in predicting Cd accumulation in wheat at a regional field scale, based on 140 soil-wheat paired samples collected from a 205-km2 field. The MSM resulted in a better correlation between Cd accumulation in wheat grain (R2 = 0.75) and roots (R2 = 0.74) than obtained with chemical extraction methods (total Cd in soil, 0.01 M CaCl2, and 0.43 M HNO3). In addition, while the performance of the MSM was comparable to that of a traditional multiple regression model, a parameter-fitting process was not required. The predictive ability of the MSM was further used to assess and predict the soil Cd risk and to develop a soil Cd sensitivity map to better localize areas of greatest sensitivity to Cd contamination. The results showed that the MSM can serve as a useful tool for regional soil risk assessments and thus in the development of soil protection measures. © 2020 Elsevier B.V.
KW  - Bioavailability
KW  - Heavy metal
KW  - Multi-surface model
KW  - Risk assessment
KW  - Wheat
KW  - Biochemistry
KW  - Forecasting
KW  - Logistic regression
KW  - Nitric acid
KW  - Risk assessment
KW  - Soil conservation
KW  - Soils
KW  - Accurate modeling
KW  - Cd accumulation
KW  - Chemical extraction method
KW  - Geochemical modeling
KW  - Multiple regression model
KW  - Parameter fitting
KW  - Predictive abilities
KW  - Soil protection measures
KW  - Soil pollution
KW  - cadmium
KW  - ferric hydroxide
KW  - iron oxide
KW  - bioaccumulation
KW  - cadmium
KW  - correlation
KW  - environmental risk
KW  - extraction method
KW  - geoaccumulation
KW  - parameterization
KW  - soil quality
KW  - soil-vegetation interaction
KW  - wheat
KW  - adsorption
KW  - Article
KW  - bioaccumulation
KW  - extraction
KW  - mass spectrometry
KW  - physical chemistry
KW  - risk assessment
KW  - soil acidity
KW  - soil pollution
KW  - soil property
KW  - surface soil
KW  - wheat
KW  - Triticum aestivum
PB  - Elsevier B.V.
N1  - 施引文献 :1
N1  - Export Date: 18 January 2021
M3  - Article
DB  - Scopus
C7  - 123135
N1  - CODEN: JHMAD
C2  - 32563902
LA  - English
N1  - 通讯地址: Gu, X.; State Key Laboratory of Pollution Control and Resource Reuse, School of the Environment, Nanjing University, 163 Xianlin Ave., China; 电子邮件: xygu@nju.edu.cn
N1  - 化学物质/CAS: cadmium, 22537-48-0, 7440-43-9; ferric hydroxide, 11113-66-9, 12022-37-6, 12181-28-1, 1309-33-7, 1310-14-1, 1317-60-8, 1317-63-1; iron oxide, 1332-37-2
N1  - 基金资助详情: 2018YFC1800602
N1  - 基金资助详情: National Natural Science Foundation of China, NSFC, 21876080
N1  - 基金资助文本 1: This work was supported by the National Key R&D Programs of China ( 2018YFC1800602 ) and the Natural Science Foundation of China ( 21876080 ).
N1  - 参考文献: Antoniadis, V., Levizou, E., Shaheen, S.M., Ok, Y.S., Sebastian, A., Baum, C., Prasad, M.N.V., Rinklebe, J., Trace elements in the soil-plant interface: phytoavailability, translocation, and phytoremediation-A review (2017) Earth-Sci Rev, 171, pp. 621-645; 
Bian, R.J., Joseph, S., Cui, L.Q., Pan, G.X., Li, L.Q., Liu, X.Y., Zhang, A., Donne, S., A three-year experiment confirms continuous immobilization of cadmium and lead in contaminated paddy field with biochar amendment (2014) J. Hazard. Mater., 272, pp. 121-128; 
Bonten, L.T.C., Groenenberg, J.E., Weng, L., van Riemsdijk, W.H., Use of speciation and complexation models to estimate heavy metal sorption in soils (2008) Geoderma, 146, pp. 303-310; 
Borgese, L., Federici, S., Zacco, A., Gianoncelli, A., Rizzo, L., Smith, D.R., Donna, F., Bontempi, E., Metal fractionation in soils and assessment of environmental contamination in Vallecamonica, Italy (2013) Environ. Sci. Pollut. Res., 20, pp. 5067-5075; 
Chen, Y.X., Jiang, X.S., Wang, Y., Zhuang, D.F., Spatial characteristics of heavy metal pollution and the potential ecological risk of a typical mining area: a case study in China (2018) Process Saf. Environ., 113, pp. 204-219; 
Chen, H., Yang, X., Wang, P., Wang, Z., Li, M., Zhao, F.J., Dietary cadmium intake from rice and vegetables and potential health risk: a case study in Xiangtan, southern China (2018) Sci. Total Environ., 639, pp. 271-277; 
Chen, H.P., Zhang, W.W., Yang, X.P., Wang, P., McGrath, S.P., Zhao, F.J., Effective methods to reduce cadmium accumulation in rice grain (2018) Chemosphere, 207, pp. 699-707; 
Cheng, W., Lei, S., Bian, Z., Zhao, Y., Li, Y., Gan, Y., Geographic distribution of heavy metals and identification of their sources in soils near large, open-pit coal mines using positive matrix factorization (2020) J. Hazard. Mater., 387, p. 121666; 
Ciadamidaro, L., Puschenreiter, M., Santner, J., Wenzel, W.W., Madejon, P., Madejon, E., Assessment of trace element phytoavailability in compost amended soils using different methodologies (2017) J. Soils Sediments, 17, pp. 1251-1261; 
Davis, H.T., Aelion, C.M., McDermott, S., Lawson, A.B., Identifying natural and anthropogenic sources of metals in urban and rural soils using GIS-based data, PCA, and spatial interpolation (2009) Environ. Pollut., 157, pp. 2378-2385; 
Degryse, F., Smolders, E., Zhang, H., Davison, W., Predicting availability of mineral elements to plants with the DGT technique: a review of experimental data and interpretation by modelling (2009) Environ. Chem., 6, p. 198; 
Di Bonito, M., Lofts, S., Groenenberg, J.E., Models of geochemical speciation: structure and applications (2018) Environmental Geochemistry, pp. 237-305. , 2nd ed. Elsevier; 
Dijkstra, J., Meeussen, J.C.L., Comans, R.N.J., Evaluation of a generic multisurface sorption model for inorganic soil contaminants (2009) Environ. Sci. Technol., 43, pp. 6196-6201; 
Dijkstra, J.J., Meeussen, J.C.L., Comans, R.N.J., Evaluation of a generic multisurface sorption model for inorganic soil contaminants (2009) Environ. Sci. Technol., 43, pp. 6196-6201; 
Duffner, A., Hoffland, E., Weng, L., van der Zee, S.E.A.T.M., Predicting zinc bioavailability to wheat improves by integrating pH dependent nonlinear root surface adsorption (2013) Plant Soil, 373, pp. 919-930; 
Duffner, A., Weng, L.P., Hoffland, E., van der Zee, S., Multi-surface modeling to predict free zinc ion concentrations in Low-Zinc soils (2014) Environ. Sci. Technol., 48, pp. 5700-5708; 
Dzombak, D.A., Morel, F.M.M., Surface Complexation Modeling Hydrous Ferric Oxide (1990), John Wiley & Sons New York; Ettler, V., Mihaljevic, M., Sebek, O., Grygar, T., Assessment of single extractions for the determination of mobile forms of metals in highly polluted soils and sediments - analytical and thermodynamic approaches (2007) Anal. Chim. Acta, 602, pp. 131-140; 
Friedlova, M., The influence of heavy metals on soil biological and chemical properties (2010) Soil Water Res., 5, pp. 21-27; 
GB15618-2018, Soil Environmental Quality Risk Control Standard for Soil Contamination of Agricultural Land (2018), Chinese EPA China; GB2762-2017, National Standard for Limits of Contaminants in Food (2017), Chinese EPA China; Groenenberg, J.E., Lofts, S., The use of assemblage models to describe trace element partitioning, speciation, and fate: a review (2014) Environ. Toxicol. Chem., 33, pp. 2181-2196; 
Groenenberg, J.E., Lofts, S., Recent developments in surface complexation modeling (2014) Environ. Toxicol. Chem., 33, pp. 2170-2171; 
Groenenberg, J.E., Dijkstra, J.J., Bonten, L.T.C., de Vries, W., Comans, R.N.J., Evaluation of the performance and limitations of empirical partition-relations and process based multisurface models to predict trace element solubility in soils (2012) Environ Pollut, 166, pp. 98-107; 
Groenenberg, J.E., Romkens, P.F., Zomeren, A.V., Rodrigues, S.M., Comans, R.N., Evaluation of the single dilute (0.43 m) nitric acid extraction to determine geochemically reactive elements in soil (2017) Environ. Sci. Technol., 51, pp. 2246-2253; 
Gu, X., Evans, L.J., Modelling the adsorption of Cd(II), Cu(II), Ni(II), Pb(II), and Zn(II) onto Fithian illite (2007) J. Colloid Interface Sci., 307, pp. 317-325; 
Gu, X., Sun, J., Evans, L.J., The development of a multi-surface soil speciation model for Cd (II) and Pb (II): comparison of two approaches for metal adsorption to clay fractions (2014) Appl. Geochem., 47, pp. 99-108; 
Guo, J.H., Liu, X.J., Zhang, Y., Shen, J.L., Han, W.X., Zhang, W.F., Christie, P., Zhang, F.S., Significant acidification in major Chinese croplands (2010) Science, 327, pp. 1008-1010; 
Guo, W., Sun, W.-H., Zhao, R.-X., Zhao, W.-J., Fu, R.-Y., Zhang, J., Characteristic and evaluation of soil pollution by heavy metal in different functional zones of Hohhot (2013) Huanjing Kexue, 34, pp. 1561-1567; 
Gustavsson, M., Karlsson, S., Oberg, G., Sanden, P., Svensson, T., Valinia, S., Thiry, Y., Bastviken, D., Organic matter chlorination rates in different boreal soils: the role of soil organic matter content (2012) Environ. Sci. Technol., 46, pp. 1504-1510; 
Hengl, T., Heuvelink, G.B.M., Stein, A., A generic framework for spatial prediction of soil variables based on regression-kriging (2004) Geoderma, 120, pp. 75-93; 
Hiemstra, T., Antelo, J., Rahnemaie, R., van Riemsdijk, W.H., Nanoparticles in natural systems I: the effective reactive surface area of the natural oxide fraction in field samples (2010) Geochim. Cosmochim. Acta, 74, pp. 41-58; 
Hou, D.Y., O'Connor, D., Nathanail, P., Tian, L., Ma, Y., Integrated GIS and multivariate statistical analysis for regional scale assessment of heavy metal soil contamination: a critical review (2017) Environ. Pollut., 231, pp. 1188-1200; 
ISO17586, Soil Quality - Extraction of Trace Elements Using Dilute Nitric Acid (2016); Jiang, Y.X., Chao, S.H., Liu, J.W., Yang, Y., Chen, Y.J., Zhang, A.C., Cao, H.B., Source apportionment and health risk assessment of heavy metals in soil for a township in Jiangsu Province, China (2017) Chemosphere, 168, pp. 1658-1668; 
Keizer, M.G., van Riemsdijk, W.H., ECOSAT: A Computer Program for the Calculation of Speciation and Transport in Soil-water Systems, Version 4.9 User's Manual (2009), Wageningen University The Netherlands; Khan, M.A., Khan, S., Khan, A., Alam, M., Soil contamination with cadmium, consequences and remediation using organic amendments (2017) Sci. Total Environ., 601-602, pp. 1591-1605; 
Kim, R.-Y., Yoon, J.-K., Kim, T.-S., Yang, J.E., Owens, G., Kim, K.-R., Bioavailability of heavy metals in soils: definitions and practical implementation-a critical review (2015) Environ. Geochem. Health, 37, pp. 1041-1061; 
Korzeniowska, J., Stanislawska-Glubiak, E., Proposal of new convenient extractant for assessing phytoavailability of heavy metals in contaminated sandy soil (2017) Environ. Sci. Pollut. R, 24, pp. 14857-14866; 
Li, J., Heap, A.D., A review of comparative studies of spatial interpolation methods in environmental sciences: performance and impact factors (2011) Ecol. Inform., 6, pp. 228-241; 
Li, Y., Zhou, S.L., Zhu, Q., Li, B.J., Wang, J.X., Wang, C.H., Chen, L., Wu, S.H., One-century sedimentary record of heavy metal pollution in western Taihu Lake, China (2018) Environ. Pollut., 240, pp. 709-716; 
Liu, Y., Fu, Q., Gao, J., Xu, W.-G., Yin, B., Cao, Y.-Q., Qin, W.-H., Concentrations and safety evaluation of heavy metals in aquatic products of Yancheng, Jiangsu Province (2013) Huanjing Kexue, 34, pp. 4081-4089; 
Maanan, M., Saddik, M., Maanan, M., Chaibi, M., Assobhei, O., Zourarah, B., Environmental and ecological risk assessment of heavy metals in sediments of Nador lagoon, Morocco (2015) Ecol. Indic., 48, pp. 616-626; 
Mazurek, R., Kowalska, J., Gasiorek, M., Zadrozny, P., Jozefowska, A., Zaleski, T., Kepka, W., Orlowska, K., Assessment of heavy metals contamination in surface layers of Roztocze National Park forest soils (SE Poland) by indices of pollution (2017) Chemosphere, 168, pp. 839-850; 
Milicevic, T., Relic, D., Skrivanj, S., Tesic, Z., Popovic, A., Assessment of major and trace element bioavailability in vineyard soil applying different single extraction procedures and pseudo-total digestion (2017) Chemosphere, 171, pp. 284-293; 
Milne, C.J., Kinniburgh, D.G., van Riemsdijk, W.H., Tipping, E., Generic NICA-Donnan model parameters for metal-ion binding by humic substances (2003) Environ. Sci. Technol., 37, pp. 958-971; 
Mu, T., Zhou, T., Li, Z., Hu, P., Luo, Y., Christie, P., Wu, L., Prediction models for rice cadmium accumulation in Chinese paddy fields and the implications in deducing soil thresholds based on food safety standards (2020) Environ. Pollut., 258, p. 113879; 
Pueyo, M., Lopez-Sanchez, J.F., Rauret, G., Assessment of CaCl2, NaNO3 and NH4NO3 extraction procedures for the study of Cd, Cu, Pb and Zn extractability in contaminated soils (2004) Anal. Chim. Acta, 504, pp. 217-226; 
Rai, P.K., Lee, S.S., Zhang, M., Tsang, Y.F., Kim, K.H., Heavy metals in food crops: health risks, fate, mechanisms, and management (2019) Environ. Int., 125, pp. 365-385; 
Rajkumar, H., Naik, P.K., Rishi, M.S., Evaluation of heavy metal contamination in soil using geochemical indexing approaches and chemometric techniques (2019) Int. J. Environ. Sci. Technol., 16, pp. 7467-7486; 
Ran, J., Wang, D., Wang, C., Zhang, G., Zhang, H., Heavy metal contents, distribution, and prediction in a regional soil-wheat system (2016) Sci. Total Environ., 544, pp. 422-431; 
Ren, Z.L., Sivry, Y., Dai, J., Tharaud, M., Cordier, L., Benedetti, M.F., Multi-element stable isotopic dilution and multi-surface modelling to assess the speciation and reactivity of cadmium and copper in soil (2015) Eur. J. Soil Sci., 66, pp. 973-982; 
Riesen, O., Feller, U., Redistribution of nickel, cobalt, manganese, zinc, and cadmium via the phloem in young and maturing wheat (2005) J. Plant Nutr., 28, pp. 421-430; 
Rizwan, M., Ali, S., Abbas, T., Zia-Ur-Rehman, M., Hannan, F., Keller, C., Al-Wabel, M.I., Ok, Y.S., Cadmium minimization in wheat: a critical review (2016) Ecotoxicol. Environ. Saf., 130, pp. 43-53; 
Sauvé, S., Hendershot, W., Allen, H.E., Solid-solution partitioning of metals in contaminated soils: dependence on pH, total metal burden, and organic matter (2000) Environ. Sci. Technol., 34, pp. 1125-1131; 
Simmons, R.W., Noble, A.D., Pongsakul, P., Sukreeyapongse, O., Chinabut, N., Analysis of field-moist Cd contaminated paddy soils during rice grain fill allows reliable prediction of grain Cd levels (2008) Plant Soil, 302, pp. 125-137; 
Soriano-Disla, J.M., Speir, T.W., Gomez, I., Clucas, L.M., McLaren, R.G., Navarro-Pedreno, J., Evaluation of different extraction methods for the assessment of heavy metal bioavailability in various soils (2010) Water Air Soil Pollut. Focus., 213, pp. 471-483; 
Sun, X.L., Zhao, Y.G., Wu, Y.J., Zhao, M.S., Wang, H.L., Zhang, G.L., Spatio-temporal change of soil organic matter content of Jiangsu Province, China, based on digital soil maps (2012) Soil Use Manage, 28, pp. 318-328; 
Tian, K., Hu, W., Xing, Z., Huang, B., Jia, M., Wan, M., Determination and evaluation of heavy metals in soils under two different greenhouse vegetable production systems in eastern China (2016) Chemosphere, 165, pp. 555-563; 
USEPA, Acid Digestion of Sediments, Sludges, and Soils (2012), United States Environmental Protection Agency Washington,DC; Wang, P., Chen, H., Kopittke, P.M., Zhao, F.J., Cadmium contamination in agricultural soils of China and the impact on food safety (2019) Environ. Pollut., 249, pp. 1038-1048; 
Weng, L., Temminghoff, E.J.M., Riemsdijk, W.H., Contribution of individual sorbents to the control of heavy metal activity in sandy soil (2001) Environ. Sci. Technol., 35, pp. 4436-4443; 
Wu, S.H., Zhou, S.L., Li, X.G., Johnson, W.C., Zhang, H.F., Shi, J.F., Heavy-metal accumulation trends in Yixing, China: an area of rapid economic development (2010) Environ. Earth Sci., 61, pp. 79-86; 
Xiao, Q., Zong, Y., Lu, S., Assessment of heavy metal pollution and human health risk in urban soils of steel industrial city (Anshan), Liaoning, Northeast China (2015) Ecotox Environ. Safe, 120, pp. 377-385; 
Xie, E., Zhao, Y., Li, H., Shi, X., Lu, F., Zhang, X., Peng, Y., Spatio-temporal changes of cropland soil pH in a rapidly industrializing region in the Yangtze River Delta of China, 1980-2015 (2019) Agric. Ecosyst. Environ., 272, pp. 95-104; 
Xiong, J., Zhu, Q.H., Huang, D.Y., Zhu, H.H., Xu, C., Wang, S., Wang, H., Prediction model for the accumulation of cadmium in rice in typical paddy fields of south China (in Chinese) (2019) J. Agro-Environ. Sci., 38, pp. 22-28; 
Yan, N., Liu, W.B., Xie, H.T., Gao, L.R., Han, Y., Wang, M.J., Li, H.F., Distribution and assessment of heavy metals in the surface sediment of Yellow River, China (2016) J. Environ. Sci., 39, pp. 45-51; 
Yang, J., Teng, Y.G., Zuo, R., Song, L.T., Comparison of bioavailable vanadium in alfalfa rhizosphere soil extracted by an improved BCR procedure and EDTA, HCl, and NaNO3 single extractions in a pot experiment with V-Cd treatments (2015) Environ. Sci. Pollut. R, 22, pp. 8833-8842; 
Yu, X.M., Wang, Z.W., Lynn, A., Cai, J.C., Huangfu, Y.C., Geng, Y., Tang, J.X., Zeng, X.F., Heavy metals in wheat grown in sewage irrigation: a distribution and prediction model (2016) Polish J. Environ. Stud., 25, pp. 413-418; 
Zeng, F.R., Ali, S., Zhang, H.T., Ouyang, Y.B., Qiu, B.Y., Wu, F.B., Zhang, G.P., The influence of pH and organic matter content in paddy soil on heavy metal availability and their uptake by rice plants (2011) Environ. Pollut., 159, pp. 84-91; 
Zhang, H., Luo, Y., Song, J., Zhang, H., Xia, J., Zhao, Q., Predicting As, Cd and Pb uptake by rice and vegetables using field data from China (2011) J. Environ. Sci., 23, pp. 70-78; 
Zhang, S., Song, J., Gao, H., Zhang, Q., Lv, M.C., Wang, S., Liu, G., Sun, W., Improving prediction of metal uptake by Chinese cabbage (Brassica pekinensis L.) based on a soil-plant stepwise analysis (2016) Sci. Total Environ., 569-570, pp. 1595-1605; 
Zhang, C., Gu, X., Gu, C., Evans, L.J., Multi-surface modeling of Ni(II) and Cd(II) partitioning in soils: effects of salts and solid/liquid ratios (2018) Sci. Total Environ., 635, pp. 859-866; 
Zhang, L., Zhu, G., Ge, X., Xu, G., Guan, Y., Novel insights into heavy metal pollution of farmland based on reactive heavy metals (RHMs): pollution characteristics, predictive models, and quantitative source apportionment (2018) J. Hazard. Mater., 360, pp. 32-42; 
Zhao, F.J., Ma, Y., Zhu, Y.G., Tang, Z., McGrath, S.P., Soil contamination in China: current status and mitigation strategies (2015) Environ. Sci. Technol., 49, pp. 750-759; 
Zhao, X., Jiang, Y., Gu, X., Gu, C., Taylor, J.A., Evans, L.J., Multisurface modeling of Ni bioavailability to wheat (Triticum aestivum L.) in various soils (2018) Environ. Pollut., 238, pp. 590-598; 
Zhou, Y., Jia, Z., Wang, J., Chen, L., Zou, M., Li, Y., Zhou, S., Heavy metal distribution, relationship and prediction in a wheat-rice rotation system (2019) Geoderma, 354, p. 113886; 
Zhu, H.H., Chen, C., Xu, C., Zhu, Q.H., Huang, D.Y., Effects of soil acidification and liming on the phytoavailability of cadmium in paddy soils of central subtropical China (2016) Environ. Pollut., 219, pp. 99-106; 
Zhu, B., Liao, Q., Zhao, X., Gu, X., Gu, C., A multi-surface model to predict Cd phytoavailability to wheat (Triticum aestivum L.) (2018) Sci. Total Environ., 630, pp. 1374-1380; 
Zhu, Q., de Vries, W., Liu, X., Hao, T., Zeng, M., Shen, J., Zhang, F., Enhanced acidification in Chinese croplands as derived from element budgets in the period 1980-2010 (2018) Sci. Total Environ., 618, pp. 1497-1505; 
Zimmerman, D., Pavlik, C., Ruggles, A., Armstrong, M.P., An experimental comparison of ordinary and universal kriging and inverse distance weighting (1999) Math. Geol., 31, pp. 375-390
UR  - https://www.scopus.com/inward/record.uri?eid=2-s2.0-85086757803&doi=10.1016%2fj.jhazmat.2020.123135&partnerID=40&md5=338b1ac300593e159187e80b0847ca51
ER  - 

TY  - SER
TI  - Generation of open-source genomics resources for African orphan tree crops by African Orphan Crops Consortium (AOCC), a public-private partnership for promoting food and nutritional security in Africa
T2  - Acta Horticulturae
J2  - Acta Hortic.
VL  - 1297
SP  - 615
EP  - 622
PY  - 2020
DO  - 10.17660/ActaHortic.2020.1297.80
SN  - 05677572 (ISSN) 
AU  - Hendre, P.S.
AU  - Muchugi, A.
AU  - Chang, Y.
AU  - Fu, Y.
AU  - Song, Y.
AU  - Liu, M.
AU  - Liao, X.
AU  - Liu, H.
AU  - Song, B.
AU  - Xu, X.
AU  - Cheng, S.
AU  - Liu, X.
AU  - Odney, D.A.
AU  - Kuan Ho, W.
AU  - Mayes, S.
AU  - Muthemba, S.
AU  - Kariba, R.
AU  - Featherston, J.
AU  - Hefer, C.
AU  - Rees, J.
AU  - Van De Peer, Y.
AU  - Van Deynze, A.
AU  - Jamnadass, R.
AD  - ICRAF, Nairobi, Kenya
AD  - BGI, China
AD  - ICRISAT, Kenya
AD  - University of Nottingham Malaysia Campus, Malaysia
AD  - University of Nottingham, United Kingdom
AD  - Agricultural Research Council, South Africa
AD  - Ghent University, Belgium
AD  - University of California, Davis, United States
AB  - The growing African population needs a substantial increase in food production along with nutritious food options to address hunger, malnutrition and stunting. The indigenous or naturalized African fruit tree species are inherently nutritious, fortified with minerals, vitamins and antioxidants with high potential to improve the resilience of African food systems. The African orphan crops consortium (AOCC, http://africanorphancrops.org) has prioritized 50 undomesticated or semi-domesticated perennial fruit species and 51 annual species through stakeholder consultations to improve their productivity as well as markets and value chains. The next-generation breeding technologies based on genomics assisted selection holds immense promise to improve their domestication, yield and nutrition traits. It involves the generation of the reference genome sequence, re-sequencing of 100 diverse accessions and using transcriptome sequencing for genome annotation. At present the AOCC has completed sequencing of six tree genomes; Faidherbia albida (Fa), Artocarpus heterophyllus (Ah), Artocarpus altilis (Aa), Moringa oleifera (Mo), Sclerocarya birrea (Sb), and Annona senegalensis (As), three multi-purpose species genomes; Lablab purpureus (Lp), Vigna subterranea (Vs) and Solanum aethiopicum (Sa), while other 18 are under various stages of sequencing. The AOCC is using Illumina's Hiseq2500, Hiseq4000, BGISEQ500 and customized assembly and annotation pipelines for reference genome sequencing. Other technologies such as 10x and PacBio sequencing are also applied if deemed necessary. Among the assembled genomes, the highest scaffold N50 was found to be around 1.54 Mb for Aa, whereas the smallest was for Sb, 0.34 Mb, whereas the majority of them ranged from 0.5 to 1 Mb. The initial gene prediction used an electronic annotation pipeline, which is now being confirmed using a high-quality transcriptome sequence from at least 10-12 different tissues per species. Following this, re-sequencing will provide information about the single nucleotide polymorphisms (SNPs), and will aid in trait tagging and genomics assisted breeding. © 2020 International Society for Horticultural Science. All rights reserved.
KW  - Genomics
KW  - Next-generation breeding
KW  - Next-generation sequencing
KW  - Orphan crops
PB  - International Society for Horticultural Science
N1  - Export Date: 18 January 2021
M3  - Article
DB  - Scopus
LA  - English
N1  - 参考文献: Baldermann, S., Blagojević, L., Frede, K., Klopsch, R., Neugart, S., Neumann, A., Ngwene, B., Schröter, A., Are neglected plants the food for the future? (2016) Crit. Rev. Plant Sci, 35 (2), pp. 106-119. , https://doi.org/10.1080/07352689.2016.1201399; 
Boukar, O., Belko, N., Chamarthi, S., Togola, A., Batieno, J., Owusu, E., Haruna, M., Fatokun, C., Cowpea (Vigna unguiculata): genetics, genomics and breeding (2018) Plant Breed, pp. 1-10. , 00; 
Campbell, M.S., Holt, C., Moore, B., Yandell, M., Genome annotation and curation using MAKER and MAKER-P (2014) Curr. Protoc. Bioinfo, 48. , 4.11.1-4.11.39; 
Chen, F., Dong, W., Zhang, J., Guo, X., Chen, J., Wang, Z., Lin, Z., Zhang, L., The sequenced angiosperm genomes and genome databases (2018) Front. Plant Sci, 9, p. 418. , https://doi.org/10.3389/fpls.2018.00418, PubMed; 
Chivenge, P., Mabhaudhi, T., Modi, A.T., Mafongoya, P., The potential role of neglected and underutilised crop species as future crops under water scarce conditions in sub-Saharan Africa (2015) Int. J. Environ. Res. Public Health, 12 (6), pp. 5685-5711. , https://doi.org/10.3390/ijerph120605685, PubMed; 
Dawson, I.K., Hendre, P., Powell, W., McMullin, S., Simons, T., Revoredo-Giha, C., Odeny, D., Watson, C.A., (2018) Supporting human nutrition in Africa through the integration of new and orphan crops into food systems: placing the work of the African Orphan Crops Consortium in context, , ICRAF Working Paper No 276. Nairobi, World Agroforestry Centre; 
Ebert, A.W., Potential of underutilized traditional vegetables and legume crops to contribute to food and nutritional security, income and more sustainable production systems (2014) Sustainability, 6 (1), pp. 319-335. , https://doi.org/10.3390/su6010319; 
Fernandes, S.B., Dias, K.O.G., Ferreira, D.F., Brown, P.J., Efficiency of multi-trait, indirect, and trait-assisted genomic selection for improvement of biomass sorghum (2018) Theor. Appl. Genet, 131 (3), pp. 747-755. , https://doi.org/10.1007/s00122-017-3033-y, PubMed; 
(2017) Regional overview of food security and nutrition in Africa 2016, the challenges of building resilience to shocks and stresses, , http://www.fao.org/3/a-i6813e.pdf, Food and Agriculture Organization. Accra; 
Haas, B.J., Papanicolaou, A., Yassour, M., Grabherr, M., Blood, P.D., Bowden, J., Couger, M.B., Lieber, M., De novo transcript sequence reconstruction from RNA-seq using the Trinity platform for reference generation and analysis (2013) Nat. Protoc, 8 (8), pp. 1494-1512. , https://doi.org/10.1038/nprot.2013.084, PubMed; 
Hendre, P., Deynze, A.-V., (2015) How a consortium is changing Africa's food systems?, , http://africanorphancrops.org/category/resources/blog/page/3/; 
Hickey, J.M., Chiurugwi, T., Mackay, I., Powell, W., Genomic prediction unifies animal and plant breeding programs to form platforms for biological discovery (2017) Nat. Genet, 49 (9), pp. 1297-1303. , https://doi.org/10.1038/ng.3920, Implementing Genomic Selection in CGIAR Breeding Programs Workshop Participants. PubMed; 
Janila, P., Variath, M.T., Pandey, M.K., Desmae, H., Motagi, B.N., Okori, P., Manohar, S.S., Varshney, R.K., Genomic tools in groundnut breeding program: status and perspectives (2016) Front. Plant Sci, 7, p. 289. , https://doi.org/10.3389/fpls.2016.00289, PubMed; 
Liang, Z., Gupta, S.K., Yeh, C.-T., Zhang, Y., Ngu, D.W., Kumar, R., Patil, H.T., Rathore, A., Phenotypic data from inbred parents can improve genomic prediction in pearl millet hybrids (2018) G3 (Bethesda), 8 (7), pp. 2513-2522. , https://doi.org/10.1534/g3.118.200242, PubMed; 
Liu, B., Shi, Y., Yuan, J., Hu, X., Zhang, H., Li, N., Chen, Y., Fan, W., (2013) Estimation of genomic characteristics by analyzing k-mer frequency in de novo genome projects, , https://arxiv.org/abs/1308.2012., Preprint at; 
Luo, R., Liu, B., Xie, Y., Li, Z., Huang, W., Yuan, J., He, G., Liu, Y., SOAPdenovo2: an empirically improved memory-efficient short-read de novo assembler (2012) Gigascience, 1 (1), p. 18. , https://doi.org/10.1186/2047-217X-1-18, PubMed; 
Madzivhandila, T., Sibanda, S., Yamdjeu, A.W., Moalosi, K., Gwelo, F.A., Achieving food security and nutrition (2016) Africa Agriculture Status Report 2016- Progress towards Agricultural Transformation in Africa, , (Nairobi, Kenya: Alliance for a Green Revolution in Africa (AGRA)); 
Martins, V.J.B., Toledo Florêncio, T.M., Grillo, L.P., do Carmo, P, Franco, M., Martins, P.A., Clemente, A.P., Sawaya, A.L., Long-lasting effects of undernutrition (2011) Int. J. Environ. Res. Public Health, 8 (6), pp. 1817-1846. , https://doi.org/10.3390/ijerph8061817, PubMed; 
Investing in the future: a united call to action on vitamin and mineral deficiencies (2009), http://www.unitedcalltoaction.org/documents/Investing-in-the-future.pdf, Micronutrient Initiative. Global report 2009; Muthayya, S., Rah, J.H., Sugimoto, J.D., Roos, F.F., Kraemer, K., Black, R.E., The global hidden hunger indices and maps: an advocacy tool for action (2013) PLoS One, 8 (6), p. e67860. , https://doi.org/10.1371/journal.pone.0067860, PubMed; 
Sahu, S.K., Thangaraj, M., Kathiresan, K., DNA extraction protocol for plants with high levels of secondary metabolites and polysaccharides without using liquid nitrogen and phenol (2012) ISRN Mol. Biol, 2012, p. 205049. , https://doi.org/10.5402/2012/205049, PubMed; 
Simão, F.A., Waterhouse, R.M., Ioannidis, P., Kriventseva, E.V., Zdobnov, E.M., BUSCO: assessing genome assembly and annotation completeness with single-copy orthologs (2015) Bioinformatics, 31 (19), pp. 3210-3212. , https://doi.org/10.1093/bioinformatics/btv351, PubMed; 
Smit, A.F.A., Hubley, R., Green, P., (1996), http://www.repeatmasker.org, RepeatMasker Open-3.0 1996-2010; (2014) World urbanization prospects: The 2014 revision, highlights, , United Nations, Department of Economic and Social Affairs, Population Division (ST/ESA/SER.A/352); 
(2017) World Population Prospects: The 2017 Revision, Key Findings and Advance Tables, , United Nations, Department of Economic and Social Affairs, Population Division. Working Paper No. ESA/P/WP/248; 
Varshney, R.K., Chen, W., Li, Y., Bharti, A.K., Saxena, R.K., Schlueter, J.A., Donoghue, M.T.A., Whaley, A.M., (2012) Draft genome sequence of pigeonpea (Cajanus cajan), an orphan legume crop of resource-poor farmers, 30, pp. 83-89; 
Varshney, R.K., Shi, C., Thudi, M., Mariac, C., Wallace, J., Qi, P., Zhang, H., Srivastava, R.K., (2017) Pearl millet genome sequence provides a resource to improve agronomic traits in arid environments, 35, pp. 969-976; 
Victora, C.G., Adair, L., Fall, C., Hallal, P.C., Martorell, R., Richter, L., Sachdev, H.S., Maternal and child undernutrition: consequences for adult health and human capital (2008) Lancet, 371 (9609), pp. 340-357. , https://doi.org/10.1016/S0140-6736(07)61692-4, Maternal and Child Undernutrition Study Group. PubMed
UR  - https://www.scopus.com/inward/record.uri?eid=2-s2.0-85097933442&doi=10.17660%2fActaHortic.2020.1297.80&partnerID=40&md5=590d9aa675c11a144f4c28ce26094645
ER  - 

TY  - JOUR
TI  - Using dairy value chains to identify production constraints and biosecurity risks
T2  - Animals
J2  - Animals
VL  - 10
IS  - 12
SP  - 1
EP  - 22
PY  - 2020
DO  - 10.3390/ani10122332
SN  - 20762615 (ISSN) 
AU  - Singh, J.
AU  - Singh, B.B.
AU  - Tiwari, H.K.
AU  - Josan, H.S.
AU  - Jaswal, N.
AU  - Kaur, M.
AU  - Kostoulas, P.
AU  - Khatkar, M.S.
AU  - Aulakh, R.S.
AU  - Gill, J.P.S.
AU  - Dhand, N.K.
AD  - Department of Veterinary &Animal Husbandry Extension Education, Guru Angad Dev Veterinary and Animal Sciences University, Ludhiana, 141004, India
AD  - School of Public Health and Zoonoses, Guru Angad Dev Veterinary and Animal Sciences University, Ludhiana, 141004, India
AD  - Sydney School of Veterinary Science, The University of Sydney, Camden, NSW  2570, Australia
AD  - School of Public Health, Postgraduate Institute of Medical Education and Research, Chandigarh, 160012, India
AD  - Faculty of Veterinary Medicine, University of Thessaly, Karditsa, 43100, Greece
AB  - The dairy industry plays an important role in the economy and food security of India. A study of the dairy value chains was conducted in Punjab, India, to identify production constraints and biosecurity risks. Focus group discussions and key informant interviews were conducted during 2018–2019 with a total of 119 participants comprising veterinarians (41), paraveterinarians (15), veterinary academics (12), dairy farmers (46) and key informants (5). Input and output value chains were created, and potential risk nodes were identified that could facilitate the transmission of pathogens between animals, farms and villages. The majority of the participants were male (93%), middle-aged (68%) or worked in rural areas (75%). Most of the farmers self-cultivated their green fodder (82%), used the wheat straw from their own fields (60%) but purchased commercial feed (63%). Artificial insemination was used by 85% of farmers for cattle, but only 68% for buffaloes. Most of the farmers (76%) reported getting their animals vaccinated against foot-and-mouth disease and hemorrhagic septicemia. Animals were sold and purchased without any health certification and testing in most cases. Adoption of biosecurity measures by farmers and the use of personal protective equipment by veterinary personnel were very low. We recommend conducting epidemiological studies to further characterize the identified risk nodes, training of veterinary practitioners and farmers to ensure adequate biosecurity practices and the appropriate use of personal protective equipment. © 2020 by the authors. Licensee MDPI, Basel, Switzerland.
KW  - Cattle infectious diseases
KW  - Dairy value chain
KW  - Farm biosecurity
KW  - Risk nodes
KW  - Value chain mapping
KW  - animal food
KW  - animal welfare
KW  - Article
KW  - calf (bovine)
KW  - certification
KW  - constraint induced therapy
KW  - dairy cattle
KW  - dairy industry
KW  - disease transmission
KW  - food security
KW  - goat
KW  - human
KW  - interview
KW  - medical student
KW  - milk production
KW  - nonhuman
KW  - occupation
KW  - pharmacy (shop)
KW  - prenatal care
KW  - questionnaire
KW  - risk factor
KW  - structured questionnaire
KW  - thematic analysis
KW  - vaccination
KW  - veterinarian
KW  - veterinary medicine
KW  - wheat
PB  - MDPI AG
N1  - Export Date: 18 January 2021
M3  - Article
DB  - Scopus
C7  - 2332
LA  - English
N1  - 通讯地址: Dhand, N.K.; Sydney School of Veterinary Science, The University of SydneyAustralia; 电子邮件: navneet.dhand@sydney.edu.au
N1  - 参考文献: (2019) Annual Report 2018–2019, p. 198. , Department of Animal Husbandry Dairying and Fisheries. Ministry of Agriculture & Farmers Welfare: New Delhi, India; 
Ohlan, R., Dairy economy of India: Structural changes in consumption and production (2016) South Asia Res, 36, pp. 241-260. , [CrossRef]; 
Animal Husbandry & Dairying (2019) Basic Animal Husbandry Statistics 2019, p. 150. , Government of India Government of India: New Delhi, India; 
Landes, M., Cessna, J., Kuberka, L., Jones, K., (2017) India’s Dairy Sector: Structure, Performance, and Prospects, , United States Department of Agriculture: Washington, DC, USA; 
Birthal, P.S., Chand, R., Joshi, P., Saxena, R., Rajkhowa, P., Khan, M.T., Khan, M.A., Chaudhary, K.R., Formal versus informal: Efficiency, inclusiveness and financing of dairy value chains in Indian Punjab (2017) J. Rural Stud, 54, pp. 288-303. , [CrossRef]; 
(2008) Making Value Chains Work Better for the Poor: A Tootlbook for Practitioners of Value Chain Analysis, Version 3; Making Markets Work Better for the Poor (M4P) Project, pp. 1-165. , M4P. UK Department for International Development (DFID); Agricultural Development International: Phnom Penh, Cambodia; 
Taylor, N., Hinrichs, J., (2012) Designing and Implementing Livestock Value Chain Studies. A Practical Aid for Highly Pathogenic and Emerging Disease (HPED) Control; 1810-0708, p. 43. , Food and Agriculture Organization of the United Nations (FAO): Rome, Italy; 
Kuma, B., (2012) Market Access and Value Chain Analysis of Dairy Industry in Ethiopia, , Ph.D. Thesis, Haramaya University, Haramaya, Ethiopia; 
Carron, M., Alarcon, P., Karani, M., Muinde, P., Akoko, J., Onono, J., Fèvre, E.M., Rushton, J., The broiler meat system in Nairobi, Kenya: Using a value chain framework to understand animal and product flows, governance and sanitary risks (2017) Prev. Vet. Med, 147, pp. 90-99. , [CrossRef] [PubMed]; 
Lowe, M., Gereffi, G., Ayee, G., Denniston, R., Fernandez-Stark, K., Kim, J., Sang, N., (2009) A Value Chain Analysis of the U.S. Beef and Dairy Industries; Report Prepared for Environmental Defense Fund; Center on Globalization, Governance & Competitiveness, pp. 1-55. , Duke University: Duke, NC, USA; 
Achchuthan, S., Rajendran, K., A Study on Value Chain Analysis in Dairy Sector Kilinochchi District, Sri Lanka (2012) Glob. J. Manag. Bus. Res, 12, pp. 1-13; 
Vamsidhar Reddy, T.S., Baltenweck, I., Kumari, R., Jha, A.K., Teufel, N., Issues in the development of dairy value chains in rural India (2015) Proceedings of the Presented at the International Conference of Agricultural Economists (ICAE), , Milan, Italy, 8–14 August; 
(2011) Census of India, , COI. Government of India: New Delhi, India, 2011; 
(2014) Dairying in Punjab A Statistical Profile, , NDDB. NDDB: Anand, India; 
(2013) Livestock Ownership in India (70th Round) Ministry of Statistics and Programme Implementation, , NSSO. Government of India: New Delhi, India; 
Dhand, N., General evidence for a brucellosis control program in India Proceedings of the Society for Veterinary Epidemiology and Preventive Medicine (SVEPM), , Westport, Ireland, 25–27 March 2020; 
(2019) R: A Language and Environment for Statistical Computing, , R Core Team. Foundation for Statistical Computing: Vienna, Austria; 
Wickam, H., (2016) Ggplot2: Elegant Graphics for Data Analysis, , Springer: New York, NY, USA; 
Janssen, E., Swinnen, J., Technology adoption and value chains in developing countries: Evidence from dairy in India (2019) Food Policy, 83, pp. 327-336. , [CrossRef]; 
Singh, P.M., AB Managing Agriculture for a Better Tomorrow: The Indian Experience (1998) Managing Agriculture for a Better Tomorrow: The Indian Experience, pp. 92-93. , Pande, D., Ed.; MD Publications Pvt. Ltd.: New Delhi, India; 
Singh, R., (2016) Availability and Utilization Pattern of Green Fodder in Punjab, , Master’s Thesis, Guru Angad Dev Veterinary and Animal Sciences University, Ludhiana, Punjab; 
Nagrale, B.G., Datta, K., Chauhan, A., An analysis of constraints faced by dairy farmers in Vidarbha region of Maharashtra (2015) Indian J. Dairy Sci, 68, pp. 390-394; 
(2012) Report of the Working Group on Animal Husbandry and Dairying for the 12th 5-Year Plan (2012–2017), , Planning Commission, Government of India. Planning Commission, Government of India: New Delhi, India; 
Devi, S., Gupta, C., Jat, S.L., Parmar, M., Crop residue recycling for economic and environmental sustainability: The case of India (2017) Open Agric, 2, pp. 486-494. , [CrossRef]; 
Kaur, A., Crop residue in Punjab agriculture-status and constraints (2017) J. Krishi Vigyan, 5, pp. 22-26. , [CrossRef]; 
Kumar, P., Singh, R.K., Selection of sustainable solutions for crop residue burning: An environmental issue in northwestern states of India (2020) Environ. Dev. Sustain, pp. 1-35. , [CrossRef]; 
Kumar, P., Kumar, S., Joshi, L., (2015) Socioeconomic and Environmental Implications of Agricultural Residue Burning: A Case Study of Punjab, , Springer Nature: New Delhi, India; 
(2020) Silage Making, , NDDB. NDDB: Anand, India; 
Mahanna, W., Chase, L., Practical applications and solutions to silage problems (2003) Silage Science and Technology, pp. 855-895. , Dwayne, R., Buxton, R.E.M., Joseph, H.H., Eds.; American Society of Agronomy, Crop Science Society of America, Soil Science Society of America: Madison, WI, USA, Agronomy Monograp 42; 
Phillips, C.J.C., The use of conserved forage as a supplement for grazing dairy cows (1988) Grass Forage Sci, 43, pp. 215-230. , [CrossRef]; 
Sharma, M., Singh, G., Keshava. Impact evaluation of training programmes on dairy farming in Punjab State (2014) Indian Res. J. Ext. Edu, 14, pp. 105-108; 
Lindahl, J.F., Deka, R.P., Asse, R., Lapar, L., Grace, D., Hygiene knowledge, attitudes and practices among dairy value chain actors in Assam, north-east India and the impact of a training intervention (2018) Infect. Ecol. Epidemiol, 8, p. 1555444. , [CrossRef]; 
Sharma, P., Pandey, S., Sharma, R., Upadhyay, J., Ray, A., Biradar, N., Radotra, S., (2020) CPLR and Water Resource Utilization by Livestock Farmers in Different Ecosystems of India, , https://uknowledge.uky.edu/igc/23/3-6-1/8/, (accessed on 30 April 2020); 
Bakshi, M., Wadhwa, M., Nutritional status of dairy animals in different regions of Punjab State in India (2011) Indian J. Anim. Sci, 81, p. 52; 
Singh, J., Singh, P., Verma, H., Knowledge level of cattle feed manufactures of Punjab (2012) J. Anim. Res, 2, pp. 87-92; 
Chandel, B., Singh, R., Policy interventions for mainstreaming of small milk producers in contemporary production system-a value chain analysis of Indian dairy sector (2015) Indian J. Dairy Sci, 68, pp. 73-82; 
Proch, V., Singh, B., Schemann, K., Gill, J., Ward, M., Dhand, N., Risk factors for occupational Brucella infection in veterinary personnel in India (2018) Transbound. Emerg. Dis, 65, pp. 791-798. , [CrossRef]; 
Mrunalini, N., Reddy, M., Ramasastry, P., Rao, M., Seroepidemiology of human brucellosis in Andhra Pradesh (2004) Indian Vet. J, 81, pp. 744-747; 
Yohannes Gemechu, M., Paul Singh Gill, J., Seroepidemiological survey of human brucellosis in and around Ludhiana, India (2011) Emerg. Health Threat. J, 4, p. 7361. , [CrossRef]; 
Shome, R., Kalleshamurthy, T., Shankaranarayana, P.B., Giribattanvar, P., Chandrashekar, N., Mohandoss, N., Shome, B.R., Rahman, H., Prevalence and risk factors of brucellosis among veterinary health care professionals (2017) Pathog. Glob. Health, 111, pp. 234-239. , [CrossRef]; 
Sharma, H., Jadhav, V.J., Garg, S.R., Aflatoxin M1 in milk in Hisar city, Haryana, India and risk assessment (2020) Food Addit. Contam. Part B, 13, pp. 59-63. , [CrossRef]; 
Das, G., Jain, D., Research Note: Factors Affecting the Price of Bullocks in the Organised Cattle Fairs of Rajasthan (2013) Indian J. Agric. Econ, 68, pp. 594-599; 
Das, G., Jain, D., Dhaka, J., Analysis of price spread and marketing efficiency of milch cow marketing in the state level cattle fairs of Rajasthan, India (2014) Saarc J. Agric, 12, pp. 33-47. , [CrossRef]; 
Mondal, P., Pandey, U., Factors influencing the market price of lactating Murrah buffaloes in Haryana (1993) Indian J. Agric. Econ, 48, pp. 687-693; 
Neethirajan, S., Digitalization of Animal Farming (2020) Preprints, , [CrossRef]; 
Hiremath Uday, V., Digitalisation in Rural Entrepreneurship a Paradigm Shift (2018) Int. J. Trend Sci. Res. Dev, pp. 250-254. , [CrossRef]; 
Mudda, K., Giddi, B., Murthy, P., A study on the digitization of supply chains in agriculture-an Indian experience (2017) J. Agric. Inform, 8, pp. 45-55. , [CrossRef]; 
National Livestock Identification System, , https://www.nlis.com.au, Integrity Systems. (accessed on 18 November 2020); 
Livestock Identification, Registration and Traceability, , https://www.foedevarestyrelsen.dk/english/Animal/AnimalHealth/Animal%20diseases/Monitoring_control_animal_diseases/Livestock_identification_registration_and_traceability/Pages/default.aspx, Danish Veterinary and Food Administration. (accessed on 18 November 2020); 
National Animal Identification and Tracing (NAIT) Programme, , https://www.mpi.govt.nz/animals/national-animal-identification-tracing-nait-programme/, Ministry of Primary Industries. (accessed on 18 November 2020); 
Kennedy, U., Sharma, A., Phillips, C.J., The Sheltering of unwanted cattle, experiences in India and implications for cattle industries elsewhere (2018) Animals, 8, p. 64. , [CrossRef]; 
Brookes, V., Gill, G., Singh, C., Sandhu, B., Dhand, N., Singh, B., Gill, J., Ward, M., Exploring animal rabies endemicity to inform control programmes in Punjab, India (2018) Zoonoses Public Health, 65, pp. e54-e65. , [CrossRef]; 
Singh, B.B., Kaur, R., Gill, G.S., Gill, J.P.S., Soni, R.K., Aulakh, R.S., Knowledge, attitude and practices relating to zoonotic diseases among livestock farmers in Punjab, India (2019) Acta Trop, 189, pp. 15-21. , [CrossRef]; 
Khan, A., Riedel, T., Hussain, R., Patel, I., Beef Ban in India: A Multi-dimensional Issue (2020) J. Pharm. Pract. Community Med, 6, p. 1. , [CrossRef]; 
Bijla, S., Khalandar, S., Sharma, P., Singh, A., An Analysis of Constraints Faced by Gaushalas in Haryana (2019) Econ. Aff, 64, pp. 191-195; 
Rao, T., Chaurasia, S., Singh, A., Gamit, V., Management of Stray Cattle in Urban Area (2016) Tongue Grafting Sohiong, 3, p. 236; 
Cunningham, A.A., Prakash, V., Pain, D., Ghalsasi, G., Wells, G., Kolte, G., Nighot, P., Rahmani, A., Indian vultures: Victims of an infectious disease epidemic? (2003) Anim. Conserv, 6, pp. 189-197. , [CrossRef]; 
Taggart, M.A., Cuthbert, R., Das, D., Sashikumar, C., Pain, D., Green, R., Feltrer, Y., Meharg, A., Diclofenac disposition in Indian cow and goat with reference to Gyps vulture population declines (2007) Environ. Pollut, 147, pp. 60-65. , [CrossRef]; 
Singh, B., Ghatak, S., Banga, H., Gill, J., Singh, B., Veterinary urban hygiene: A challenge for India (2013) Rev. Sci. Tech. Off. Int. Epiz, 32, pp. 645-656. , [CrossRef]; 
Pal, M., Gizaw, F., Fekadu, G., Alemayehu, G., Kandi, V., Public health and economic importance of bovine Brucellosis: An overview (2017) Am. J. Epidemiol. Infect. Dis, 5, pp. 27-34. , [CrossRef]; 
Chugh, T., Emerging and re-emerging bacterial diseases in India (2008) J. Biosci, 33, pp. 549-555. , [CrossRef]; 
Ahuja, S., Cost Effective Solution for Carcass Disposal in India (2011) Int. J. Environ. Sci, 1, p. 1373; 
Sharma, R., Dalits and human rights in India (2017) Towards Light, VIII, p. 61; 
Pahwa, S., Swain, S., The fate and management of sick and dying cattle–Consequences on small-scale dairy farmers of peri-urban areas in India (2020) Indian J. Community Med. Off. Publ. Indian Assoc. Prev. Soc. Med, 45, p. S43; 
Mantur, B., Amarnath, S., Shinde, R., Review of clinical and laboratory features of human brucellosis (2007) Indian J. Med. Microbiol, 25, p. 188. , [CrossRef] [PubMed]; 
Penakalapati, G., Swarthout, J., Delahoy, M.J., McAliley, L., Wodnik, B., Levy, K., Freeman, M.C., Exposure to animal feces and human health: A systematic review and proposed research priorities (2017) Environ. Sci. Technol, 51, pp. 11537-11552. , [CrossRef] [PubMed]; 
Vahora, S., Thorat, G., Ramjiyani, D., Involvement of Tribal Dairy Women in Health Care Management Practices of Animal Husbandry (2016) Gujarat J. Ext. Educ, 70, pp. 54-58; 
Kochar, D., Gupta, B., Gupta, A., Kalla, A., Nayak, K., Purohit, S., Hospital based case series of 175 cases of serologically confirmed Brucellosis in Bikaner (2007) JAPI, 55, pp. 271-275; 
Sathyanarayanan, V., Razak, A., Saravu, K., Ananthakrishna, S.B., Prabhu, M.M., Vandana, K., Clinical profile of brucellosis from a tertiary care center in southern India (2011) Asian Pac. J. Trop. Med, 4, pp. 397-400. , [CrossRef]; 
Biswas, S., Chatterjee, P., Mukherjee, C., Pal, P., Pradhan, N., Awareness of farmers Regarding hygienic handling of their cattle to prevent zoonotic diseases (2015) Explor. Anim. Med. Res, 5, pp. 207-212; 
New National Biogas and Organic Manure Management Programme (NNBOMP), , https://www.peda.gov.in/nnbomp, Punjab Energy Development Agency. (accessed on 18 November 2020); 
Nasery, V., Rao, A., (2011) Biogas for Rural Communities, , www.cse.iitb.ac.in/sohoni/pastTDSL/BiogasOptions.pdf, Center for Technology Alternatives for Rural Areas, Indian Institute of Technology Bombay. (accessed on 31 May 2012)
UR  - https://www.scopus.com/inward/record.uri?eid=2-s2.0-85097643315&doi=10.3390%2fani10122332&partnerID=40&md5=037cba182bf2ac873c37e61353042a83
ER  - 

TY  - JOUR
TI  - A risk assessment of pathogenic Streptococcus suis in pork supply chains and markets in Thailand
T2  - Food Control
J2  - Food Control
VL  - 118
PY  - 2020
DO  - 10.1016/j.foodcont.2020.107432
SN  - 09567135 (ISSN) 
AU  - Wongnak, P.
AU  - Wiratsudakul, A.
AU  - Nuanualsuwan, S.
AD  - Department of Veterinary Public Health, Faculty of Veterinary Science, Chulalongkorn University, Bangkok, 10330, Thailand
AD  - Université Clermont Auvergne, INRAE, VetAgro Sup, UMR EPIA, Saint-Genès-Champanelle, 63122, France
AD  - Université de Lyon, INRAE, VetAgro Sup, UMR EPIA, Marcy L'Etoile, 69280, France
AD  - Department of Clinical Sciences and Public Health, And the Monitoring and Surveillance Center for Zoonotic Diseases in Wildlife and Exotic Animals, Faculty of Veterinary Science, Mahidol University, Nakhon Pathom, 73170, Thailand
AD  - Food Risk Hub, Research Unit of Chulalongkorn University, Bangkok, Thailand
AB  - Annually, hundreds of severe foodborne cases related to Streptococcus suis (S. suis) have been reported in Southeast Asia, including Thailand. This study aimed at quantitatively evaluating the S. suis contaminations in pork and surrounding environment in pork production chains and its contributions to human illnesses. Pig-associated and environmental samples were collected from four pork supply chains in Bangkok, and cross-sectional pork samples were collected from traditional market and supermarkets in eight provinces in Thailand. All samples were enumerated for S. suis serotype 2 using standard plate count method, and bacterial species were confirmed by biochemical tests together with PCR assays and Quellung method. A quantitative microbial risk assessment (QMRA) was performed to evaluate the S. suis serotype 2 illness risk from consuming pork in Thailand. Among four pork supply chains, the mean S. suis prevalence of pig-associated, and environmental samples were 10.9% (54/496), and 5.21% (25/480), respectively. S. suis has the highest prevalence (56.3%) (9/16), and the highest concentration (5.6 log CFU/g) in palatine tonsils. S. suis was isolated from 0.93% (11/1180) of pork samples; none of them was serotype 2. The QMRA model revealed a mean daily probability of S. suis serotype 2 illness as 2.32 × 10−8, corresponding to 502 and 31 annual cases and deaths, respectively. Additionally, the illness risk from consuming raw pork was predicted at 5.47 × 10−6. In conclusion, even the probability of S. suis illnesses from consuming pork was considerably low; however, the illnesses could lead to serious health consequences among susceptible populations. © 2020 Elsevier Ltd
KW  - Food safety
KW  - Pork
KW  - Quantitative microbial risk assessment
KW  - Streptococcus suis
KW  - Thailand
PB  - Elsevier Ltd
N1  - Export Date: 18 January 2021
M3  - Article
DB  - Scopus
C7  - 107432
N1  - CODEN: FOOCE
LA  - English
N1  - 通讯地址: Wongnak, P.; Université de Lyon, INRAE, VetAgro Sup, UMR EPIAFrance; 电子邮件: phrutsamon.wongnak@vetagro-sup.fr
N1  - 基金资助详情: Thailand Research Fund, TRF, RDG5920038
N1  - 基金资助文本 1: This study was supported by Thailand Research Fund (TRF) with the grant number RDG5920038 . The authors are also grateful to the Bureau of Epidemiology, Department of Disease Control and the Office of Veterinary Public Health of Bangkok Metropolitan for their assistance.
N1  - 参考文献: Arends, J.P., Zanen, H.G., Meningitis caused by Streptococcus suis in humans (1988) Reviews of Infectious Diseases, 10 (1), pp. 131-137; 
Boonyong, N., Kaewmongkol, S., Khunbutsri, D., Satchasataporn, K., Meekhanon, N., Contamination of Streptococcus suis in pork and edible pig organs in central Thailand (2019) Veterinary World, 12 (1), pp. 165-169; 
Bureau of Epidemiology, National disease surveillance: Streptococcus suis (2019), http://www.boe.moph.go.th/boedb/surdata/disease.php?ds=82, Retrieved April 14, 2019, from; Cassin, M.H., Lammerding, A.M., Todd, E.C.D., Ross, W., McColl, R.S., Quantitative risk assessment for Escherichia coli O157:H7 in ground beef hamburgers (1998) International Journal of Food Microbiology, 41 (1), pp. 21-44; 
Cdc, Identification of other Streptococcus species: Streptococcus general methods (2006), https://www.cdc.gov/streplab/other-strep/general-methods-section2.html?CDC_AA_refVal=https%3A%2F%2Fwww.cdc.gov%2Fstreplab%2Fstrep-doc%2Fgeneral-methods-section2.html, Retrieved August 10, 2016, from; Cheung, P.Y., Lo, K.L., Cheung, T.T., Yeung, W.H., Leung, P.H., Kam, K.M., Streptococcus suis in retail markets: How prevalent is it in raw pork? (2008) International Journal of Food Microbiology, 127 (3), pp. 316-320; 
Dee, S.A., Corey, M.M., The survival of Streptococcus suis on farm and veterinary equipment (1993) Swine Health and Production, 1 (1), pp. 17-20. , https://www.cabdirect.org/cabdirect/abstract/19942206552, Retrieved from; 
Delignette-Muller, M.L., Dutang, C., fitdistrplus: An R package for fitting distributions (2015) Journal of Statistical Software, 64 (4), pp. 1-34; 
Department of Provincial Administration, Thai population and households (2019), http://stat.dopa.go.th/stat/statnew/upstat_age.php, Retrieved April 14, 2019, from; Fongcom, A., Pruksakorn, S., Mongkol, R., Tharavichitkul, P., Yoonim, N., Streptococcus suis infection in northern Thailand (2001) Journal of the Medical Association of Thailand = Chotmaihet Thangphaet, 84 (10), pp. 1502-1508. , http://www.ncbi.nlm.nih.gov/pubmed/11804263, Retrieved from; 
Fongcom, A., Pruksakorn, S., Netsirisawan, P., Pongprasert, R., Onsibud, P., Streptococcus suis infection : A prospective study in northern (2009) Southeast Asian Journal of Tropical Medicine and Public Health, 40 (3), p. 511; 
Goyette-Desjardins, G., Auger, J.P., Xu, J., Segura, M., Gottschalk, M., Streptococcus suis, an important pig pathogen and emerging zoonotic agent-an update on the worldwide distribution based on serotyping and sequence typing (2014) Emerging Microbes & Infections, 3; 
Haas, C.N., Rose, J.B., Gerba, C.P., Conducting the dose–response assessment (2014) Quantitative microbial risk assessment, pp. 267-321. , 2nd ed; 
Haas, C.N., Rose, J.B., Gerba, C.P., Risk assessment paradigms (2014) Quantitative microbial risk assessment, pp. 63-89; 
Ho, D.T.N., Le, T.P.T., Wolbers, M., Cao, Q.T., Nguyen, V.M.H., Tran, V.T.N., Risk factors of Streptococcus suis infection in Vietnam. A case-control study (2011) PloS One, 6 (3); 
Kaewmoon, P., Knowledge and practice in prevention of Streptococcus suis infection among people in tha-it subdistrict, mueang district, uttaradit province (2009), Chiang Mai University Chaing Mai, Thailand; Kerdsin, A., Akeda, Y., Hatrongjit, R., Detchawna, U., Sekizaki, T., Hamada, S., Streptococcus suis serotyping by a new multiplex PCR (2014) Journal of Medical Microbiology, 63, pp. 824-830; 
Kerdsin, A., Dejsirilert, S., Sawanpanyalert, P., Boonnark, A., Noithachang, W., Sriyakum, D., Case Report Sepsis and spontaneous bacterial peritonitis in Thailand (2011) The Lancet, 378 (9794), p. 960; 
Kerdsin, A., Oishi, K., Sripakdee, S., Boonkerd, N., Polwichai, P., Nakamura, S., Clonal dissemination of human isolates of Streptococcus suis serotype 14 in Thailand (2009), 1508-1513; Khadthasrima, N., Hannwong, T., Thammawitjaya, P., Pingsusean, D., Akkanij, B., Jaikhar, A., Human Streptococcus suis outbreak in phayao province, Thailand, 2007 (2008) OSIR, 1 (1), pp. 4-7. , http://www.osirjournal.net/issue.php?id=3, Retrieved from; 
Liu, M., Li, Z., Yang, X., Liu, G., Pathogenicity of a strain of Streptococcus suis type 2 to mice and swine isolated from jingzhou city (2019) Biotechnology Journal International, 23 (2), pp. 1-12; 
Meekhanon, N., Kaewmongkol, S., Phimpraphai, W., Okura, M., Osaki, M., Sekizaki, T., Potentially hazardous Streptococcus suis strains latent in asymptomatic pigs in a major swine production area of Thailand (2017) Journal of Medical Microbiology, 66 (5), pp. 662-669; 
National Bureau of Agricultural Commodity and Food Standards, Database of food consumption of Thai people (2010), http://consumption.acfs.go.th/index.php, Retrieved August 1, 2017, from; National Statistical Office of Thailand, The 2009 survey of health, welfare and food consumption behavior in Thailand. Bangkok, Thailand (2010); Navacharoen, N., Chantharochavong, V., Hanprasertpong, C., Kangsanarak, J., Lekagul, S., Hearing and vestibular loss in Streptococcus suis infection from swine and traditional raw pork exposure in northern Thailand (2009) Journal of Laryngology & Otology, 123 (8), pp. 857-862; 
Ngo, T.H., Tran Chieu, T.B., Tran, T.T., Nguyen, V.D., Campbell, J., Pham, H.A., Slaughterhouse pigs are a major reservoir of Streptococcus suis serotype 2 capable of causing human infection in Southern Vietnam (2011) PloS One, 6 (3), pp. 1-7; 
Noppon, B., Khaeng, S., Sopa, A., Phuaram, P., Streptococcus suis serotype 2 in uncooked pork meat products in Khon kaen, northeastern Thailand, and their antimicrobial profiles (2014) International Journal of Scientific Engineering and Research, 5 (9), pp. 1130-1133; 
Nutravong, T., Angkititrakul, S., Jiwakanon, N., Wongchanthong, W., Dejsirilerts, S., Nawa, Y., Identification of major Streptococcus suis serotypes 2, 7, 8 and 9 isolated from pigs and humans in upper northeastern Thailand (2014) Southeast Asian Journal of Tropical Medicine & Public Health, 45 (5), pp. 1173-1181; 
Okura, M., Lachance, C., Osaki, M., Sekizaki, T., Maruyama, F., Nozawa, T., Development of a two-step multiplex PCR assay for typing of capsular polysaccharide synthesis gene clusters of Streptococcus suis (2014) Journal of Clinical Microbiology, 52 (5), pp. 1714-1719; 
Padungtod, P., Tharavichitkul, P., Junya, S., Chaisowong, W., Kadohira, M., Makino, S., Incidence and presence of virulence factors of Streptococcus suis infection in slaughtered pigs from chiang Mai, Thailand (2010) Southeast Asian Journal of Tropical Medicine and Public Health, 41 (6), pp. 1454-1461; 
Pootong, P., Boongrid, P., Phuapradit, P., Streptococcus suis meningitis at Ramathibodi hospital (1993) Ramathibodi Medical Journal, 16, pp. 203-207; 
Pouillot, R., Delignette-Muller, M.L., Evaluating variability and uncertainty separately in microbial quantitative risk assessment using two R packages (2010) International Journal of Food Microbiology, 142 (3), pp. 330-340; 
R Core Team, A language and environment for statistical computing (2019), http://www.r-project.org/, R Foundation for Statistical Computing Retrieved from; Soares, T.C.S., Gottschalk, M., Lacouture, S., Megid, J., Ribolla, P.E.M., Pantoja, J.C.D., Streptococcus suis in employees and the environment of swine slaughterhouses in São Paulo, Brazil: Occurrence, risk factors, serotype distribution, and antimicrobial susceptibility (2015) Canadian Journal of Veterinary Research, 79 (4), pp. 279-284; 
Takeuchi, D., Kerdsin, A., Akeda, Y., Chiranairadul, P., Loetthong, P., Tanburawong, N., Impact of a food safety campaign on Streptococcus suis infection in humans in Thailand (2017) The American Journal of Tropical Medicine and Hygiene, 96 (6), pp. 1370-1377; 
Takeuchi, D., Kerdsin, A., Pienpringam, A., Loetthong, P., Samerchea, S., Luangsuk, P., Population-based study of Streptococcus suis infection in humans in phayao province in northern Thailand (2012) PloS One, 7 (2); 
Tharavichitkul, P., Wongsawan, K., Takenami, N., Pruksakorn, S., Fongcom, A., Gottschalk, M., Correlation between PFGE groups and mrp/epf/sly genotypes of human Streptococcus suis serotype 2 in northern Thailand (2014) Journal of Pathogens, 2014, pp. 1-5; 
Thongkamkoon, P., Kiatyingangsulee, T., Gottschalk, M., Serotypes of Streptococcus suis isolated from healthy pigs in Phayao Province, Thailand (2017) BMC Research Notes, 10 (1), pp. 1-7; 
Unnankrad, T., Perception and Streptococcus suis protective behavior in alcohol users in san kamphaeng district, Chiang Mai province (2008), Chiang Mai University Chiang Mai, Thailand; Wangsomboonsiri, W., Luksananun, T., Saksornchai, S., Ketwong, K., Sungkanuparph, S., Streptococcus suis infection and risk factors for mortality (2008) Journal of Infection, 57 (5), pp. 392-396; 
Yana, A., Knowledge and practice in prevention of Streptococcus suis infection among people in mae-narua subdistrict, mueang district, Phayao province (2009), Chiang Mai University Chaing Mai, Thailand; Yu, H., Jing, H., Chen, Z., Zheng, H., Zhu, X., Wang, H., Human Streptococcus suis outbreak, sichuan, China (2006) Emerging Infectious Diseases, 12 (6), pp. 914-920; 
Zhou, K., Cui, T.T., Li, P.L., Liang, N.J., Liu, S.C., Ma, C.W., Modelling and predicting the effect of temperature, water activity and pH on growth of Streptococcus iniae in Tilapia (2008) Journal of Applied Microbiology, 105 (6), pp. 1956-1965
UR  - https://www.scopus.com/inward/record.uri?eid=2-s2.0-85087485586&doi=10.1016%2fj.foodcont.2020.107432&partnerID=40&md5=a82daa245dd2c24542f5732460d86725
ER  - 

TY  - JOUR
TI  - Optimization of Sampling for Monitoring Chemicals in the Food Supply Chain Using a Risk-Based Approach: The Case of Aflatoxins and Dioxins in the Dutch Dairy Chain
T2  - Risk Analysis
J2  - Risk Anal.
VL  - 40
IS  - 12
SP  - 2539
EP  - 2560
PY  - 2020
DO  - 10.1111/risa.13605
SN  - 02724332 (ISSN) 
AU  - Wang, Z.
AU  - van der Fels-Klerx, H.J.
AU  - Lansink, A.G.J.M.O.
AD  - Business Economics, Wageningen University, Wageningen, Netherlands
AD  - Wageningen Food Safety Research, Wageningen, Netherlands
AB  - Food safety monitoring faces the challenge of tackling multiple chemicals along the various stages of the food supply chain. Our study developed a methodology for optimizing sampling for monitoring multiple chemicals along the dairy supply chain. We used a mixed integer nonlinear programming approach to maximize the performance of the sampling in terms of reducing the risk of the potential disability adjusted life years (DALYs) in the population. Decision variables are the number of samples collected and analyzed at each stage of the food chain (feed mills, dairy farms, milk trucks, and dairy processing plants) for each chemical, given a predefined budget. The model was applied to the case of monitoring for aflatoxin B1/M1(AFB1/M1) and dioxins in a hypothetical Dutch dairy supply chain, and results were calculated for various contamination scenarios defined in terms of contamination fraction and concentrations. Considering various monitoring budgets for both chemicals, monitoring for AFB1/M1 showed to be more effective than for dioxins in most of the considered scenarios, because AFB1/M1 could result into more DALYs than dioxins when both chemicals are in same contamination fraction, and costs for analyzing one AFB1/M1 sample are lower than for one dioxins sample. The results suggest that relatively more resources be spent on monitoring AFB1/M1 when both chemicals’ contamination fractions are low; when both contamination fractions are higher, relatively more budget should be addressed to monitoring dioxins. © 2020 The Authors. Risk Analysis published by Wiley Periodicals LLC on behalf of Society for Risk Analysis
KW  - Disease burden
KW  - economics
KW  - food safety
KW  - optimization
KW  - sampling
KW  - Aflatoxins
KW  - Budget control
KW  - Chemical analysis
KW  - Chemicals
KW  - Contamination
KW  - Food supply
KW  - Integer programming
KW  - Monitoring
KW  - Nonlinear programming
KW  - Organic pollutants
KW  - Pollution detection
KW  - Supply chains
KW  - Aflatoxin B1
KW  - Dairy farms
KW  - Dairy processing
KW  - Decision variables
KW  - Disability adjusted life years
KW  - Mixed-integer nonlinear programming
KW  - Number of samples
KW  - Risk based approaches
KW  - Chemical contamination
KW  - concentration (composition)
KW  - dioxin
KW  - food chain
KW  - food supply
KW  - optimization
KW  - safety
KW  - sampling
KW  - toxin
PB  - Blackwell Publishing Inc.
N1  - Export Date: 18 January 2021
M3  - Article
DB  - Scopus
N1  - CODEN: RIAND
C2  - 33067886
LA  - English
N1  - 通讯地址: van der Fels-Klerx, H.J.; Business Economics, Wageningen University, Wageningen Food Safety ResearchNetherlands; 电子邮件: ine.vanderfels@wur.nl
N1  - 基金资助详情: Wageningen University
N1  - 基金资助文本 1: This research was financially supported by Chinese Scholarship Council and Wageningen University. We kindly thank Dr. Bouzembrak (Wageningen Food Safety Research) for his valuable input to this study.
N1  - 参考文献: Adamse, P., Van der Fels-Klerx, H.J., Schoss, S., de Jong, J., Hoogenboom, R.L., Concentrations of dioxins and dioxin-like PCBs in feed materials in the Netherlands, 2001–11 (2015) Food Additives and Contaminants Part A, 32 (8), pp. 1301-1311. , https://doi.org/10.1080/19440049.2015.1062148; 
Adekunte, A.O., Tiwari, B.K., O'Donnell, C.P., Exposure assessment of dioxins and dioxin-like PCBs in pasteurised bovine milk using probabilistic modelling (2010) Chemosphere, 81 (4), pp. 509-516. , https://doi.org/10.1016/j.chemosphere.2010.07.038; 
Asselt, E., Van der Fels-Klerx, H.J., Marvin, H., Bokhorst van de Veen, H., Groot, M.N., Overview of food safety hazards in the European dairy supply chain (2017) Comprehensive Reviews in Food Science and Food Safety, 16 (1), pp. 59-75. , https://doi.org/10.1111/1541-4337.12245; 
Assunção, R., Martins, C., Viegas, S., Viegas, C., Jakobsen, L.S., Pires, S., Alvito, P., Climate change and the health impact of aflatoxins exposure in Portugal–an overview (2018) Food Additives and Contaminants Part A, 35 (8), pp. 1610-1621. , https://doi.org/10.1080/19440049.2018.1447691; 
Boon, P.E., te Biesebeek, J.D., de Wit-Bos, L., van Donkersgoed, G., (2014) Dietary exposure to dioxins in the Netherlands, , https://rivm.openrepository.com/handle/10029/557043, Bilthoven, the Netherlands, National Institute of Public Health and the Environment (RIVM), Retrieved from; 
Devleesschauwer, B., Haagsma, J.A., Angulo, F.J., Bellinger, D.C., Cole, D., Döpfer, D., Hald, T., Methodological framework for World Health Organization estimates of the global burden of foodborne disease (2015) PloS One, 10 (12). , https://doi.org/10.1371/journal.pone.0142498; 
Duret, S., Hoang, H., Derens Bertheau, E., Delahaye, A., Laguerre, O., Guillier, L., Combining quantitative risk assessment of human health, food waste, and energy consumption: The next step in the development of the food cold chain? (2019) Risk Analysis, 39 (4), pp. 906-925. , https://doi.org/10.1111/risa.13199; 
COUNCIL DIRECTIVE 2002/32/EC of the European Parliament and of the council of 7 May 2002 on undesirable substances in animal feed (2002) Official Journal of the European Union, , L 140/10. 0010 - 0022; 
Commission Regulation (EC) No 401/2006 of 23 February 2006 laying down the methods of sampling and analysis for the official control of the levels of mycotoxins in foodstuffs (2006) Official Journal of the European Union, , L 70/12; 
2006/13/EC of 3 February 2006 on undesirable substances in animal feed as regards dioxins and dioxin-like PCBs, amending Annexes I and II to Council Directive 2002/32/EC (2006) Official Journal of the European Union, , L 32; 
Council Directive 2006/88/EC of 24 October 2006 on animal health requirements for aquaculture animals and products thereof, and on the prevention and control of certain diseases in aquatic animals (2006) Official Journal of the European Union, , L 328/14; 
Commission Regulation (EC) No.1881/2006 of 19 December 2006 setting maximum levels for certain contaminants in foodstuffs (2006) Official Journal of the European Union, , L 364/5; 
Commission Regulation (EC) No. 1883/2006 of 19 December 2006 laying down methods of sampling and analysis for the official control of levels of dioxins and dioxinlike PCBs in certain foodstuffs (2006) Official Journal of the European Union, , L 364; 
Commission Regulation (EC) No. 152/2009 of 27 January 2009 laying down the methods of sampling and analysis for the official control of feed (2009) Official Journal of the European Union, , L54/1; 
COMMISSION RECOMMENDATION of 23 August 2011 on the reduction of the presence of dioxins, furans and PCBs in feed and food (2011) Official Journal of the European Union, , L 218/23; 
(2015) EU general risk assessment methodology (Action 5 of Multi-Annual Action Plan for the surveillance of products in the EU (COM(2013)76), Directorate-General for Internal Market, Industry, Entrepreneurship and SMEs, Brussels; 
Commission Regualtion (EU) 2017/644 of 5 April 2017 laying down methods of sampling and analysis for the control of levels of dioxins, dioxin-like PCBs and non-dioxin-like PCBs in certain foodstuffs and repealing Regulation (EU) No. 589/2014 (2017) Official Journal of the European Union L 92/9; 
Update of the monitoring of levels of dioxins and PCBs in food and feed (2012) EFSA Journal, 10 (7), p. 2832. , https://doi.org/10.2903/j.efsa.2012.2832; 
(2016) Additional statistics and information on FEFAC's national associations. from European Feed Manufacturers’ Federation, , https://www.fefac.eu/our-publications/statistics/, Retrieved from; 
Flores-Miyamoto, A., Reij, M., Velthuis, A., Do farm audits improve milk quality? (2014) Journal of Dairy Science, 97 (1), pp. 1-9. , https://doi.org/10.3168/jds.2012-6228; 
Focker, M., Van der Fels-Klerx, H.J., Oude Lansink, A.G.J.M., Systematic review of methods to determine the cost-effectiveness of monitoring plans for chemical and biological hazards in the life sciences (2018) Comprehensive Reviews in Food Science and Food Safety, 17 (3), pp. 633-645. , https://doi.org/10.1111/1541-4337.12340; 
Focker, M., Van der Fels-Klerx, H.J., Oude Lansink, A.G.J.M., Cost-effective sampling and analysis for mycotoxins in a cereal batch (2019) Risk Analysis, 39 (4), pp. 926-939. , https://doi.org/10.1111/risa.13201; 
Focker, M., Van der Fels-Klerx, H.J., Oude Lansink, A.G.J.M., Optimization of the aflatoxin monitoring costs along the maize supply chain (2019) Risk Analysis, 39 (10), pp. 2227-2236. , https://doi.org/10.1111/risa.13364; 
Gibb, H., Devleesschauwer, B., Bolger, P.M., Wu, F., Ezendam, J., Cliff, J., Baines, J., World health organization estimates of the global and regional disease burden of four foodborne chemical toxins, 2010: A data synthesis (2015) F1000Research, 4, p. 1393. , https://doi.org/10.12688/f1000research.7340.1; 
Guo, X., Claassen, G., Oude Lansink, A.G.J.M., Saatkamp, H., A conceptual framework for economic optimization of a surveillance portfolio (2014) Epidemiology and Infection, 144 (5), pp. 1084-1095. , https://doi.org/10.1017/S0950268815002022; 
Hoogenboom, R., Zeilmaker, M., van Eijkeren, J., Kan, K., Mengelers, M., Luykx, D., Traag, W., Kaolinic clay derived PCDD/Fs in the feed chain from a sorting process for potatoes (2010) Chemosphere, 78 (2), pp. 99-105; 
(2015) Solver, , Incline Village, NV, Author; 
Ismail, A., Riaz, M., Gong, Y.Y., Akhtar, S., Sun, J., Aflatoxins in plant-based foods (2019) Plant and human health, 2, pp. 313-325. , K. R. Hakeem, &, M. Ozturk, (Eds.),, Cham, Switzerland, Springer; 
Koopsen, J., van Steenbergen, J., Richardus, J.H., Prins, M., de Coul, E.O., Croes, E., Veldhuijzen, I., Chronic hepatitis B and C infections in the Netherlands: Estimated prevalence in risk groups and the general population (2019) Epidemiology and Infection, 147. , https://doi.org/10.1016/S0168-8278(18)30525-7; 
Lascano-Alcoser, V., Mourits, M., Van der Fels-Klerx, H.J., Heres, L., Velthuis, A., Hoogenboom, L., Oude Lansink, A.G.J.M., Cost-effective allocation of resources for monitoring dioxins along the pork production chain (2014) Food Research International, 62, pp. 618-627. , https://doi.org/10.1016/j.foodres.2014.04.011; 
Lascano-Alcoser, V., Velthuis, A., Van der Fels-Klerx, H.J., Hoogenboom, L., Oude Lansink, A.G.J.M., Optimizing bulk milk dioxin monitoring based on costs and effectiveness (2013) Journal of Dairy Science, 96 (7), pp. 4125-4141. , https://doi.org/10.3168/jds.2012-5898; 
Lascano Alcoser, V., Velthuis, A., Hoogenboom, L., Van der Fels-Klerx, H.J., Financial impact of a dioxin incident in the Dutch dairy chain (2011) Journal of Food Protection, 74 (6), pp. 967-979. , https://doi.org/10.4315/0362-028X.JFP-10-350; 
Liu, Y., Wu, F., Global burden of aflatoxin-induced hepatocellular carcinoma: A risk assessment (2010) Environmental Health Perspectives, 118 (6), pp. 818-824. , https://doi.org/10.1289/ehp.0901388; 
Malisch, R., Incidents with dioxins and PCBS in food and feed-investigative work, risk management and economic consequences (2017) Journal of Environmental Protection, 8 (6), p. 744. , https://doi.org/10.4236/jep.2017.86048; 
Powell, M.R., Optimal food safety sampling under a budget constraint (2014) Risk Analysis, 34 (1), pp. 93-100. , https://doi.org/10.1111/risa.12054; 
Surak, J.G., (2007) A recipe for safe food: ISO 22000 and HACCP (0033-524X), , https://search.proquest.com/docview/214758105?pq-origsite=gscholar, Retrieved from; 
Trevisani, M., Farkas, Z., Serraino, A., Zambrini, A.V., Pizzamiglio, V., Giacometti, F., Ambrus, Á., Analysis of industry-generated data. Part 1: A baseline for the development of a tool to assist the milk industry in designing sampling plans for controlling aflatoxin M1 in milk (2014) Food Additives and Contaminants Part A, 31 (7), pp. 1246-1256. , https://doi.org/10.1080/19440049.2014.925587; 
Trienekens, J., Zuurbier, P., Quality and safety standards in the food industry, developments and challenges (2008) International Journal of Production Economics, 113 (1), pp. 107-122. , https://doi.org/10.1016/j.ijpe.2007.02.050; 
Van der Fels-Klerx, H.J., Camenzuli, L., Effects of milk yield, feed composition, and feed contamination with aflatoxin B1 on the aflatoxin M1 concentration in dairy cows’ milk investigated using Monte Carlo simulation modelling (2016) Toxins, 8 (10), p. 290. , https://doi.org/10.3390/toxins8100290; 
Van Kreijl, C.F., Knaap, A., Van Raaij, J., (2006) Our food, our health-Healthy diet and safe food in the Netherlands, , https://www.rivm.nl/bibliotheek/rapporten/270555009.pdf, Retrieved from; 
Van Rossum, C.T., Fransen, H.P., Verkaik-Kloosterman, J., Buurma-Rethans, E.J., Ocke, M.C., (2011) Dutch national food consumption survey 2007–2010: Diet of children and adults aged 7 to 69 years. Report, , https://www.rivm.nl/bibliotheek/rapporten/350050006.pdf, Retrieved from; 
Verhoef, C., Visser, O., De Man, R., de Wilt, J., IJzermans, J., Janssen-Heijnen, M., Hepatocellular carcinoma in the Netherlands incidence, treatment and survival patterns (2004) European Journal of Cancer, 40 (10), pp. 1530-1538. , https://www.ncbi.nlm.nih.gov/pubmed/15196537, Retrieved from; 
(2015) WHO estimates of the global burden of foodborne diseases: Executive summary, , https://apps.who.int/iris/bitstream/handle/10665/200046/WHO_FOS_15.02_eng.pdf, Geneva, Switzerland, World Health Organization, Retrieved from; 
(2015) WHO estimates of the global burden of foodborne diseases: Foodborne disease burden epidemiology reference group 2007—2015, , https://apps.who.int/iris/bitstream/handle/10665/199350/9789241565165_eng.pdf, Geneva, Switzerland, World Health Organization, Retrieved from; 
Wild, C.P., Gong, Y.Y., Mycotoxins and human disease: A largely ignored global health issue (2010) Carcinogenesis, 31 (1), pp. 71-82; 
Wu, F., Narrod, C., Tiongco, M., Liu, Y., The health economics of aflatoxin: Global burden of disease (2011) International food policy research institute working paper 4, February 2011 Washington, DC, pp. 1-20. , http://indiaenvironmentportal.org.in/files/aflacontrol_wp04.pdf, IFPRI, Retrieved from; 
Wu, Y., Chen, J., Food safety monitoring and surveillance in China: Past, present and future (2018) Food Control, 90, pp. 429-439; 
Zuivel, N.L., (2016) Dutch dairy in figures 2016. From the organization of Dutch dairy supply chain, , https://www.zuivelnl.org/wp-content/uploads/2017/06/Dutch-dairy-in-figures-2016, Retrieved from
UR  - https://www.scopus.com/inward/record.uri?eid=2-s2.0-85092580880&doi=10.1111%2frisa.13605&partnerID=40&md5=0df5165a3e4cf44ebc9a3d12bfe4cf9b
ER  - 

TY  - JOUR
TI  - Green food supply chain design considering risk and post-harvest losses: a case study
T2  - Annals of Operations Research
J2  - Ann. Oper. Res.
VL  - 295
IS  - 1
SP  - 257
EP  - 284
PY  - 2020
DO  - 10.1007/s10479-020-03664-y
SN  - 02545330 (ISSN) 
AU  - Mogale, D.G.
AU  - Kumar, S.K.
AU  - Tiwari, M.K.
AD  - Logistics and Operations Management, Cardiff Business School, Cardiff University, Cardiff, United Kingdom
AD  - Department of Industrial and Systems Engineering, Indian Institute of Technology Kharagpur, Kharagpur, West Bengal  721 302, India
AD  - National Institute of Industrial Engineering (NITIE), Mumbai, India
AB  - The global food insecurity, malnourishment and rising world hunger are the major hindrances in accomplishing the zero hunger sustainable development goal by 2030. Due to the continuous increment of wheat production in the past few decades, India received the second rank in the global wheat production after China. However, storage capacity has not been expanded with similar extent. The administrative bodies in India are constructing several capacitated silos in major geographically widespread producing and consuming states to curtail this gap. This paper presents a multi-period single objective mathematical model to support their decision-making process. The model minimizes the silo establishment, transportation, food grain loss, inventory holding, carbon emission, and risk penalty costs. The proposed model is solved using the variant of the particle swarm optimization combined with global, local and near neighbor social structures along with traditional PSO. The solutions obtained through two metaheuristic algorithms are compared with the optimal solutions. The impact of supply, demand and capacity of silos on the model solution is investigated through sensitivity analysis. Finally, some actionable theoretical and managerial implications are discussed after analysing the obtained results. © 2020, Springer Science+Business Media, LLC, part of Springer Nature.
KW  - Food grain supply chain
KW  - Food security
KW  - Inventory
KW  - Particle swarm optimization
KW  - Transportation
PB  - Springer
N1  - 施引文献 :1
N1  - Export Date: 18 January 2021
M3  - Article
DB  - Scopus
LA  - English
N1  - 通讯地址: Tiwari, M.K.; Department of Industrial and Systems Engineering, Indian Institute of Technology KharagpurIndia; 电子邮件: mktiwari9@iem.iitkgp.ac.in
N1  - 参考文献: Akkerman, R., Farahani, P., Grunow, M., Quality, safety and sustainability in food distribution: A review of quantitative operations management approaches and challenges (2010) OR Spectrum, 32 (4), pp. 863-904; 
Alagusundaram, K., Should India consider shifting to bulk food grain storage system?—A conceptual frame work (2016) Proceedings of the 10Th International Conference on Controlled Atmosphere and Fumigation in Stored Products (CAF2016), CAF Permanent Committee Secretariat, Winnipeg, Canada, pp. 431-437. , (pp,); 
Aliano Filho, A., de Oliveira Florentino, H., Pato, M.V., Poltroniere, S.C., da Silva Costa, J.F., Exact and heuristic methods to solve a bi-objective problem of sustainable cultivation (2019) Annals of Operations Research; 
Allaoui, H., Guo, Y., Choudhary, A., Bloemhof, J., Sustainable agro-food supply chain design using two-stage hybrid multi-objective decision-making approach (2018) Computers & Operations Research, 89, pp. 369-384; 
An, K., Ouyang, Y., Robust grain supply chain design considering post-harvest loss and harvest timing equilibrium (2016) Transportation Research Part E: Logistics and Transportation Review, 88, pp. 110-128; 
Arabani, A.B., Farahani, R.Z., Facility location dynamics: An overview of classifications and applications (2012) Computers & Industrial Engineering, 62 (1), pp. 408-420; 
Ardjmand, E., Young, W.A., Weckman, G.R., Bajgiran, O.S., Aminipour, B., Park, N., Applying genetic algorithm to a new bi-objective stochastic model for transportation, location, and allocation of hazardous materials (2016) Expert Systems with Applications, 51, pp. 49-58; 
Asgari, N., Farahani, R.Z., Rashidi-Bajgan, H., Sajadieh, M.S., Developing model-based software to optimise wheat storage and transportation: A real-world application (2013) Applied Soft Computing Journal, 13 (2), pp. 1074-1084; 
Banasik, A., Kanellopoulos, A., Claassen, G.D.H., Bloemhof-Ruwaard, J.M., van der Vorst, J.G., Assessing alternative production options for eco-efficient food supply chains using multi-objective optimization (2017) Annals of Operations Research, 250 (2), pp. 341-362; 
Bilgen, B., Ozkarahan, I., A mixed-integer linear programming model for bulk grain blending and shipping (2007) International Journal of Production Economics, 107 (2), pp. 555-571; 
Boonmee, A., Sethanan, K., A GLNPSO for multi-level capacitated lot-sizing and scheduling problem in the poultry industry (2016) European Journal of Operational Research, 250 (2), pp. 652-665; 
Chan, F.T., Wang, Z.X., Goswami, A., Singhania, A., Tiwari, M.K., Multi-objective particle swarm optimisation based integrated production inventory routing planning for efficient perishable food logistics operations (2020) International Journal of Production Research; 
Chauhan, A., Kaur, H., Yadav, S., Jakhar, S.K., A hybrid model for investigating and selecting a sustainable supply chain for agri-produce in India (2019) Annals of Operations Research; 
De, A., Mogale, D.G., Zhang, M., Pratap, S., Kumar, S.K., Huang, G.Q., Multi-period multi-echelon inventory transportation problem considering stakeholders behavioural tendencies (2019) International Journal of Production Economics; 
http://www.pdsportal.nic.in/main.aspx/, PDS Portal of India. Retrieved February 17, 2017, from; http://dfpd.nic.in/nfsa-act.htm, Public Distribution, NFSA & Computerisation. Retrieved February 5, 2017, from; Diabat, A., Govindan, K., Panicker, V.V., Supply chain risk management and its mitigation in a food industry (2012) International Journal of Production Research, 50 (11), pp. 3039-3050; 
Dora, M., Wesana, J., Gellynck, X., Seth, N., Dey, B., De Steur, H., Importance of sustainable operations in food loss: Evidence from the Belgian food processing industry (2019) Annals of Operations Research; 
Eberhart, R., Kennedy, J., A new optimizer using particle swarm theory (1995) MHS’95. Proceedings of the Sixth International Symposium on Micro Machine and Human Science, pp. 39-43; 
Eskandarpour, M., Dejax, P., Miemczyk, J., Péton, O., Sustainable supply chain network design: An optimization-oriented review (2015) Omega, 54, pp. 11-32; 
Eskandarpour, M., Dejax, P., Péton, O., A large neighborhood search heuristic for supply chain network design (2017) Computers & Operations Research, 80, pp. 23-37; 
Esteso, A., Alemany, M.M., Ortiz, A., Conceptual framework for designing agri-food supply chains under uncertainty by mathematical programming models (2018) International Journal of Production Research, 56 (13), pp. 4418-4446; 
Etemadnia, H., Goetz, S.J., Canning, P., Tavallali, M.S., Optimal wholesale facilities location within the fruit and vegetables supply chain with bimodal transportation options: An LP-MIP heuristic approach (2015) European Journal of Operational Research, 244 (2), pp. 648-661; 
(2011) Global food losses and food waste—Extent, causes and prevention, , Rome; 
(2019) The state of food security and nutrition in the world 2019. Safeguarding against economic slowdowns and downturns, , FAO, Rome; 
Farahani, R.Z., SteadieSeifi, M., Asgari, N., Multiple criteria facility location problems: A survey (2010) Applied Mathematical Modelling, 34 (7), pp. 1689-1709; 
Florentino, H.D.O., Cantane, D.R., Jones, D.F., Ouelhadj, D., Khosravi, B., Irawan, C.A., An optimization model for combined selecting, planting and harvesting sugarcane varieties (2020) Annals of Operations Research; 
http://fci.gov.in/movements.php?view=32, Retrieved January 5, 2018, from; Ge, H., Goetz, S., Canning, P., Perez, A., Optimal locations of fresh produce aggregation facilities in the United States with scale economies (2018) International Journal of Production Economics, 197 (January), pp. 143-157; 
Ge, H., Gray, R., Nolan, J., Agricultural supply chain optimization and complexity: A comparison of analytic vs simulated solutions and policies (2015) International Journal of Production Economics, 159, pp. 208-220; 
Gholamian, M.R., Taghanzadeh, A.H., Integrated network design of wheat supply chain: A real case of Iran (2017) Computers and Electronics in Agriculture, 140, pp. 139-147; 
Göbel, C., Langen, N., Blumenthal, A., Teitscheid, P., Ritter, G., Cutting food waste through cooperation along the food supply chain (2015) Sustainability, 7 (2), pp. 1429-1445; 
Govindan, K., Jafarian, A., Khodaverdi, R., Devika, K., Two-echelon multiple-vehicle location-routing problem with time windows for optimization of sustainable supply chain network of perishable food (2014) International Journal of Production Economics, 152, pp. 9-28; 
Gustavsson, J., Cederberg, C., Sonesson, U., van Otterdijk, R., Meybeck, A., (2011) Global food losses and food waste: Extent, causes and prevention, , http://www.fao.org/docrep/014/mb060e/mb060e00.pdf, FAO, Rome, Italy. Retrieved August 12, 2018 from; 
Hamadani, A.Z., Abouei Ardakan, M., Rezvan, T., Honarmandian, M.M., Location-allocation problem for intra-transportation system in a big company by using meta-heuristic algorithm (2013) Socio-Economic Planning Sciences, 47 (4), pp. 309-317; 
Hosseini-Motlagh, S.M., Samani, M.R.G., Saadi, F.A., A novel hybrid approach for synchronized development of sustainability and resiliency in the wheat network (2019) Computers and Electronics in Agriculture, 168, p. 105095; 
Kaur, H., (2019) Modelling internet of things driven sustainable food security system, , An International Journal, Benchmarking; 
Ketzenberg, M., Bloemhof, J., Gaukler, G., Managing perishables with time and temperature history (2015) Production and Operations Management, 24 (1), pp. 54-70; 
Khalifehzadeh, S., Seifbarghy, M., Naderi, B., A four-echelon supply chain network design with shortage: Mathematical modeling and solution methods (2015) Journal of Manufacturing Systems, 35, pp. 164-175; 
Khamjan, W., Khamjan, S., Pathumnakul, S., Determination of the locations and capacities of sugar cane loading stations in Thailand (2013) Computers & Industrial Engineering, 66 (4), pp. 663-674; 
Kiil, K., Dreyer, H.C., Hvolby, H.H., Chabada, L., Sustainable food supply chains: The impact of automatic replenishment in grocery stores (2018) Production Planning & Control, 29 (2), pp. 106-116; 
Krishnan, R., Agarwal, R., Bajada, C., Arshinder, K., Redesigning a food supply chain for environmental sustainability—An analysis of resource use and recovery (2020) Journal of Cleaner Production, 242, p. 118374; 
Leat, P., Revoredo-Giha, C., Risk and resilience in agri-food supply chains: The case of the ASDA PorkLink supply chain in Scotland (2013) Supply Chain Management: An International Journal, 18 (2), pp. 219-231; 
Liotta, G., Stecca, G., Kaihara, T., Optimisation of freight flows and sourcing in sustainable production and transportation networks (2015) International Journal of Production Economics, 164, pp. 351-365; 
Maiyar, L.M., Thakkar, J.J., A combined tactical and operational deterministic food grain transportation model: Particle swarm based optimization approach (2017) Computers & Industrial Engineering, 110, pp. 30-42; 
Maiyar, L.M., Thakkar, J.J., Modelling and analysis of intermodal food grain transportation under hub disruption towards sustainability (2019) International Journal of Production Economics; 
Melo, M.T., Nickel, S., Saldanha-da-Gama, F., Facility location and supply chain management—A review (2009) European Journal of Operational Research, 196, pp. 401-412; 
Milman, O., (2015) Earth has Lost a Third of Arable Land in past 40 Years, Scientists Say., , https://www.theguardian.com/environment/2015/dec/02/arable-land-soil-food-security-shortage, Retrieved August 14, 2019, from; 
Mishra, N., Singh, A., Use of twitter data for waste minimisation in beef supply chain (2018) Annals of Operations Research, 270 (1-2), pp. 337-359; 
Mogale, D.G., Cheikhrouhou, N., Tiwari, M.K., Modelling of sustainable food grain supply chain distribution system: A bi-objective approach (2019) International Journal of Production Research; 
Mogale, D.G., Ghadge, A., Kumar, S.K., Tiwari, M.K., Modelling supply chain network for procurement of food grains in India (2019) International Journal of Production Research; 
Mogale, D.G., Kumar, M., Kumar, S.K., Tiwari, M.K., Grain silo location-allocation problem with dwell time for optimization of food grain supply chain network (2018) Transportation Research Part E: Logistics and Transportation Review, 111, pp. 40-69; 
Mogale, D.G., Kumar, S.K., Márquez, F.P.G., Tiwari, M.K., Bulk wheat transportation and storage problem of public distribution system (2017) Computers & Industrial Engineering, 104, pp. 80-97; 
Mogale, D.G., Kumar, S.K., Tiwari, M.K., An MINLP model to support the movement and storage decisions of the Indian food grain supply chain (2018) Control Engineering Practice, 70, pp. 98-113; 
Mohammed, A., Wang, Q., The Fuzzy Multi-Objective Distribution Planner for a Green Meat Supply Chain (2017) International Journal of Production Economics, 184, pp. 47-58; 
Naderi, B., Govindan, K., Soleimani, H., A Benders decomposition approach for a real case supply chain network design with capacity acquisition and transporter planning: Wheat distribution network (2019) Annals of Operations Research; 
Nicholson, C.F., Gómez, M.I., Gao, O.H., The costs of increased localization for a multiple-product food supply chain: Dairy in the United States (2011) Food Policy, 36 (2), pp. 300-310; 
Nourbakhsh, S.M., Bai, Y., Maia, G.D.N., Ouyang, Y., Rodriguez, L., Grain supply chain network design and logistics planning for reducing post-harvest loss (2016) Biosystems Engineering, 151, pp. 105-115; 
Orgut, I.S., Ivy, J., Uzsoy, R., Modeling for the equitable and effective distribution of food donations under stochastic receiving capacities (2017) IISE Transactions, 49 (6), pp. 567-578; 
Orjuela-Castro, J.A., Sanabria-Coronado, L.A., Peralta-Lozano, A.M., Coupling facility location models in the supply chain of perishable fruits (2017) Research in Transportation Business and Management, 24, pp. 73-80; 
Paksoy, T., Pehlivan, N.Y., Özceylan, E., Application of fuzzy optimization to a supply chain network design: A case study of an edible vegetable oils manufacturer (2012) Applied Mathematical Modelling, 36 (6), pp. 2762-2776; 
Parwez, S., Food supply chain management in Indian Agriculture: Issues, opportunities and further research (2014) African Journal of Business Management, 8 (14), pp. 572-581; 
Pongchairerks, P., Kachitvichyanukul, V., Particle swarm optimization algorithm with multiple social learning structures (2009) International Journal of Operational Research, 6 (2), pp. 176-194; 
Ramanathan, V.S., Sundar, R., Harnish, S., Sharma, J., Seddon, B., Croeslloyd, A., (2014) India California Air Pollution Mitigation Program: Options to Reduce Road Transport Pollution in India., , Published by The Energy and Resources Institute in collaboration with the University of California at San Diego and the California Air Resources Board; 
Rancourt, M.È., Cordeau, J.F., Laporte, G., Watkins, B., Tactical network planning for food aid distribution in Kenya (2015) Computers & Operations Research, 56, pp. 68-83; 
Raut, R.D., Gardas, B.B., Kharat, M., Narkhede, B., Modeling the drivers of post-harvest losses–MCDM approach (2018) Computers and Electronics in Agriculture, 154, pp. 426-433; 
(2013) Storage management and movement of food grains in food corporation of India, , Union Government Ministry of Consumer Affairs, Food and Public Distribution, New Delhi; 
ReVelle, C.S., Eiselt, H.A., Location analysis: A synthesis and survey (2005) European Journal of Operational Research, 165 (1), pp. 1-19; 
Rohmer, S.U.K., Gerdessen, J.C., Claassen, G.D.H., Sustainable supply chain design in the food system with dietary considerations: A multi-objective analysis (2019) European Journal of Operational Research, 273 (3), pp. 1149-1164; 
Sachan, A., Sahay, B.S., Sharma, D., Developing Indian grain supply chain cost model: A system dynamics approach (2005) International Journal of Productivity and Performance Management, 54 (3), pp. 187-205; 
Sharon, M., Abirami, C.V., Alagusundaram, K., Grain storage management in India (2014) Journal of Postharvest Technology, 2 (1), pp. 12-24; 
Sheane, R., McCosker, C., Royston, S., (2018) Report of Food System Framework: A Focus on Food Sustainability; 
Shukla, M., Jharkharia, S., Agri-fresh produce supply chain management: A state-of-the-art literature review (2013) International Journal of Operations & Production Management, 33 (2), pp. 114-158; 
Soleimani, H., Kannan, G., A hybrid particle swarm optimization and genetic algorithm for closed-loop supply chain network design in large-scale networks (2015) Applied Mathematical Modelling, 39 (14), pp. 3990-4012; 
Song, M., Wang, S., Fisher, R., Transportation, iceberg costs and the adjustment of industrial structure in China (2014) Transportation Research Part D: Transport and Environment, 32, pp. 278-286; 
Soto-Silva, W.E., Nadal-Roig, E., González-Araya, M.C., Pla-Aragones, L.M., Operational research models applied to the fresh fruit supply chain (2016) European Journal of Operational Research, 251 (2), pp. 345-355; 
Soysal, M., Bloemhof-Ruwaard, J.M., Van Der Vorst, J.G.A.J., Modelling food logistics networks with emission considerations: The case of an international beef supply chain (2014) International Journal of Production Economics, 152, pp. 57-70; 
Timperley, J., (2019) The carbon brief profile: India., , https://www.carbonbrief.org/the-carbon-brief-profile-india, Retrieved August 14, 2019, from; 
Validi, S., Bhattacharya, A., Byrne, P.J., A case analysis of a sustainable food supply chain distribution system—A multi-objective approach (2014) International Journal of Production Economics, 152, pp. 71-87; 
Validi, S., Bhattacharya, A., Byrne, P.J., Sustainable distribution system design: A two-phase DoE-guided meta-heuristic solution approach for a three-echelon bi-objective AHP-integrated location-routing model (2018) Annals of Operations Research; 
Veeramachaneni, K., Peram, T., Mohan, C., Osadciw, L.A., Optimization using particle swarms with near neighbor interactions (2003) Genetic and Evolutionary Computation Conference, pp. 110-121. , In, (pp,), Springer, Berlin; 
Vlajic, J.V., Van der Vorst, J.G., Haijema, R., A framework for designing robust food supply chains (2012) International Journal of Production Economics, 137 (1), pp. 176-189; 
Wang, F., Lai, X., Shi, N., A multi-objective optimization for green supply chain network design (2011) Decision Support Systems, 51 (2), pp. 262-269; 
Wang, X., Li, D., Shi, X., A fuzzy model for aggregative food safety risk assessment in food supply chains (2012) Production Planning & Control, 23 (5), pp. 377-395; 
Wisittipanich, W., Hengmeechai, P., Truck scheduling in multi-door cross docking terminal by modified particle swarm optimization (2017) Computers & Industrial Engineering, 113, pp. 793-802; 
Xu, J., Yan, F., Li, S., Vehicle routing optimization with soft time windows in a fuzzy random environment (2011) Transportation Research Part E: Logistics and Transportation Review, 47 (6), pp. 1075-1091; 
Yakavenka, V., Mallidis, I., Vlachos, D., Iakovou, E., Eleni, Z., Development of a multi-objective model for the design of sustainable supply chains: The case of perishable food products (2019) Annals of Operations Research; 
Yamada, T., Febri, Z., Freight transport network design using particle swarm optimisation in supply chain-transport supernetwork equilibrium (2015) Transportation Research Part E: Logistics and Transportation Review, 75, pp. 164-187; 
Zhao, X., Dou, J., A hybrid particle swarm optimization approach for design of agri-food supply chain network (2011) 2011 IEEE International Conference on Service Operations, Logistics, and Informatics (SOLI) (, pp. 162-167; 
Zhu, Z., Chu, F., Dolgui, A., Chu, C., Zhou, W., Piramuthu, S., Recent advances and opportunities in sustainable food supply chain: A model-oriented review (2018) International Journal of Production Research, 56 (17), pp. 5700-5722; 
Zhu, Y., Ge, H., Zhen, T., Hybrid particle swarm algorithm for grain logistics vehicle routing problem (2009) 3Rd International Symposium on Intelligent Information Technology Application, IITA 2009, 2, pp. 364-367. , (Vol, pp,)
UR  - https://www.scopus.com/inward/record.uri?eid=2-s2.0-85086155193&doi=10.1007%2fs10479-020-03664-y&partnerID=40&md5=493156ed13d286252f3b77c74559d2e9
ER  - 

TY  - JOUR
TI  - Effects of institutional pressures on the governance of food safety in emerging food supply chains: a case of Lebanese food processors
T2  - Agriculture and Human Values
J2  - Agric. Hum. Values
VL  - 37
IS  - 4
SP  - 1125
EP  - 1138
PY  - 2020
DO  - 10.1007/s10460-020-10071-3
SN  - 0889048X (ISSN) 
AU  - Abebe, G.K.
AD  - Faculty of Agricultural and Food Sciences, American University of Beirut, Riad El Solh, Beirut, 1107 2020, Lebanon
AB  - Food safety has become a major development challenge and a key influence on the strategic behavior of food companies. The study seeks to analyze the effect of perceived institutional pressures on the governance of food safety and the effect this may have on food safety performance in emerging food supply chains. The research develops a conceptual framework that links perceived institutional pressures, degree of food manufacturer-supplier relationships, food safety practices, and food safety output. The hypothesized relationships were tested in the Middle Eastern context, where food safety concerns are rising. Accordingly, a survey was carried out to collect data from food quality/safety managers representing 94 food processors across Lebanon. The study finds that perceived institutional pressures have a direct and strong effect on the degree of integration in the agro-food supply chain (i.e., in terms of long-term relationships, strategic information sharing, information technology connection, and logistic integration), and such an integration, in turn, increases the intensity of food safety practices and food safety performance. However, in the absence of strong manufacturer-supplier relationships, perceived institutional pressures do not lead to improved food safety performance. The study suggests that long-term food manufacturer-supplier relationship is necessary if agro-food chain actors are to respond to established regulatory demands, industry practices, and social norms. © 2020, Springer Nature B.V.
KW  - Food safety governance
KW  - Food safety performance
KW  - Institutional pressures
KW  - Supply chain integration
PB  - Springer Science and Business Media B.V.
N1  - Export Date: 18 January 2021
M3  - Article
DB  - Scopus
LA  - English
N1  - 通讯地址: Abebe, G.K.; Faculty of Agricultural and Food Sciences, American University of Beirut, Riad El Solh, Lebanon; 电子邮件: gumataw@gmail.com
N1  - 基金资助详情: 103256
N1  - 基金资助文本 1: This work was supported by the Lebanese National Council for Scientific Research (Award No. 103256). There is no conflict of interest to report.
N1  - 参考文献: Abebe, G.K., Chalakabiad, M.G., The effect of governance mechanisms on food safety in the supply chain: Evidence from the Lebanese dairy sector (2017) Journal of the Science of Food and Agriculture, 97 (9), pp. 2908-2918; 
Abebe, G.K.A., Bahn, A., Chalakyehya, A.A.K., Drivers for the implementation of market-based food safety management systems: Evidence from Lebanon (2020) Food Science & Nutrition, 8 (2), pp. 1082-1092. , 10.1002/fsn3.1394; 
Mohamed, A.H., Grazia, C., Malorgio, G., Food safety standards and international supply chain organization: A case study of the Moroccan fruit and vegetable exports (2015) Food Control, 55, pp. 190-199; 
Akkerman, R., Farahani, P., Grunow, M., Quality, safety and sustainability in food distribution: a review of quantitative operations management approaches and challenges (2010) OR Spectrum, 32 (4), pp. 863-904; 
Aung, M.M., Chang, Y.S., Traceability in a food supply chain: Safety and quality perspectives (2014) Food Control, 39, pp. 172-184; 
Awaysheh, A., Klassen, R.D., The impact of supply chain structure on the use of supplier socially responsible practices (2010) International Journal of Operations & Production Management, 30 (12), pp. 1246-1268; 
Patrick, B., Getz, C., Sowerwine, J., Contradictions, consequences and the human toll of food safety culture (2017) Agriculture and Human Values, 34 (3), pp. 713-728; 
Bhakoo, V., Choi, T., The iron cage exposed: Institutional pressures and heterogeneity across the healthcare supply chain (2013) Journal of Operations Management, 31 (6), pp. 432-449; 
Bou-Mitri, C., Mahmoud, D., El Gerges, N., Jaoude, M.A., Food safety knowledge, attitudes and practices of food handlers in Lebanese hospitals: A cross-sectional study (2018) Food Control, 94, pp. 78-84; 
Chen, I.J., Paulraj, A., Towards a theory of supply chain management: The constructs and measurements (2004) Journal of Operations Management, 22 (2), pp. 119-150; 
Hazard analysis and critical control point (HACCP) system and guidelines for its application (2003) ANNEX to Recommended International Code of Practice/General Principles of Food Hygiene, , CAC/RCP 1–1969, Rev 4. FAO/WHO Codex Alimentarius Commission; 
Coltman, T.M., Devinney, D.F., Midgleyvenaik, S., Formative versus reflective measurement models: Two applications of formative measurement (2008) Journal of Business Research, 61 (12), pp. 1250-1262; 
Davidson, D.J., Kevin, E.J., Parkins, J.R., Food safety risks, disruptive events and alternative beef production: A case study of agricultural transition in Alberta (2016) Agriculture and Human Values, 33 (2), pp. 359-371; 
Diekmanntheuvsen, M., Value structures determining community supported agriculture: Insights from Germany (2019) Agriculture and Human Values, 36 (4), pp. 733-746; 
DiMaggio, P.J., Powell, W.W., The iron cage revisited: Institutional isomorphism and collective rationality in organizational fields (1983) American Sociological Review, 48, pp. 147-160; 
Dubois, A., Translocal practices and proximities in short quality food chains at the periphery: The case of North Swedish farmers (2019) Agriculture and Human Values, 36 (4), pp. 763-778; 
Esteki, M.J., Regueirosimal-Gándara, J., Tackling fraudsters with global strategies to expose fraud in the food chain (2019) Comprehensive Reviews in Food Science and Food Safety, 18 (2), pp. 425-440; 
Fornelllarcker, C.F., Structural equation models with unobservable variables and measurement error: Algebra and statistics (1981) Journal of Marketing Research, , 10.1177/002224378101800313; 
Gale, H.F., Dinghuan, H., Food safety pressures push integration in China's agricultural sector (2011) American Journal of Agricultural Economics, 94 (2), pp. 483-488; 
Gereffi, G., The global economy: Organization, governance, and development (2005) The Handbook of Economic Sociology, 2, pp. 160-182; 
Gereffi, G., Lee, J., Why the world suddenly cares about global supply chains (2012) Journal of Supply Chain Management, 48 (3), pp. 24-32; 
Hair, J.F., Ringle, C.M., Sarstedt, M., PLS-SEM: Indeed a silver bullet (2011) Journal of Marketing Theory and Practice, 19 (2), pp. 139-152; 
Hair, J.F., Tomas, G., Hult, M., Ringle, C., Sarstedt, M., (2016) A primer on partial least squares structural equation modeling (PLS-SEM), , Sage Publications, Thousand Oaks; 
Libby, H., Isaacs, B., Burch, D., Supermarket power, own-labels, and manufacturer counterstrategies: International relations of cooperation and competition in the fruit canning industry (2013) Agriculture and Human Values, 30 (2), pp. 225-233; 
Henseler, J., Hubona, G., Ray, P.A., Using PLS path modeling in new technology research: Updated guidelines (2016) Industrial Management & Data Systems, 116 (1), pp. 2-20; 
Jörgchristian, H.R., Sarstedt, M., A new criterion for assessing discriminant validity in variance-based structural equation modeling (2015) Journal of the Academy of Marketing Science, 43 (1), pp. 115-135; 
Hoffman, A.J., (2001) From heresy to dogma: An institutional history of corporate environmentalism, , Stanford University Press, Stanford; 
Jacobs, M.A., Wantao, Y., Chavez, R., The effect of internal communication and employee satisfaction on supply chain integration (2016) International Journal of Production Economics, 171, pp. 60-70; 
John, C.H.S., Cannon, A.R., Pouder, R.W., Change drivers in the new millennium: Implications for manufacturing strategy research (2001) Journal of Operations Management, 19 (2), pp. 143-160; 
Kittipanya-Ngam, P., Tan, K.H., A framework for food supply chain digitalization: Lessons from Thailand (2020) Production Planning & Control, 31 (2-3), pp. 158-172; 
Kurth, L., Glasbergen, P., Serving a heterogeneous Muslim identity? Private governance arrangements of halal food in the Netherlands (2017) Agriculture and Human Values, 34 (1), pp. 103-118; 
Laforge, J.M.R., Andersonmclachlan, S.M., Governments, grassroots, and the struggle for local food systems: Containing, coopting, contesting and collaborating (2017) Agriculture and Human Values, 34 (3), pp. 663-681. , 10.1007/s10460-016-9765-5; 
Luning, P.A.W.J., Marcelis, J., Rovira, M.A.J.S., van Boekel, M., Uyttendaelejacxsens, L., A tool to diagnose context riskiness in view of food safety activities and microbiological safety output (2011) Trends in Food Science & Technology, 22, pp. S67-S79; 
Luning, P.A., Kirezieva, K., Hagelaar, G., Rovira, J., Uyttendaele, M., Jacxsens, L., Performance assessment of food safety management systems in animal-based food companies in view of their context characteristics: A European study (2015) Food Control, 49, pp. 11-22; 
Malhotragrover, M.K., An assessment of survey research in POM: From constructs to theory (1998) Journal of Operations Management, 16 (4), pp. 407-425; 
March, J.G., Olsen, J.P., The new institutionalism: Organizational factors in political life (1983) American Political Science Review, 78 (3), pp. 734-749; 
Mercado, G.N., Hjortsøhonig, B., Decoupling from international food safety standards: How small-scale indigenous farmers cope with conflicting institutions to ensure market participation (2018) Agriculture and Human Values, 35 (3), pp. 651-669; 
Nayakwaterson, R., Global food safety as a complex adaptive system: Key concepts and future prospects (2019) Trends in Food Science & Technology, 91, pp. 409-425; 
North, D.C., Economic performance through time (1994) The American Economic Review, 84 (3), pp. 359-368; 
Nyarugwe, S.P.R., Linnemann, Y., Ren, E.-J., Bakker, J.B., Kussaga, D., Watson, V., Foglianoluning, P.A., An intercontinental analysis of food safety culture in view of food safety governance and national values (2020) Food Control, 111; 
Prajogo, D., Oke, A., Olhager, J., Supply chain processes: Linking supply logistics integration, supply performance, lean processes and competitive performance (2016) International Journal of Operations & Production Management, 36 (2), pp. 220-238; 
Daniel, P., Olhager, J., Supply chain integration and performance: The effects of long-term relationships, information technology and sharing, and logistics integration (2012) International Journal of Production Economics, 135 (1), pp. 514-522. , 10.1016/j.ijpe.2011.09.001; 
Psomaskafetzopoulos, E.L.P., HACCP effectiveness between ISO 22000 certified and non-certified dairy companies (2015) Food Control, 53, pp. 134-139; 
Qijun, J., Batt, P.J., Barriers and benefits to the adoption of a third party certified food safety management system in the food processing sector in Shanghai, China (2016) Food Control, 62, pp. 89-96; 
Ringle, C.M.S., Wendebecker, J.-M., (2015) Smartpls 3. Boenningstedt: Smartpls Gmbh, , https://www.smartpls.com, Accessed 07 June 2019; 
Ringle, C.M., Sarstedt, M., Gain more insight from your PLS-SEM results: The importance-performance map analysis (2016) Industrial Management & Data Systems, 116 (9), pp. 1865-1886; 
Sarstedt, M.M., Ringle, D., Smith, R., Reamshair, J.F., Partial least squares structural equation modeling (PLS-SEM): A useful tool for family business researchers (2014) Journal of Family Business Strategy, 5 (1), pp. 105-115; 
Schustermaertens, M., Do private standards create exclusive supply chains? New evidence from the Peruvian asparagus export sector (2013) Food Policy, 43, pp. 291-305; 
Sijtsma, K., On the use, the misuse, and the very limited usefulness of Cronbach’s alpha (2009) Psychometrika, 74 (1), p. 107; 
Stranieri, S., Orsi, L., Banterle, A., Traceability and risks: an extended transaction cost perspective (2017) Supply Chain Management: An International Journal, 22 (2), pp. 145-159; 
Tan, K.H., Ali, M.H., Makhbul, Z.M., Ismail, A., The impact of external integration on halal food integrity (2017) Supply Chain Management: An International Journal, 22 (2), pp. 186-199; 
Trienekens, J., Wognum, N., Requirements of supply chain management in differentiating European pork chains (2013) Meat Science, 95 (3), pp. 719-726; 
Trienekens, J., Zuurbier, P., Quality and safety standards in the food industry, developments and challenges (2008) International Journal of Production Economics, 113 (1), pp. 107-122; 
Trienekens, J., Wognum, P.M., Beulens, A.J.M., van der Vorst, J.G.A.J., Transparency in complex dynamic food supply chains (2012) Advanced Engineering Informatics, 26 (1), pp. 55-65; 
van Ruth, S.M., Huisman, W., Luning, P.A., Food fraud vulnerability and its key factors (2017) Trends in Food Science & Technology, 67, pp. 70-75; 
Vanpoucke, E., Vereecke, A., Muylle, S., Leveraging the impact of supply chain integration through information technology (2017) International Journal of Operations & Production Management, 37 (4), pp. 510-530; 
Voorhees, C.M., Brady, M.K., Calantone, R., Ramirez, E., Discriminant validity testing in marketing: An analysis, causes for concern, and proposed remedies (2016) Journal of the Academy of Marketing Science, 44 (1), pp. 119-134; 
Wever, M., Wognum, P.M., Trienekens, J.H., Omta, S.W.F., Supply chain-wide consequences of transaction risks and their contractual solutions: Towards an extended transaction cost economics framework (2012) Journal of Supply Chain Management, 48 (1), pp. 73-91; 
Williamson, O.E., Comparative economic organization: The analysis of discrete structural alternatives (1991) Administrative Science Quarterly, 36, p. 269; 
Wong, K.K.-K., Partial least squares structural equation modeling (PLS-SEM) techniques using SmartPLS (2013) Marketing Bulletin, 24 (1), pp. 1-32; 
Wu, T., Daniel, E.M., Hinton, M., Quintas, P., Isomorphic mechanisms in manufacturing supply chains: A comparison of indigenous Chinese firms and foreign-owned MNCs (2013) Supply Chain Management: An International Journal, 18 (2), pp. 161-177; 
Zhangaramyan, X.L.H., A conceptual framework for supply chain governance An application to agri-food chains in china (2009) China Agricultural Economic Review, 1 (2), pp. 136-154. , 10.1108/17561370910927408; 
Zhang, X., Donk, D.P.V., van der Vaart, T., The different impact of inter-organizational and intra-organizational ICT on supply chain performance (2016) International Journal of Operations & Production Management, 36 (7), pp. 803-824; 
Zhu, Q., Sarkis, J., The moderating effects of institutional pressures on emergent green supply chain practices and performance (2007) International Journal of Production Research, 45 (18-19), pp. 4333-4355
UR  - https://www.scopus.com/inward/record.uri?eid=2-s2.0-85084481281&doi=10.1007%2fs10460-020-10071-3&partnerID=40&md5=13e0c3e55f52d5647948f7937a0951d7
ER  - 

TY  - JOUR
TI  - Impacts of the COVID-19 pandemic on vegetable production and countermeasures from an agricultural insurance perspective
T2  - Journal of Integrative Agriculture
J2  - J. Integr. Agric.
VL  - 19
IS  - 12
SP  - 2866
EP  - 2876
PY  - 2020
DO  - 10.1016/S2095-3119(20)63429-3
SN  - 20953119 (ISSN) 
AU  - GU, H.-Y.
AU  - WANG, C.-W.
AD  - Antai College of Economics and Management, Shanghai Jiao Tong University, Shanghai, 200030, China
AD  - Institute of Industry Research, Shanghai Jiao Tong University, Shanghai, 200030, China
AD  - Institute of Finance and Economics, Shanghai University of Finance and Economics, Shanghai, 200433, China
AB  - In the face of the corona virus disease 2019 (COVID-19) pandemic, it is essential to stabilize the security of urban “shopping baskets”. Through a survey and interviews with 46 agricultural cooperatives in Shanghai, this paper analyzes the impact of the pandemic on vegetable production and offers suggestions on agricultural insurance. The research results show that: (1) the pandemic has impacted almost all stages of the vegetable supply chain but has had a greater impact on the sales stage; (2) the market risks of vegetable production have increased significantly, and the gap between the field price and the market price has widened. The sales price difference between traditional channels and e-commerce is notable; (3) farmers' incomes have generally declined due to the COVID-19 pandemic, and traditional small-scale farmers have suffered more losses; and (4) agricultural insurance plays an important role in stabilizing the supply of vegetables to the city. To minimize the impact of the pandemic on vegetable production and to stabilize both urban “shopping baskets” and farmers' incomes, it is necessary to further improve agricultural insurance, especially to provide insurance against market risks. © 2020 CAAS. Publishing services by Elsevier B.V
KW  - agricultural insurance
KW  - COVID-19
KW  - market risks
KW  - vegetable supply chain
PB  - Editorial Department of Scientia Agricultura Sinica
N1  - 施引文献 :1
N1  - Export Date: 18 January 2021
M3  - Article
DB  - Scopus
LA  - English
N1  - 通讯地址: GU, H.-Y.; Antai College of Economics and Management, Shanghai Jiao Tong University, Institute of Finance and Economics, Shanghai University of Finance and EconomicsChina; 电子邮件: ghy@sjtu.edu.cn
N1  - 基金资助详情: National Office for Philosophy and Social Sciences, NSSFC, 16ZDA019
N1  - 基金资助详情: Ministry of Education of the People's Republic of China, MOE, 18YJC790157
N1  - 基金资助文本 1: This study was supported by the Humanity and Social
N1  - 基金资助文本 2: Science Youth Fund of the Ministry of Education of China (18YJC790157) and the National Social Science Fund of China (16ZDA019).
N1  - 参考文献: Ali, I., Alharbi, O.M.L., COVID-19: Disease, management, treatment, and social impact (2020) Science of the Total Environment; 
Gong, T.C., Battese, G.E., Villano, R.A., Family farms plus cooperatives in China: Technical efficiency in crop production (2019) Journal of Asian Economics; 
Gray, R., Agriculture, transportation, and the COVID-19 crisis (2020) Canadian Journal of Agricultural Economics, 68, pp. 239-243; 
Hazell, P.B.R., The appropriate role of agricultural insurance in developing countries (1992) Journal of International Development, 4, pp. 567-581; 
Henry, R., Innovations in agriculture and food supply in response to the COVID-19 pandemic (2020) Molecular Plant, 13, pp. 1095-1097; 
Ji, C., Jin, S., Wang, H., Ye, C., Estimating effects of cooperative membership on farmers' safe production behaviors: Evidence from pig sector in China (2019) Food Policy, 83, pp. 231-245; 
Jiang, H.P., Yang, D.Q., GUO, C.R., Impact of COVID-19 on China's agricultural development and countermeasures (2020) Reform, 3, pp. 5-13. , (in Chinese); 
Kanitkar, T., The COVID-19 lockdown in India: Impacts on the economy and the power sector (2020) Global Transitions, 2, pp. 150-156; 
Liu, H.Y., Research report on innovation and practice of agricultural insurance in Shanghai (2016) Shanghai Rural Economy, 3, pp. 19-21. , (in Chinese); 
Ma, W., Renwick, A., Yuan, P., Ratna, N., Agricultural cooperative membership and technical efficiency of apple farmers in China: An analysis accounting for selectivity bias (2018) Food Policy, 81, pp. 122-132; 
Morton, J., On the susceptibility and vulnerability of agricultural value chains to COVID-19 (2020) World Development; 
Mu, C.Z., How to improve agricultural insurance to reduce pandemic loss? (2020) Rural Operation and Management, 6, pp. 47-48. , (in Chinese); 
Statistical communiqué of the people's republic of China on the 2019 national economic and social development. [2020-2-28] (2020), http://www.stats.gov.cn/english/PressRelease/202002/t20200228_1728917.html; Pu, M.Z., Zhong, Y., Rising concerns over agricultural production as COVID-19 spreads: Lessons from China (2020) Global Food Security; 
Sun, Z.G., Z, Q.J., Cao, X.Y., Investigation and analysis of production and marketing connection mode of Shanghai vegetable cooperative (2015) China Vegetables, 5, pp. 8-13. , (in Chinese); 
Tuo, G.Z., Policy changes and development of China's agricultural insurance over past 40 years (2018) Insurance Research, 12, pp. 84-87; 
Uddin, M.N., Alam, B., Islam, S.S., Arif, M., Impact of COVID-19 on food safety and security in low and middle income countries (2020) Asian Journal of Medical and Biological Research, 6, pp. 130-137; 
Unhale, S.S., Ansar, Q.B., Gajghane, V., Impact of COVID-19 on food safety and food security (2020) World Journal of Advance Healthcare Research, 4, pp. 127-139; 
Ye, X.Q., Cheng, Y., Zhou, Q.L., Yin, H.D., Impact assessment and countermeasures of COVID-19 on agricultural and rural development in 2020 (2020) Agricultural Economics, 3, pp. 4-10; 
Zhang, H.Y., Connotation and promotion path of high-quality development of agricultural insurance in China (2019) Insurance Research, 12, pp. 3-9. , (in Chinese); 
Zhang, H.Y., From public health events to food security: reflections on related problems caused by COVID-19 (2020) China Agro-business, 5, pp. 29-34. , (in Chinese); 
Zhang, Q.Q., China's agricultural insurance provided 3.6 trillion CNY of insured amount in 2019. Henan Daily, 2020-1-13. [2020-9-2] (2020), http://newpaper.dahe.cn/hnrbncb/html/2020-01/13/content_398805.htm; Zhang, S., Sun, Z., Ma, W., Valentinov, V., The effect of cooperative membership on agricultural technology adoption in Sichuan, China (2020) China Economic Review; 
Zhang, Y., Diao, X., Chen, K.Z., Robinson, S., Fan, S., Impact of COVID-19 on China's macroeconomy and agri-food system – an economy-wide multiplier model analysis (2020) China Agricultural Economic Review; 
Zhang, Y.Y., Ju, G.W., Zhan, J.T., Farmers using insurance and cooperatives to manage agricultural risks: A case study of the swine industry in China (2019) Journal of Integrative Agriculture, 18, pp. 2910-2918; 
Zhou, J., Yan, Z., Li, K., Understanding farmer cooperatives' self-inspection behavior to guarantee agri-product safety in China (2016) Food Control, 59, pp. 320-327; 
Zhou, J.H., Vegetable industry under COVID-19 pandemic: impact, opportunity and Suggestions for future development (2020) Chinese Farmers' Cooperatives, 4, pp. 36-37. , (in Chinese); 
Zhou, L.C., Jia, J., Thought on ensuring production of vegetables in Shanghai during the pandemic (2020) Shanghai Rural Economy, 6, pp. 24-25. , (in Chinese)
UR  - https://www.scopus.com/inward/record.uri?eid=2-s2.0-85096516823&doi=10.1016%2fS2095-3119%2820%2963429-3&partnerID=40&md5=89482a366ff00992f03bbcdac7989bdf
ER  - 

TY  - JOUR
TI  - Integrated Value Chain Development: Evidence from Bangladesh
T2  - Food Policy
J2  - Food Policy
VL  - 97
PY  - 2020
DO  - 10.1016/j.foodpol.2020.101916
SN  - 03069192 (ISSN) 
AU  - Kuijpers, R.
AD  - LICOS Centre for Institutions and Economic Performance, KU Leuven, Belgium
AB  - Agricultural productivity and farmer welfare in developing countries is constrained by a multitude of market imperfections. Value chain development (VCD) is receiving much attention as a market-based policy instrument that can potentially address multiple of these constraints simultaneously. This paper provides a conceptualization of VCD and discusses how VCD can be used as a policy instrument. As an illustration, the paper describes the VCD project “SAFAL,” which uses an integrated approach to directly intervene in aquaculture, horticulture, and dairy value chains in South-West Bangladesh. The strategy is to first identify a demand downstream in the value chain and then to identify and reduce the constraints experienced by value chain actors upstream to meet this demand. Using a matched difference-in-difference methodology, this paper estimates farm household participation in SAFAL increases farm income and shortens the hungry season. © 2020 Elsevier Ltd
KW  - Aquaculture
KW  - Food security
KW  - Impact evaluation
KW  - Market access
KW  - Smallholder
KW  - Value chain development
KW  - agricultural production
KW  - aquaculture
KW  - food security
KW  - integrated approach
KW  - seasonal variation
KW  - smallholder
KW  - Bangladesh
PB  - Elsevier Ltd
N1  - Export Date: 18 January 2021
M3  - Article
DB  - Scopus
C7  - 101916
LA  - English
N1  - 基金资助详情: Ministry for Foreign Affairs
N1  - 基金资助详情: KU Leuven
N1  - 基金资助详情: Ministerie van Buitenlandse Zaken
N1  - 基金资助文本 1: The Sustainable Agriculture, Food Security and Linkages project (SAFAL) directly intervenes in key stages and linkages in the aquaculture, horticulture, and dairy value chain in the districts of Khulna and Jessore in South-West Bangladesh. It is financed by the Netherlands Ministry of Foreign Affairs and implemented by the NGO Solidaridad. 4
N1  - 基金资助文本 2: The data used in this paper were collected in the project upazilla’s (sub-districts) of Manirampur, Abhaynagar, Dumuria, and Paikgacha in April − June 2014 and 2016. These upazilla’s were selected because implementation in these upazilla’s would start immediately after the baseline survey. The survey was commissioned and financed by the Policy and Operations Evaluation Department of the Netherlands Ministry of Foreign Affairs (as part of a review of the food security policy of the Netherlands) and implemented by a consortium of APE, AIDEnvironment, and BRAC University / Development Research Initiative (DRI).
N1  - 基金资助文本 3: I am grateful to a large team of researchers with whom I collaborated to conduct the impact evaluation of SAFAL: Jan-Joost Kessler, Philip de Jong, Ferdous Jahan, Maartje Gielen, Fahim Chowdury, Omar Faruque Siddiki, and Ferko Bodnár. The data collection conducted in Bangladesh was part of a country case study by Aidenvironment, APE, BRAC/DRI and IHE for the IOB Evaluation of the Dutch food security policy 2012–2016, and was funded by the Dutch Ministry of Foreign Affairs. I also want to thank the staff at Solidarid and at the Netherlands embassy, in particular: Selim Reza Hasan, Indu Bhushan Roy, Jan-Willem Nibbering, and Laurent Umans. I am thankful for the valuable feedback I received on earlier versions of this paper from Jo Swinnen, Ruerd Ruben, Rob Vos, Joachim de Weerdt, Joachim Vandercasteelen, the participants at the GlobalFood Conference in Gottingen, the four anonymous reviewers, and editor Chris Barrett. Finally, I acknowledge research funding from the KU Leuven Methusalem Fund . All remaining errors are mine.
N1  - 参考文献: Abadie, A., Semiparametric difference-in-differences estimators (2005) Rev. Econ. Stud., 72 (1), pp. 1-19; 
Alene, A.D., Manyong, V.M., Omanya, G., Mignouna, H.D., Bokanga, M., Odhiambo, G., Smallholder market participation under transactions costs: maize supply and fertilizer demand in Kenya (2008) Food Policy, 33 (4), pp. 318-328; 
Andersson, C.I., Chege, C.G., Rao, E.J., Qaim, M., Following up on smallholder farmers and supermarkets in Kenya (2015) Am. J. Agric. Econ., 97, pp. 1247-1266; 
Ashraf, N., Giné, X., Karlan, D., (2009), 91, pp. 973-990. , Finding missing markets (and a disturbing epilogue): evidence from an export crop adoption and marketing intervention in Kenya. Am. J. Agric. Econ; (2008), https://doi.org/10.1016/j.foodpol.2007.10.005, Barrett, Christopher B. Smallholder market participation: concepts and evidence from eastern and Southern Africa. Food Policy 33(4): 299–317; Barrett, C., Reardon, T., Swinnen, J., Zilberman, D., Structural Transformation and Economic Development: Insights from the Agri-food Value Chain Revolution (2019), Cornell University Mimeo; Bellemare, M.F., Bloem, J.R., Does Contract Farming Improve Welfare? A Review (2018) World Dev., 112 (December), pp. 259-271; 
Biggeri, M., Burchi, F., Ciani, F., Herrmann, R., Linking small-scale farmers to the durum wheat value chain in Ethiopia: Assessing the effects on production and wellbeing (2018) Food Policy, 79, pp. 77-91; 
(2010), Bilinsky, Paula, Swindale, Anne Months of Adequate Household Food Provisioning (MAHFP) for measurement of household food access: indicator guide (v. 4). Washington, D.C.: FHI 360/FANTA; Bold, T., Kaizzi, K.C., Svensson, J., Yanagizawa-Drott, D., Lemon technologies and adoption: measurement, theory and evidence from agricultural markets in Uganda (2017) Quart. J. Econ., 132 (3), pp. 1055-1100; 
Bryson, A., Dorsett, R., Purdon, S., “The Use of Propensity Score Matching in the Evaluation of Active (2002), Labour Market Policies”; Caliendo, M., Kopeinig, S., Some practical guidance for the implementation of propensity score matching (2008) J. Econ. Surveys, 22 (1), pp. 31-72; 
Carter, M.R., Tjernström, E., Toledo, P., Heterogeneous Impact Dynamics of a Rural Business Development Program in Nicaragua (2019) J. Dev. Econ., 138 (May), pp. 77-98; 
Cavatassi, R., González-Flores, M., Winters, P., Andrade-Piedra, J., Espinosa, P., Thiele, G., Linking Smallholders to the new agricultural economy: the case of the Plataformas de Concertación in Ecuador (2011) J. Dev. Stud., 47 (10), pp. 1545-1573; 
Christiaensen, L., Vandercasteelen, J., (2019), pp. 95-143. , Earning More on the Farm. In: Kathleen Beegle, Luc Christiaensen (Eds.), Accelerating Poverty Reduction in Africa. The World Bank, Washington D.C; Croppenstedt, A., Demeke, M., Meschi, M.M., Technology adoption in the presence of constraints: the case of fertilizer demand in Ethiopia (2003) Rev. Dev. Econ., 7 (1), pp. 58-70; 
Janvry, D., Alain, M.F., Sadoulet, E., Peasant household behaviour with missing markets: some paradoxes explained (1991) Econ. J., 101 (409), pp. 1400-1417; 
De Janvry, A., Sadoulet, E., Using agriculture for development: Supply- and demand-side approaches (2020) World Dev., 133; 
Dehejia, R.H., Wahba, S., Causal effects in nonexperimental studies: reevaluating the evaluation of training programs (1999) J. Am. Stat. Assoc., 94 (448), pp. 1053-1062; 
Devaux, A., Horton, D., Velasco, C., Thiele, G., López, G., Bernet, T., Reinoso, I., Ordinola, M., Collective action for market chain innovation in the andes (2009) Food Policy, 34 (1), pp. 31-38; 
Devaux, A., Torero, M., Donovan, J., Horton, D.E., Innovation for Inclusive Value-Chain Development: Successes and Challenges (2016), International Food Policy Research Institute (IFPRI) Washington, D.C; Ebata, A., Huettel, S., The effect of value chain interventions for staple crops: evidence from small-scale farmers in Nicaragua (2017) J. Develop. Stud., pp. 1-18; 
Grashuis, J., Su, Y., A review of the empirical literature on farmer cooperatives: Performance, ownership and governance, finance, and member attitude (2019) Ann. Public Cooperative Econ., 90, pp. 77-102; 
Headey, D.D., Hoddinott, J., Agriculture, Nutrition and the Green Revolution in Bangladesh (2016) Agric. Syst., 149 (November), pp. 122-131; 
Heckman, J., Ichimura, H., Smith, J., Todd, P., Characterizing Selection Bias Using Experimental Data (1998) Econometrica, 66 (5), pp. 1017-1098; 
Heckman, J.J., Ichimura, H., Todd, P.E., Matching as an econometric evaluation estimator: evidence from evaluating a job training programme (1997) Rev. Econ. Stud., 64 (4), pp. 605-654; 
Hernandez, R., Belton, B., Reardon, T., Chaoran, H., Zhang, X., Ahmed, A., The ‘Quiet Revolution’ in the Aquaculture Value Chain in Bangladesh (2018) Aquaculture, 493, pp. 456-468; 
Hobbs, J.E., Measuring the importance of transaction costs in cattle marketing (1997) Am. J. Agric. Econ., 79 (4), pp. 1083-1095; 
Fischer, E., Qaim, M., Linking smallholders to markets: determinants and impacts of farmer collective action in Kenya (2012) World Dev., 40, pp. 1255-1268; 
Jalil, M.M., (2010), Approaches to measuring social discount rate: A Bangladesh perspective. Available at SSRN 1921987; Fuglie, K., Gautam, M., Goyal, A., Maloney, W.F., Harvesting Prosperity: Technology and Productivity Growth in Agriculture. The (2019), World Bank; IOB, “Food for Thought. Review of the Dutch Food Security Policy 2012–2016”. 419 (2017), IOB Den Haag; Kabunga, N.S., Dubois, T., Qaim, M., Impact of tissue culture banana technology on farm household income and food security in Kenya (2014) Food Policy, 45, pp. 25-34; 
Kersting, S., Wollni, M., New Institutional Arrangements and Standard Adoption: Evidence from Small-Scale Fruit and Vegetable Farmers in Thailand (2012) Food Policy, 37 (4), pp. 452-462; 
Key, N., Sadoulet, E., De Janvry, A., Transactions Costs and Agricultural Household Supply Response (2000) Am. J. Agric. Econ., 82 (2), pp. 245-259; 
Kolavalli, S., Mensah-Bonsu, A., Zaman, S., (2015), Agricultural value chain development in practice: Private sector-led smallholder development; Kuijpers, R., Swinnen, J., Value chains and technology transfer to agriculture in developing and emerging economies (2016) Am. J. Agric. Econ., 98 (5), pp. 1403-1418; 
Maertens, M., Velde, K.V., Contract-farming in staple food chains: the case of rice in Benin (2017) World Dev., 95, pp. 73-87; 
Maertens, M., Minten, B., Swinnen, J., Modern food supply chains and development: evidence from horticulture export sectors in Sub-Saharan Africa (2012) Develop. Policy Rev., 30 (4), pp. 473-497; 
Michelson, H.C., Small farmers, NGOs, and a Walmart world: welfare effects of supermarkets operating in Nicaragua (2013) Am. J. Agric. Econ., 95, pp. 628-649; 
Negi, D.S., Birthal, P.S., Roy, D., Khan, M.T., Farmers’ choice of market channels and producer prices in India: Role of transportation and communication networks (2018) Food Policy, 81, pp. 106-121; 
Pingali, P., Khwaja, Y., Meijer, M., Commercializing Small Farms: Reducing Transaction Costs (2005) Future Small Farms, 61, pp. 5-8; 
Ragasa, C., Lambrecht, I., Kufoalor, D.S., (2018), pp. 30-56. , Limitations of contract farming as a pro-poor strategy: the case of maize outgrower schemes in Upper West Ghana. World Development 102; Reardon, T., Barrett, C.B., Berdegué, J.A., Swinnen, J., Agrifood Industry Transformation and Small Farmers in Developing Countries (2009) World Dev., 37, pp. 1717-1727; 
Rosenbaum, P.R., Rubin, D.B., The Central Role of the Propensity Score in Observational Studies for Causal Effects (1983) Biometrika, pp. 41-55; 
Roy, A.D., Some Thoughts on the Distribution of Earnings (1951) Oxford Economic Papers, 3 (2), pp. 135-146; 
Ruben, R., Impact assessment of commodity standards: towards inclusive value chains (2017) Enterprise Dev. Microfinance, 28 (1-2), pp. 82-97; 
Rubin, D.B., Estimating Causal Effects of Treatments in Randomized and Nonrandomized Studies (1974) J. Educ. Psychol., 66 (5), p. 688; 
Shanoyan, A., Brent Ross, R., Gow, H.R., Christopher Peterson, H., Long-term sustainability of third-party facilitated market linkages: Evidence from the USDA marketing assistance program in the Armenian dairy industry (2014) Food Policy, 46, pp. 157-164; 
Shiferaw, B., Tewodros, K., Menale, K., Monica, F., Market imperfections, access to information and technology adoption in Uganda: challenges of overcoming multiple constraints (2015) Agric. Econ., 46 (4), pp. 475-488; 
Smith, J.A., Todd, P.E., Does matching overcome LaLonde's critique of nonexperimental estimators? (2005) J. Econometr., 125 (1-2), pp. 305-353; 
(2017), Solidaridad, 2017. Sustainable Agriculture, Food Security and Linkages (SAFAL). Project Completion Report. November 2012 to June; Splawa-Neyman, J., Dabrowska, D.M., Speed, T.P., On the Application of Probability Theory to Agricultural Experiments. Essay on Principles. Section 9 (1990), pp. 465-472. , Statistical Science; (2008), http://documents.worldbank.org/curated/en/640841467997275218/High-value-agriculture-in-Bangladesh-as-assessment-of-agro-business-opportunities-and-constraints, Sur, Mona, Zaki Uz Zaman “High-Value Agriculture in Bangladesh: As Assessment of Agro-Business Opportunities and Constraints.” 45760. The World Bank; Svensson, J., Yanagizawa, D., Getting prices right: the impact of the market information service in Uganda (2009) J. Eur. Econ. Assoc., 7 (2-3), pp. 435-445; 
Rao, E.J., Qaim, M., Supermarkets, farm household income, and poverty: insights from Kenya (2011) World Dev., 39, pp. 784-796; 
Swinnen, J., Kuijpers, R., Value chain innovations for technology transfer in developing and emerging economies: conceptual issues, typology, and policy implications (2019) Food Policy, 83 (February), pp. 298-309; 
Swinnen, J., Kuijpers, R., Inclusive Value Chains to Accelerate Poverty Reduction in Africa, Jobs Working Paper (2020), World Bank; Swinnen, J., (2007), Global Supply Chains, Standards and the Poor: How the Globalization of Food Systems and Standards Affects Rural Development and Poverty. CABI; Ton, G., Vellema, W., Desiere, S., Weituschat, S., D'Haese, M., Contract farming for improving smallholder incomes: what can we learn from effectiveness studies? (2018) World Dev., 104, pp. 46-64; 
Townsend, R., Ronchi, L., Brett, C., Moses, G., Future of Food: Maximizing Finance for Development in Agricultural Value Chains (2018), World Bank; Villa, J., Diff: simplifying the estimation of difference-in-differences treatment effects (2016) Stata J., 16 (1), pp. 52-71; 
Williamson, O., Comparative economic organization: The analysis of discrete structural alternatives (1991) Adminis. Sci. Quart., 36 (2), pp. 269-296; 
Winter-Nelson, A., Temu, A., Impacts of prices and transactions costs on input usage in a liberalizing economy: evidence from Tanzanian Coffee Growers (2005) Agric. Econ., 33 (3), pp. 243-253; 
World Bank, The Dynamics of Vertical Coordination in Agrifood Chains in Eastern Europe and Central Asia: Implications for Policy and World Bank Operations (2005), The World Bank Washington, D.CUR  - https://www.scopus.com/inward/record.uri?eid=2-s2.0-85086026336&doi=10.1016%2fj.foodpol.2020.101916&partnerID=40&md5=cc96812ce6f6122e8faf62e4f7472f1b
ER  - 

TY  - JOUR
TI  - Higher odds of abortion in dairy cows hoof trimmed late in gestation
T2  - Research in Veterinary Science
J2  - Res. Vet. Sci.
VL  - 133
SP  - 1
EP  - 3
PY  - 2020
DO  - 10.1016/j.rvsc.2020.08.016
SN  - 00345288 (ISSN) 
AU  - Thomsen, P.T.
AU  - Capion, N.
AU  - Foldager, L.
AD  - Aarhus University, Department of Animal Science, Blichers Allé 20, Tjele, DK-8830, Denmark
AD  - University of Copenhagen, Department of Veterinary Clinical Sciences, Agrovej 8, Taastrup, DK-2630, Denmark
AD  - Aarhus University, Bioinformatics Research Centre, C. F. Møllers Allé 8, Aarhus, DK-8000, Denmark
AB  - Until now, it is unknown whether hoof trimming late in gestation is associated with increased risk of abortion in dairy cows. Using data from 1,476,013 pregnancies in Danish dairy cows, the objective of the present study was to evaluate risk factors for abortion in cows hoof trimmed during pregnancy. Odds of abortion was lower in first parity cows, lower in Jersey cows compared to other breeds, and higher in cows pregnant with twins. Odds of abortion was 2.4 times higher in cows hoof trimmed within the last four weeks before end of pregnancy. Hoof trimming of cows in late gestation should be done with caution. © 2020 Elsevier Ltd
KW  - Abortion
KW  - Dairy cow
KW  - Hoof trimming
KW  - Risk factor
KW  - abortion
KW  - adult
KW  - Article
KW  - controlled study
KW  - dairy cattle
KW  - Denmark
KW  - disease risk assessment
KW  - female
KW  - fetus
KW  - hoof and claw
KW  - Jersey cattle
KW  - logistic regression analysis
KW  - nonhuman
KW  - parity
KW  - pressure
KW  - risk factor
KW  - third trimester pregnancy
KW  - twin pregnancy
KW  - uterus
PB  - Elsevier B.V.
N1  - Export Date: 18 January 2021
M3  - Article
DB  - Scopus
N1  - CODEN: RVTSA
C2  - 32916512
LA  - English
N1  - 通讯地址: Thomsen, P.T.; Aarhus University, Department of Animal Science, Blichers Allé 20, Denmark; 电子邮件: ptt@anis.au.dk
N1  - 基金资助文本 1: The authors thank Lars Bilde Gildbjerg, Aarhus University, for valuable help preparing the dataset for analysis.
N1  - 参考文献: Bryan, M., Tacoma, H., Hoekstra, F., The effect of hindclaw height differential and subsequent trimming on lameness in large dairy cattle herds in Canterbury, New Zealand (2012) N. Z. Vet. J., 60, pp. 349-355; 
Cabell, E., Bovine abortion: aetiology and investigations (2007) Practice, 29, pp. 455-463; 
Hernandez, J.A., Garbarino, E.J., Shearer, J.K., Risco, C.A., Thatcher, W.W., Evaluation of the efficacy of prophylactic hoof health examination and trimming during midlactation in reducing the incidence of lameness during late lactation in dairy cows (2007) J. Am. Vet. Med. Assoc., 230, pp. 89-93; 
Janssen, S., Wunderlich, C., Heppelmann, M., Palme, R., Starke, A., Kehler, W., Steiner, A., Rehage, J., Pilot study on hormonal, metabolic, and behavioral stress response to treatment of claw horn lesions in acutely lame dairy cows (2016) J. Dairy Sci., 99, pp. 7481-7488; 
Korkmaz, M., Saritas, Z.K., Demirkan, I., Ulutas, E., Effects of dexketoprofen trometamol on stress and oxidative stress in cattle undergoing claw trimming (2014) Acta Sci. Vet., 42, p. 1228; 
Machado, V.S., Caixeta, L.S., McArt, J.A.A., Bicalho, R.C., The effect of claw horn disruption lesions and body condition score at dry-off on survivability, reproductive performance, and milk production in the subsequent lactation (2010) J. Dairy Sci., 93, pp. 4071-4078; 
Mahendran, S., Bell, N., Lameness in cattle 2. Managing claw health through appropriate trimming techniques (2015) Practice, 37, pp. 231-242; 
Manske, T., Hultgren, J., Bergsten, C., The effect of claw trimming on the hoof health of Swedish dairy cattle (2002) Prev. Vet. Med., 54, pp. 113-129; 
Pesenhofer, G., Palme, R., Pesenhofer, R.M., Kofler, J., Comparison of two methods of fixation during functional claw trimming walk-in crush versus tilt table in dairy cows using faecal cortisol metabolite concentrations and daily milk yield as parameters (2006) Wien. Tierarztl. Monatssch., 93, pp. 288-294; 
Rizk, A., Herdtweck, S., Meyer, H., Offinger, J., Zaghloul, A., Rehage, J., Effects of xylazine hydrochloride on hormonal, metabolic, and cardiorespiratory stress responses to lateral recumbency and claw trimming in dairy cows (2012) J. Am. Vet. Med. Assoc., 240, pp. 1223-1230; 
Shearer, J.K., van Amstel, S.R., Functional and corrective claw trimming (2001) Vet. Clin. N. Am. Food Anim. Pract., 17, pp. 53-72; 
Thomsen, P.T., Foldager, L., Raundal, P., Capion, N., Lower odds of sole ulcers in the following lactation in dairy cows that received hoof trimming around drying off (2019) Vet. J., 254; 
van der Tol, P.P.J., van der Beek, S.S., Metz, J.H.M., Noordhuizen-Stassen, E.N., Back, W., Braam, C.R., Weijs, W.A., The effect of preventive trimming on weight bearing and force balance on the claws of dairy cattle (2004) J. Dairy Sci., 87, pp. 1732-1738
UR  - https://www.scopus.com/inward/record.uri?eid=2-s2.0-85090291752&doi=10.1016%2fj.rvsc.2020.08.016&partnerID=40&md5=7db3d1b32a472cd81bda0d4730dcc751
ER  - 

TY  - JOUR
TI  - Adoption of food safety measures: The role of bargaining and processing producer organizations
T2  - NJAS - Wageningen Journal of Life Sciences
J2  - NJAS Wageningen J. Life Sci.
VL  - 92
PY  - 2020
DO  - 10.1016/j.njas.2020.100337
SN  - 15735214 (ISSN) 
AU  - Mwambi, M.
AU  - Bijman, J.
AU  - Mshenga, P.
AU  - Oosting, S.
AD  - Business Management & Organisation Group, Wageningen University & Research, PO Box 8130, Wageningen, 6700 EW, Netherlands
AD  - Department of Agricultural Economics and Agribusiness Management, Egerton University, PO Box 536, Egerton, 20115, Kenya
AD  - Animal Production Systems Group, Wageningen University & Research, PO Box 338, Wageningen, 6700 AH, Netherlands
AB  - Increasing demand for safe food in developing countries entails meeting stringent food safety requirements. Food retailers and regulatory bodies impose food safety measures related to production and handling of farm produce. For smallholders to remain competitive in such a system, institutional arrangements are necessary. We examine the role of producer organizations (POs) in influencing safe food production behaviours among farmers. Using data from 11 expert interviews and a quantitative survey involving 595 smallholder dairy farmers in Kenya, a propensity score matching estimation is employed to assess membership effects. We show that membership in POs positively and significantly influences smallholders’ adoption of food safety measures related to milk storage and the milking area. We highlight the importance of social incentives in improving food safety adoption among farmers even when price incentives are absent. Our recommendation is that PO policies that alleviate barriers to food safety adoption among farmers will be helpful in scaling up adoption. © 2020 The Authors
KW  - Cooperatives
KW  - Dairy
KW  - Food safety
KW  - Producer organization
KW  - Value chain
KW  - bargaining
KW  - food production
KW  - food safety
KW  - incentive
KW  - organizational framework
KW  - questionnaire survey
KW  - smallholder
KW  - Kenya
PB  - Elsevier B.V.
N1  - Export Date: 18 January 2021
M3  - Article
DB  - Scopus
C7  - 100337
LA  - English
N1  - 通讯地址: Bijman, J.; Business Management & Organisation Group, Wageningen University & Research, PO Box 8130, Netherlands; 电子邮件: jos.bijman@wur.nl
N1  - 基金资助详情: Economy and Environment Program for Southeast Asia, EEPSEA, W.08.205.204
N1  - 基金资助文本 1: Financial support was provided by Netherlands Organization for Scientific Research-Science for Global Development (NWO-WOTRO) through a project called ‘Local and International business collaboration for inclusiveness and Quality Improvement in Dairy chains in Southeast Asia and East Africa (LIQUID)’ (Grant number: W.08.205.204 ). We thank our project partners for their support. We thank Edgar Twine, Jamal Kussaga and James Ledo for providing helpful comments. We are grateful to all respondents for their participation.
N1  - 参考文献: Abebaw, D., Haile, M.G., The impact of cooperatives on agricultural technology adoption: empirical evidence from Ethiopia (2013) Food Policy, 38, pp. 82-91; 
Ait Hou, M., Grazia, C., Malorgio, G., Food safety standards and international supply chain organization: a case study of the Moroccan fruit and vegetable exports (2015) Food Control, 55, pp. 190-199; 
Alonso, S., Muunda, E., Ahlberg, S., Blackmore, E., Grace, D., Beyond food safety: socio-economic effects of training informal dairy vendors in Kenya (2018) Global Food Secur., 18, pp. 86-92; 
Bebe, B., Van der Lee, J., Kilelu, C., Milk Retailing Practices and Quality Compliance in Urban Kenya (2018), 3R Kenya Project Wageningen; Bijman, J., Bitzer, V., Quality improvement in food value chains: searching for integrated solutions (2016) Quality and Innovation in Food Chains: Lessons and Insights From Africa, pp. 445-460. , Wageningen Academic Publishers Wageningen, The Netherlands; 
Bijman, J., Hanisch, M., Sangen, G., Shifting control? The changes of internal governance in agricultural cooperatives in the EU (2014) Ann. Public Coop. Econ., 85 (4), pp. 641-661; 
Bijman, J., Muradian, R., Schuurman, J., Cooperatives, Economic Democratization and Rural Development (2016), Edward Elgar Publishing Cheltenham, UK; Borgen, S.O., Rethinking incentive problems in cooperative organizations (2004) J. Socio-Econ., 33 (4), pp. 383-393; 
Borgen, S.O., Product differentiation and cooperative governance (2011) J. Socio-Econ., 40 (3), pp. 327-333; 
Burchi, F., Vicari, S., To be or not to be a member of a primary co-operative in brazil: any difference in household decision-making and gender equality? (2014) Oxford Dev. Stud., 42 (3), pp. 343-364; 
Cai, R., Ma, W., Su, Y., Effects of member size and selective incentives of agricultural cooperatives on product quality (2016) Br. Food J., 118 (4), pp. 858-870; 
Caliendo, M., Kopeinig, S., Some practical guidance for the implementation of propensity score matching (2008) J. Econ. Surv., 22 (1), pp. 31-72; 
Chagwiza, C., Muradian, R., Ruben, R., Cooperative membership and dairy performance among smallholders in Ethiopia (2016) Food Policy, 59, pp. 165-173; 
Deng, W., Hendrikse, G., Social capital and incentives in the provision of product quality by cooperatives (2013) Paper Presented at the 140th European Association of Agricultural Economists Seminar on Theories and Empirical Applications on Policy and Governance of Agri-Food Value Chains, Perugia, Italy; 
Deng, W., Hendrikse, G., Social interactions and product quality: the value of pooling in cooperative entrepreneurial networks (2017) Small Bus. Econ., 50 (4), pp. 749-761; 
Ehrich, M., Mangelsdorf, A., The role of private standards for manufactured food exports from developing countries (2018) World Dev., 101, pp. 16-27; 
FAO, The Future of Food and Agriculture: Trends and Challenges (2017), Food and Agriculture Organization of the United Nations Rome, Italy; FAO/WHO, Milk and Milk Products (2011), second ed. World Health Organization/Food and Agriculture Organization of the United Nations Rome, Italy; Feng, L., Friis, A., Nilsson, J., Social capital among members in grain marketing cooperatives of different sizes (2016) Agribusiness, 32 (1), pp. 113-126; 
FIintrac and USAID-KAVES, USAID-KAVES Dairy Value Chain Analysis (2014), United States Agency for International Development Nairobi, Kenya; Fischer, E., Qaim, M., Linking smallholders to markets: determinants and impacts of farmer collective action in Kenya (2012) World Dev., 40 (6), pp. 1255-1268; 
FSA, The Food Safety Act 1990 – a Guide for Food Businesses (2009), Food Standard Agency United Kingdom; Go, K., The National Dairy Development Policy: Towards a Competitive and Sustainable Dairy Industry for Economic Growth in the 21st Century and Beyond (2013), p. 5. , https://www.kenyamarkets.org/wp-content/uploads/2016/06/National-Dairy-Development-Policy-2013.pdf, Retrieved from Government of Kenya Nairobi, Kenya; Goopy, J., Gakige, J., Smallholder Dairy Farmer Training Manual ILRI Manual 24 (2016), International Livestock Research Institute Nairobi, Kenya; Gwiriri, L.C., Bennett, J.E., Balancing democracy with service delivery: power relations, politics and accountability in cooperatives supporting emergent livestock farmers in South Africa (2020) Int. J. Commons, 14 (1), pp. 123-138; 
Hannan, R., The institution of co-operation: a pathway from governance to spillover and poverty reduction (2014) J. Co-op. Organ. Manag., 2 (1), pp. 34-42; 
Hoffmann, V., Moser, C., You get what you pay for: the link between price and food safety in Kenya (2017) Agric. Econ., 48 (4), pp. 449-458; 
Hoffmann, V., Moser, C., Saak, A., Food safety in low and middle-income countries: the evidence through an economic lens (2019) World Dev., p. 123; 
Hueth, B., Ligon, E., Wolf, S., Wu, S., Incentive instruments in fruit and vegetable contracts: input control, monitoring, measuring, and price risk (1999) Rev. Agric. Econ., 21 (2), pp. 374-389; 
IFAD, (2017) Food Safety, Trade, Standards and the Integration of Smallholders into Value Chains: A Review of Literature IFAD Research Series, 11. , International Fund For Agricultural Development Rome, Italy; 
ILRI, Scoping Study Report on: National Food Safety Architecture of the Dairy Value Chain in Kenya (2018), International Livestock Research Institute Nairobi, Kenya; Kagathi, P., The Economics of Dairy Marketing in Kenya (2014), Agriterra Arnhem, The Netherlands; KDB, The Financial Statements of Kenya Dairy Board for the Year Ended 30th June 2016 (2016), https://www.google.com/url?sa=t&rct=j&q=&esrc=s&source=web&cd=1&cad=rja&uact=8&ved=2ahUKEwi98KDOw9_cAhVxxYUKHeVIC68QFjAAegQICRAC&url=http%3A%2F%2Fwww.oagkenya.go.ke%2Findex.php%2Freports%2Fdoc_download%2F1643-kenya-dairy-board&usg=AOvVaw2O6DH_BAGVNoVEyHR-jnOC, Retrieved from Government of Kenya Nairobi, Kenya; KDB, KDB Strategic Plan 2017-2022 (2017), http://www.kdb.go.ke/wp-content/uploads/2019/06/KDB-strategic-plan-Final-2017-to-2022.pdf, Retrieved from Kenya Dairy Board Nairobi, Kenya; KEBS, Code of Hygienic Practice for Milk and Milk Products (2015), http://www.puntofocal.gov.ar/notific_otros_miembros/ken457_t.pdf, Kenya Bureau of Standards Nairobi, Kenya Retrieved from; Kiambi, S., Alarcon, P., Rushton, J., Murungi, M.K., Muinde, P., Akoko, J., Aboge, G., Fevre, E.M., Mapping Nairobi's dairy food system: an essential analysis for policy, industry and research (2018) Agric. Syst., 167, pp. 47-60; 
Kormelinck, A., Bijman, J., Trienekens, J., Characterizing Producer Organizations: the case of organic versus conventional vegetables in Uruguay (2019) J. Rural Stud., 69, pp. 65-75; 
Kumar, A., Thapa, G., Roy, D., Joshi, P., Adoption of food safety measures on milk production in Nepal: impact on smallholders’ farm-gate prices and profitability (2017) Food Policy, 70, pp. 13-26; 
Lagerkvist, C.J., Hess, S., Okello, J., Hansson, H., Karanja, N., Food health risk perceptions among consumers, farmers, and traders of leafy vegetables in Nairobi (2013) Food Policy, 38, pp. 92-104; 
Leksmono, C., Young, J., Hooton, N., Muriuki, H., Romney, D., Informal Traders Lock Horns With the Formal Milk Industry: the Role of Research in Pro-poor Dairy Policy Shift in Kenya Working Paper (2006), Overseas Development Institute and International Livestock Research Institute Kenya; Lemma, H., Mengistu, A., Kuma, T., Kuma, B., Improving milk safety at farm-level in an intensive dairy production system: relevance to smallholder dairy producers (2018) Food Qual. Saf., 2 (3), pp. 135-143; 
Lindahl, J., Deka, R., Melin, D., Berg, A., Lundén, H., Lapar, L., Asse, R., Grace, D., An inclusive and participatory approach to changing policies and practices for improved milk safety in Assam, northeast India (2018) Glob. Food Sec., 17, pp. 9-13; 
Lore, T., Kurwijila, L., Omore, A., Hygienic Milk Production: a Training Guide for Farm-level Workers and Milk Handlers in Eastern Africa (2006), International Livestock Research Institute. Nairobi, Kenya; Lu, H., Trienekens, J., Omta, S., Feng, S., Guanxi networks, buyer-seller relationships, and farmers’ participation in modern vegetable markets in China (2010) J. Int. Food Agribusiness Mark., 22 (1-2), pp. 70-93; 
Majee, W., Hoyt, A., Cooperatives and community development: a perspective on the use of cooperatives in development (2011) J. Commun. Pract., 19 (1), pp. 48-61; 
Makoni, N., Redda, T., Van der Lee, J., Mwai, R., van der Zijpp, A., White Gold: Opportunities for Dairy Sector Development Collaboration in East Africa (2014), Centre for Development Innovation Wageningen UR Wageningen; Michalek, J., Ciaian, P., Pokrivcak, J., The impact of producer organizations on farm performance: the case study of large farms from Slovakia (2018) Food Policy, 75, pp. 80-92; 
Mojo, D., Fischer, C., Degefa, T., The determinants and economic impacts of membership in coffee farmer cooperatives: recent evidence from rural Ethiopia (2017) J. Rural Stud., 50, pp. 84-94; 
Moustier, P., Tam, P., Anh, D., Binh, V., Loc, N., The role of farmer organizations in supplying supermarkets with quality food in Vietnam (2010) Food Policy, 35 (1), pp. 69-78; 
Mudhara, M., Sinyolo, S., Farmer groups and inorganic fertiliser use among smallholders in rural South Africa (2018) S. Afr. J. Sci., 114 (5-6); 
Mwangi, L., Matofari, J., Muliro, P., Bebe, B., Hygienic assessment of spontaneously fermented raw camel milk (suusa) along the informal value chain in Kenya (2016) Int. J. Food Contam., 3 (1); 
Narrod, C., Roy, D., Okello, J., Avendaño, B., Rich, K., Thorat, A., Public–private partnerships and collective action in high value fruit and vegetable supply chains (2009) Food Policy, 34 (1), pp. 8-15; 
Naziri, D., Aubert, M., Codron, J.-M., Loc, N., Moustier, P., Estimating the impact of small-scale farmer collective action on food safety: the case of vegetables in Vietnam (2014) J. Dev. Stud., 50 (5), pp. 715-730; 
Ndambi, A., Kilelu, C., Van der Lee, J., Njiru, R., Koge, J., Making Milk Quality Assurance Work on an Unlevel Playing Field: Lessons From the Happy Cow Pilot (W. L. Research, Trans.) (2019), Wageningen University & Research Wageningen, The Netherlands; Nilsson, J., Governance costs and the problems of large traditional co-operatives (2018) Outlook Agric., 47 (2), pp. 87-92; 
Nilsson, J., Svendsen, G., Svendsen, G., Are large and complex agricultural cooperatives losing their social capital? (2012) Agribusiness, 28 (2), pp. 187-204; 
Nyokabi, S., Birner, R., Bett, B., Isuyi, L., Grace, D., Guttler, D., Lindahl, J., Informal value chain actors’ knowledge and perceptions about zoonotic diseases and biosecurity in Kenya and the importance for food safety and public health (2018) Trop. Anim. Health Prod., 50 (3), pp. 509-518; 
O'Brien, D., Cook, M., Smallholder dairy entities in East Africa: challenges and opportunities (2016) Cooperatives, Economic Democratization and Rural Development, p. 226. , J. Bijman R. Muradian J. Schuurman Edward Elgar Publishing Limited Massachusetts, USA; 
Okello, J.J., Swinton, S.M., Compliance with international food safety standards in Kenya's green bean industry: comparison of a small- and a large-scale farm producing for export (2007) Rev. Agric. Econ., 29 (2), pp. 269-285; 
Orwa, J., Matofari, J., Muliro, P., Lamuka, P., Assessment of sulphonamides and tetracyclines antibiotic residue contaminants in rural and peri urban dairy value chains in Kenya (2017) Int. J. Food Contam., 4 (1); 
Pandey, G., Voskuil, G., Manual on Milk Safety, for Dairy Extension Workers and Dairy Farmers. Quality and Hygiene (2011), Golden Valley Agricultural Research Trust Lusaka, Zambia; Pennerstorfer, D., Weiss, C., Product quality in the agri-food chain: do cooperatives offer high-quality wine? (2013) Eur. Rev. Agric. Econ., 40 (1), pp. 143-162; 
Rademaker, I., Koech, R., Jansen, A., Van der Lee, J., Smallholder dairy value chain interventions (2016) The Kenya Market-led Dairy Programme (KMDP) Status Report. SNV Kenya/Wageningen UR CDI, , Centre for Development Innovation Wageningen, The Netherlands; 
Reardon, T., Echeverria, R., Berdegué, J., Minten, B., Liverpool-Tasie, S., Tschirley, D., Zilberman, D., Rapid transformation of food systems in developing regions: highlighting the role of agricultural research & innovations (2019) Agric. Syst., 172, pp. 47-59; 
Roesel, K., Grace, D., Food Safety and Informal Markets: Animal Products in Sub-saharan Africa (2014), Routledge London, New York; Rosenbaum, P., Rubin, D., The central role of the propensity score in observational studies for causal effects (1983) Biometrika, 70 (1), pp. 41-55; 
Shumeta, Z., D'Haese, M., Do coffee cooperatives benefit farmers? An exploration of heterogeneous impact of coffee cooperative membership in Southwest Ethiopia (2016) Int. Food Agribusiness Manag. Rev., 19 (4), pp. 37-52; 
SNV, Kenya Market-led Development Program Strategic Review Report (2015), SNV The Netherlands; Thorp, R., Stewart, F., Heyer, A., When and how far is group formation a route out of chronic poverty? (2005) World Dev., 33 (6), pp. 907-920; 
Ton, G., Haddad, N.O., Bijman, J., Sraïri, M., Mshenga, P., Organizational Challenges and the Institutional Environment: a Comparative Analysis of Dairy Cooperatives in Kenya and Morocco (2016), Wageningen University & Research The Netherlands; Tregear, A., Cooper, S., Embeddedness, social capital and learning in rural areas: the case of producer cooperatives (2016) J. Rural Stud., 44, pp. 101-110; 
UN/FAO, United Nations Food and Agriculture Organization: Rome Declaration on World Food Security (1996), UNFAO; Unnevehr, L., Food safety in developing countries: moving beyond exports (2015) Global Food Secur., 4, pp. 24-29; 
Vo, S., Concern for community: a case study of cooperatives in Costa Rica (2016) J. Commun. Pract., 24 (1), pp. 56-76; 
Wafula, N., Matofari, J., Nduko, J., Lamuka, P., Effectiveness of the sanitation regimes used by dairy actors to control microbial contamination of plastic jerry cans’ surfaces (2016) Int. J. Food Contam., 3 (1); 
WHO, WHO Estimates of the Global Burden of Foodborne Diseases: Foodborne Disease Burden Epidemiology Reference Group 2007-2015 (2015), World Health Organization Switzerland; Wossen, T., Abdoulaye, T., Alene, A., Haile, M., Feleke, S., Olanrewaju, A., Manyong, V., Impacts of extension access and cooperative membership on technology adoption and household welfare (2017) J. Rural Stud., 54, pp. 223-233; 
Zhou, J.-H., Yang, Z., Li, K., Yu, X., Direct intervention or indirect support? The effects of cooperative control measures on farmers’ implementation of quality and safety standards (2019) Food Policy, p. 86
UR  - https://www.scopus.com/inward/record.uri?eid=2-s2.0-85094965831&doi=10.1016%2fj.njas.2020.100337&partnerID=40&md5=432f179039534b499364be2d2726c546
ER  - 

TY  - JOUR
TI  - Quality assessment and potential health risk of heavy metals in leafy and non-leafy vegetables irrigated with groundwater and municipal-waste-dominated stream in the Western Region, Ghana
T2  - Heliyon
J2  - Heliyon
VL  - 6
IS  - 12
PY  - 2020
DO  - 10.1016/j.heliyon.2020.e05829
SN  - 24058440 (ISSN) 
AU  - Affum, A.O.
AU  - Osae, S.D.
AU  - Kwaansa-Ansah, E.E.
AU  - Miyittah, M.K.
AD  - Nuclear Chemistry and Environmental Research Centre, National Chemistry and Environmental Research Centre, Ghana Atomic Energy Commission, P.O. Box LG 80, Legon, Accra, Ghana
AD  - Chemistry Department, Kwame Nkrumah University of Science and Technology, Kumasi, Ghana
AD  - Department of Environmental Science, University of Cape Coast, Cape Coast, Ghana
AB  - Vegetables cultivated in soil irrigated with untreated groundwater and municipal-waste-dominated (MWD) stream can elevate the concentration of heavy metals (Cd, Fe, Zn, Hg, Cr, and Ni) in edible parts of the crop, affecting food safety and public health worldwide. This study assessed the quality, sources, and distribution of heavy metals in surface soils, MWD stream and groundwater, and edible tissues of leafy and non-leafy vegetables from a major urban farm in the Sekondi-Takoradi metropolis, Ghana. Human health risk due to exposure to the metals in frequently consumed vegetables were investigated. Indigenous leafy vegetables (Corchorus olitorious and Amaranthus spinosus), exotic leafy vegetables (Lactuca sativa, Brassica oleracea, and Brassica rapa), and non-leafy vegetables (Capsicum annum, Raphanus sativus, Daucus carota, and Allium cepa) were collected from the urban farm. The mean concentration of Cd, Hg, and Fe ranged from 0.008 - 0.027, 0.001–0.013, and 4.517–36.178 mg/kg fw in edible parts of non-leafy vegetables, respectively and 0.011–0.035, 0.002–0.011, and 3.617–13.695 mg/kg fw in exotic or indigenous leafy vegetables. The vegetables were less impacted with the metals if compared to similar vegetables produced from other urban farms, locally and in some countries in Africa, Asia, and Europe. Water resource on the farm were not suitable for vegetable crop irrigation since mean concentration of E. coli (200 cfu/mL), Hg (0.009 mg/L), and Cd (0.019 mg/L) in the MWD stream and 80 % of the groundwater sources exceeded the safe limits recommended by the Food and Agriculture Organization. Geo-accumulation index for each metal in soil was ≤0, however, enrichment factor indicated a high anthropic enriched soil for Cr and Ni. Principal component analysis-multiple linear regression of the metals in soil identified mixed household waste/fertilizer, fertilizer, and crustal material as main sources for the heavy metal load in soil for which geogenic sources accounted for 74.3 %. Preferentially, Cd and Hg accumulated in Amaranthus spinosus, Daucus carota, and Corchorus olitorious. The estimated daily intake of each metal in the vegetables were below local and international daily dietary intake levels. At the 95th percentile concentration of each metal, target hazard quotient and the hazard index was &lt;1 for adult male or female who consume the vegetables. Finally, appropriate agri-horticultural practices must be enforced to mitigate Cd, Ni, Cr, and Hg accumulation in the soil-vegetable system since the metals have profound adverse effect on human health. © 2020 The Author(s)
KW  - Heavy metals
KW  - Irrigation water
KW  - Risk assessment
KW  - Soil
KW  - Source apportionment
KW  - Vegetables
PB  - Elsevier Ltd
N1  - Export Date: 18 January 2021
M3  - Article
DB  - Scopus
C7  - e05829
LA  - English
N1  - 通讯地址: Affum, A.O.; Nuclear Chemistry and Environmental Research Centre, National Chemistry and Environmental Research Centre, Ghana Atomic Energy Commission, P.O. Box LG 80, Legon, Ghana; 电子邮件: a.oaffum@gaecgh.org
N1  - 基金资助文本 1: The authors thank Ghana Atomic Energy Commission for Laboratory space.
N1  - 参考文献: Ackah, M., Anim, A.K., Gyamfi, E.T., Hanso, J., Tulasi, D., Enti-Brown, S., Saah-Nyarko, E., Osei, J., Uptake of heavy metals by some edible vegetables irrigated using wastewater: a preliminary study in Accra, Ghana (2014) Environ. Monit. Assess., 186, pp. 621-634; 
Affum, A.O., Osae, S.D., Nyarko, B.J.B., Afful, S., Fianko, R.J., Akiti, T.T., Adomako, D., Affum, E.A., Total coliforms, arsenic, and cadmium exposure through drinking water in the Western Region of Ghana: application of multivariate statistical technique to ground water quality (2015) Environ. Monti. Assess., 1, pp. 2-23; 
Akoto, O., Addo, D., Baido, E., Agyapong, E.A., Apau, J., Fei-Baffoe, B., Heavy metal accumulation in untreated waste-water-irrigated soil in lettuce (Lactuce Sativa) (2015) Environ. Earth. Sci., 74, pp. 6193-6198; 
Al-Hwaiti, M.S., Brumsacks, H.J., Schnetgers, B., Suitability assessment of phosphate mine wastewater for agricultural irrigation: an example from Eshidiya Mines, South Jordan (2016) Environ. Earth Sci., 75, pp. 2-17; 
Al-Wabel, M.I., Sallam, A.E.-A.S., Usman, A.R.A., Ahmad, M., Ahmad, M., El-Naggar, A.H., El-saeid, M.H., Al-Romian, A.F., Trace metal levels, sources, and ecological risk assessment in a densely agricultural area from Saudi Arabia (2017) Environ. Monit. Assess., 189, pp. 1-21; 
Alloway, B.J., Sources of heavy metals and metalloids in soils. Heavy metals in soils (2013) Trace Metals and Metalloids in Soils and Their Bioavailability, pp. 11-50. , B.J. Alloway third ed. Springer; 
Alvarenga, P., Simões, I., Palma, P., Amaral, O., Matos, J.X., Field study on the accumulation of trace elements by vegetables produced in the vicinity of abundan pyrite mines (2014) Sci. Total Environ., 470-471, pp. 1233-1242; 
Amin, N.-U., Hussain, A., Alamzeb, S., Begum, S., Accumulation of heavy metals in edible parts of vegetables irrigated with wastewater and their daily intake to adults and children, district Mardan, Pakistan (2013) Food Chem., 136, pp. 1515-1523; 
Amoah, P., Drechsel, P., Abaidoo, R.C., Henseler, M., Irrigated urban vegetable production in Ghana: microbiological contamination in farms and markets and associated consumer risk groups (2007) J. Water Health, 5, pp. 455-466; 
Amoah, I.D., Abubakari, A., Stenström, T.A., Abaidoo, R.C., Seidu, R., Contribution of wastewater irrigation to soil transmitted helminths infection among vegetable farmers in Kumasi, Ghana (2016) PLoS Neglected Trop. Dis., 10, pp. 1-12; 
Andrea, E.M.-M., Carolina, A.T.-E., Jose, T.C.-B., Luis, J.M.-N., Carlos, L.G.-M., Evaluation of contaminants in agricultural soils in an Irrigation District in Colombia (2019) Heliyon, 5. , 1 - 9; 
APHA, AWWA, WPCF, Standard Methods for Examination of Water and Wastewater Analysis (1995), nineteenth ed. American Public Health Association Washington, DC; Ayers, R.S., Westcot, D.W., Water quality for agriculture (1985) Irrigation and Drainage, 29. , http://www.fao.org/3/T0234E/T0234E00.htm, FAO Rome, Italy (Accessed 08. 2020); 
Bhuiyan, M.A.H., Parvez, L., Islam, M.A., Dampare, S.B., Suzukia, S., Heavy metal pollution of coal mine-affected agricultural soils in the northern part of Bangladesh (2010) J. Hazard Mater., 173, pp. 384-392; 
Bigdeli, M., Seilsepour, M., Investigation of metals accumulation in some vegetables irrigated with wastewater in Shahre Rey-Iran and toxicological implications (2008) Am. Eurasian J. Agric. Environ. Sci., 4, pp. 86-92. , http://citeseerx.ist.psu.edu/viewdoc/download?doi=10.1.1.515.1476&rep=rep1&type=pdf; 
Bouyoucos, G.J., Hydrometer method improved for making particle size analysis of soil (1962) Agron. J., 54, pp. 464-465; 
Canadian Soil Quality Guidelines for the Protection of Environmental and Human Health (2007), https://esdat.net/Environmental%20Standards/Canada/SOIL/rev_soil_summary_tbl_7.0_e.pdf, Canadian Council of Ministers of the Environment (Accessed August 2020); Chang, C.Y., Yu, H.Y., Chen, J.J., Li, F.B., Zhang, H.H., Liu, C.P., Accumulation of heavy metals in leaf vegetables for agricultural soils and associated potential health risks in the Pearl River Delta, South China (2014) Environ. Monit. Assess., 186, pp. 1547-1560; 
Chapman, H.D., Cation exchange capacity (1965) Methods of Soil Analysis, Part 2: Chemical and Microbiological Properties;, pp. 891-901. , C.A. Black American Society of Agronomy Madison, WI; 
Chen, Y., Huang, B., Hu, W., Weindorf, D.C., Liu, X., Niedermann, S., Assessing the risks of trace elements in environmental materials under selected greenhouse vegetable production systems of China (2014) Sci. Total Environ., 470-471, pp. 1140-1150; 
Connorton, J.M., Balk, J., Rodriguez-Calma, J., Iron homeostasis in plants- A brief review (2017) Metallomics, 9, pp. 813-823; 
Drechsel, P., Keriata, B., Irrigated Urban Vegetable Production in Ghana: Characteristics, Benefits, and Risk Mitigation (2014), pp. 1-219. , 2nd International Water Management Institute (IWMI) Colombo, Sri Lanka; Ewers, U., Standards, guidelines, and legislative regulations concerning metals and their compounds (1991) Metals and Their Compounds in the Environment: Occurrence, Analysis, and Biological Relevance, pp. 458-468. , E. Merian VCH Weinheim; 
Urban Agriculture (2016), http://www.fao.org/urban-agriculture/en/, FAO Rome, Italy (Accessed June 2020); Report on the 32nd session of the codex committee on food additives and contaminants (2001) Joint FAO/WHO Food Standard Program Codex Alimentarius Commission, 24th Session., , FAO/WHO Geneva, Switzerland (Accessed August 2020); 
(2015) World Reference Base for Soil Resources 2014, Update 2015 International Soil Classification System for Naming Soils and Creating Legends for Soil Maps. World Soil Resources Reports No. 106, pp. 1-192. , http://www.fao.org/3/a-i3794en.pdf, FAO Rome, Italy (Accessed December 2020); 
Florkowski, W.J., Klepacka, A.M., Nambiar, P.M., Meng, T., Shengfei, F., Sheremenko, G., Sarpong, D.B., Consumer expenditure on fresh fruit and vegetables (2014) Postharvest Handling – A System Approach, pp. 147-166. , W. Florkowski R. Shewfelt S. Prussia N. Banks 3rd edition Elsevier Inc. California, USA; 
Dietary reference intakes for vitamins A, vitamin K, arsenic, Boron, chromium, copper, Iodine, Iron, Manganese, Molybdenum, Nickel, Silicon, Vanadium and Zinc (2001), National Academy Press Washington, DC; Gary, V.K., Yadav, P., Mor, S.B., Pulhani, V., Heavy metals bioconcentration from soil to vegetables and assessment of health risk caused by their ingestion (2014) Biol. Trace Elem. Res., 157, pp. 256-265; 
Ghana Geological Survey (GGS)/Bundesanstait Fur Geowissenschaften und Rohstoffe (BGR), Germany (2009); Population and Housing Census, 2010. District Analytical Report. Sekondi-Takoradi Metropolitan (2014), pp. 1-77. , https://www2.statsghana.gov.gh/docfiles/2010_District_Report/Western/STMA.pdf, Ghana Statistical Services Accra; Gupta, N., Ram, H., Kumar, B., Mechanism of Zinc absorption in plants: uptake, transport, translocation, and accumulation (2016) Rev. Environ. Sci. Biotechnol., 15, pp. 89-109; 
Hajeb, P., Sloth, J.J., Shakibazadeh, S.H., Mahyudin, N.A., Afsah-Hejri, L., Toxic elements in food: occurrence, binding, and reduction approaches (2014) Compr. Rev. Food Sci. Food Saf., 13, pp. 457-472; 
Hamilton, A.J., Stagnitti, F., Xiong, X., Kreidl, S., Benke, K.K., Maher, P., Wastewate irrigation: state of play (2007) Vadose Zone J., 6, pp. 823-840; 
Horiguchi, H., Oguma, E., Sasaki, S., Ikeda, Y., Miyamoto, K., Ikeda, Y., Machida, M., Kayama, F., Dietary exposure to cadmium at close to the current provisional tolerable weekly intake does not affect renal function among female Japanese farmers (2004) Environ. Res., 95, pp. 20-31; 
Huang, B., Hu, W., shi, X., Chen, W., Zhao, Y., Accumulation and health risk of heavy metals in plot-scale vegetable production system in Peri-urban vegetable farm near Nanjing, China (2013) Ecotoxicol. Environ. Saf., 98, pp. 303-309; 
Handbooks of cancer prevention (2003) Fruits and Vegetables, 8. , https://publications.iarc.fr/Book-And-Report-Series/Iarc-Handbooks-Of-Cancer-Prevention, IARC Press Lyon; 
(2011) Safety Evaluation of Certain Food Additives and Contaminants. Seventy-second Report of the JECFA on Mercury. WHO Food Additive Series: 63. FAO JECFA Monographs 8, pp. 605-684. , https://apps.who.int/food-additives-contaminants-jecfa-database/chemical.aspx?chemID=1806, WHO/FAO Geneva, Switzerland (Accessed November 2020); 
Kabata-Pendias, A., Pendias, H., Elements of group VIII (1992) Trace Elements in Soils and Plants, pp. 271-276. , http://base.dnsgb.com.ua/files/book/Agriculture/Soil/Trace-Elements-in-Soils-and-Plants.pdf, CRC press Baca Raton (Accessed July 2020); 
Kumar, S.R., Agrawal, M., Marshall, F., Heavy metal contamination of soil and vegetables in suburban areas of Varanasi, India (2007) Ecotoxicol. Environ. Saf., 66, pp. 258-266; 
Lente, I., Keraita, B., Drechsel, P., Ofosu-Anim, J., Brimah, A.K., Risk assessment of heavy-metal contamination on vegetables grown in long-term wastewater irrigated urban farming sites in Accra, Ghana (2012) Water Qual. Expo. Health, 4, pp. 179-186; 
Mahmood, A., Malik, R.N., Human risk assessment of heavy metals via consumption of contaminated vegetables collected from different irrigation sources in Lahore, Pakistan (2014) Arabian J. Chem., 7, pp. 91-99; 
Mauad, T., Amato-Lourenco, L.F., Moreira, T.C.L., Souza, V.C.O., Barbosa, F.J., Saiki, M., Saldiva, P.H.N., The influence of atmospheric particles on the elemental content of vegetables in urban gardens of Sao Paulo, Brazil (2016) Environ. Pollut., 216, pp. 125-134; 
McBride, M.B., Toxic metals in sewage sludge-amended soils: has promotion of beneficial use discounted the risks (2003) Adv. Environ. Res., 8, pp. 5-19; 
Government Decree on the Assessment of Soil Contamination and Remediation Needs (2007), https://www.finlex.fi/en/laki/kaannokset/2007/en20070214.pdf, Ministry of the Environment Finland (Accessed July 2020); Muchuweti, M., Birkett, J.W., Chinyanga, E., Zvauya, R., Scrimshaw, M.D., Lester, J.N., Heavy metal content of vegetables irrigated with mixtures of wastewater and sewage sludge in Zimbabwe: implications for human health 2006 (2006) Agric. Ecosyst. Environ., 112, pp. 41-48; 
Muller, G., Index of geoaccumulation in sediments of the rhine river (1969) Geol. J., 2, pp. 108-118; 
Nabulo, G., Oreyem-Origa, H., Diamond, M., Assessment of lead, cadmium, and zinc contamination of roadside soils, surface films, and vegetables in Kampala City, Uganda (2006) Environ. Res., 101, pp. 42-52; 
Nelson, D.W., Sommers, L.E., Total carbon, organic carbon, and organic matter (1982) Methods of Soil Analysis Part 2, Agron, pp. 539-579. , https://dl.sciencesocieties.org/publications/books/pdfs/agronomymonogra/methodsofsoilan2/frontmatter, A. L Page R.H. Miller D.R. Keeney Am. Soc. Agron. Madison, Wisconsin; 
Ntow, W.J., Gijzen, H.J., Kelderman, P., Drechsel, P., Farmer perception and pesticide use practices in vegetable production in Ghana (2006) Pest Manag. Sci., 62, pp. 356-365; 
Pan, X.-D., Huang, Z., Wu, P.-G., Han, J.-L., Chen, Q., Heavy metals in vegetables and the health risk to population in Zhejiang, China (2014) Food Control, 36, pp. 248-252; 
Säumel, I., Kotsyuk, I., Hölscher, M., Lenkereit, C., Weber, F., Kowarik, I., How healthy is urban horticulture in high traffic areas? Trace metal concentrations in vegetable crops from plantings within inner city neighbourhoods in Berlin, Germany (2012) Environ. Pollut., 165, pp. 124-132; 
Schmidt, S., Gemmell, M.E., Microbiological assessment of river water used for the irrigation of fresh produce in a sub-urban community in Sobantu, South Africa (2012) Food Res. Int., 47, pp. 300-305; 
Shi, G.-H., Li, X., Feng, Y.-C., Wang, Y.-Q., Wu, J.-H., Li, J., Zhu, T., Combined source apportionment, using positive matrix factorization–chemical mass balance and principal component analysis/multiple linear regression–chemical mass balance models (2009) Atmos. Environ., 43, pp. 2929-2937; 
Singh, S., Zacharias, M., Kalpana, S., Mishra, S., Heavy metals accumulation and distribution pattern in different vegetable crops (2012) J. Environ. Chem. Ecotoxicol., 4, pp. 170-177; 
Stoffers, P., Glasby, G.P., Wilson, C.J., Davis, K.R., Walter, P., Heavy metal pollution in Wellington Harbour (1986) N. Z. J. Mar. Freshw. Res., 20, pp. 495-512; 
Swartjes, F.A., Breemen, D.-V.E.M., Otte, P.F., Beelen, P.V., Rikken, M.G.J., Tuinstra, J., Spijker, J., Lijzen, J.P.A., Human Health Risks Due to Consumption of Vegetables From Contaminated Sites (2007), https://www.rivm.nl/bibliotheek/rapporten/711701040.pdf, Bilthoven the Netherlands RIVM. (RIVM report 711701040); Turekian, K.K., Wedepohl, K.H., Distribution of the elements in some major units of the earth's crust (1961) Bull. Geol. Soc. Am., 72, pp. 175-192; 
World Urbanization Prospects. The 2014 Revision (2014), pp. 1-32. , http://esa.un.org/unpd/wup/highlights/wup2014-highlights.pdf; Integrated Risk Information System (IRIS) (2007), http://www.epa.gov/iris, United States EPA USA (Accessed July 2020); Regional Screening Levels (RSLs)-Generic Tables (2018), https://www.epa.gov/risk/regional-screening-levelsrsls, United States EPA USA (Accessed July 2020); (2020) USDA Textural Soil Classification, , https://www.nrcs.usda.gov/wps/portal/nrcs/detail/soils/survey/?cid=nrcs142p2_054167, United States Department of Agriculture USA (Accessed June 2020); 
Vuvor, F., Harrison, O., Correlation between body weight and total body fat composition in adults in a community in Ghana (2017) M. J. Nutr, 2, pp. 1-15. , https://www.mathewsopenaccess.com/scholarly-articles/correlation-between-body-weight-and-total-body-fat-composition-in-adults-in-a-community-in-ghana.pdf, (Accessed August 2020); 
Weldegebriel, Y., Chandravanshi, B.S., Wondimu, T., Concentration levels of metals in vegetables grown in soils irrigated with river water in Addis Ababa, Ethiopia (2012) Ecotoxicol. Environ. Saf., 77, pp. 57-63; 
(1996) Trace Elements in Human Nutrition and Health, pp. 1-328. , https://www.who.int/nutrition/publications/micronutrients/9241561734/en/, World Health Organization (WHO) Geneva, Switzerland (Accessed November 2020); 
WHO, Guidelines for the Safe Use of Wastewater, Excreta, and Greywater. Wastewater Use in Agriculture (2006), 2. , https://www.who.int/water_sanitation_health/wastewater/wwuvol2intro.pdf, World Health Organization (WHO) Geneva, Switzerland Geneva, Switzerland (Accessed August 2020); Xu, J., Liu, X., Song, Q., Tang, Y., Wu, J., Human health risk assessment of heavy metals in soil-vegetable system: a multi-medium analysis (2013) Sci. Total Environ., 463-464, pp. 530-540; 
Yang, J., Guo, H., Ma, Y., Wang, L., Wei, D., Hua, L., Genotypic Variations in the accumulation of Cd exhibited by different vegetables (2010) J. Environ. Sci (China), 22, pp. 1246-1252; 
Yang, S., Zhao, J., Chang, S.X., Colins, C., Xu, J., Liu, X., Status assessment and probabilistic health risk modeling of metals accumulation in agriculture soils across China: a synthesis (2019) Environ. Int., 128, pp. 165-174; 
Ye, C., Li, S., Zhang, Y., Zhang, Q., Assessing soil heavy metal pollution in the water- level-fluctuation zone of the Three Gorges Reservoir, China (2011) J. Hazard Mater., 191, pp. 366-372; 
Zhang, H., Huang, B., Dong, L., Hu, W., Akhtar, S.M., Qu, M., Accumulation, sources, and health risks of trace metals in elevated geochemical background soils used for greenhouse vegetable production in Southwestern China (2017) Ecotoxicol. Environ. Saf., 137, pp. 233-239; 
Zhuang, P., McBride, M.B., Xia, H., Li, N., Li, Z., Health risk from heavy metals via consumption of food crops in the vicinity of Dabaoshan mine, South China (2009) Sci. Total Environ., 407, pp. 1551-1561
UR  - https://www.scopus.com/inward/record.uri?eid=2-s2.0-85098481818&doi=10.1016%2fj.heliyon.2020.e05829&partnerID=40&md5=782340b5e9a5dee67634ec5c02979947
ER  - 

TY  - JOUR
TI  - Quantification of heavy metals and health risk assessment in processed fruits’ products
T2  - Arabian Journal of Chemistry
J2  - Arab. J. Chem.
VL  - 13
IS  - 12
SP  - 8965
EP  - 8978
PY  - 2020
DO  - 10.1016/j.arabjc.2020.10.020
SN  - 18785352 (ISSN) 
AU  - Abbasi, H.
AU  - Shah, M.H.
AU  - Mohiuddin, M.
AU  - Elshikh, M.S.
AU  - Hussain, Z.
AU  - Alkahtani, J.
AU  - Ullah, W.
AU  - Alwahibi, M.S.
AU  - Abbasi, A.M.
AD  - Department of Environmental Sciences, COMSATS University Islamabad, Abbottabad Campus22060, Pakistan
AD  - Department of Chemistry, Quaid-i-Azam University, Islamabad, 45320, Pakistan
AD  - Department of Botany and Microbiology, College of Science, King Saud University, Riyadh, 11451, Saudi Arabia
AD  - Department of Development Studies, COMSATS University Islamabad, Abbottabad Campus22060, Pakistan
AB  - Present study was intendant to assess heavy metals (HMs) concentration and associated health risk in processed fruits’ products sold in the local markets of North Pakistan. In total seven metals viz. cadmium (Cd), chromium (Cr), cobalt (Co), copper (Cu), iron (Fe), lead (Pb) and zinc (Zn) were quantified in 345 samples of different brands categorized into eight groups (Sauces, Ketchup, Juices, Jams, canned fruits, tomato paste, marmalades and pickles). On the comparative basis, Fe was dominating with highest concentration in pickles, canned fruits and sauces at 143.3 ± 43.2, 83.64 ± 23.19 and 50.17 ± 15.1 mg/kg, respectively), followed by Cd in sauces (22.94 ± 6.91 mg/kg), Cr in juices (12.97 ± 3.91 mg/kg) and Pb in pickles (12.53 ± 3.77 mg/kg). Measured levels of these metals varied significantly and were relatively higher than their permissible limits. Univariate and multivariate analysis depicted strong association among Cr, Co, Pb and Fe and confirmed HMs contamination through natural and anthropogenic sources in processed foods. Health risk index (HRI) for Cd, Cr and Pb was greater than unity (<1.0), particularly in sauces, jams and canned fruits. Target hazard quotient (THQ) and hazard index (HI) of Cd, Cr and Pb were relatively high. But target cancer risk (TCR) assessment indicates that these metals were within the acceptable limit, except for Cd concentration in sauces, jams and canned fruits that may cause cancer to consumers. © 2020 The Authors
KW  - Health risk assessment
KW  - Heavy metals
KW  - PCA
KW  - Processed foods
KW  - TCR
KW  - THQ
KW  - Cadmium
KW  - Cadmium compounds
KW  - Chromium
KW  - Diseases
KW  - Fruits
KW  - Hazards
KW  - Health risks
KW  - Iron
KW  - Lead
KW  - Multivariant analysis
KW  - Risk assessment
KW  - Acceptable limit
KW  - Anthropogenic sources
KW  - Cadmiums (Cd)
KW  - Cd concentrations
KW  - Hazard indices
KW  - Multi variate analysis
KW  - Target cancer risks
KW  - Target hazard quotients
KW  - Pollution
PB  - Elsevier B.V.
N1  - Export Date: 18 January 2021
M3  - Article
DB  - Scopus
LA  - English
N1  - 通讯地址: Abbasi, A.M.; Department of Environmental Sciences, COMSATS University Islamabad, Abbottabad Campus, Pakistan; 电子邮件: amabbasi@cuiatd.edu.pk
N1  - 基金资助详情: Quaid-i-Azam University, QAU
N1  - 基金资助详情: King Saud University, KSU
N1  - 基金资助文本 1: The authors extend their appreciation to the researchers supporting project number (RSP-2020/173), King Saud University, Riydah, Saudi Arabia. Special thanks to COMSATS University Islamabad, Abbottabad Campus, Pakistan and Quaid-i-Azam University Islamabad, Pakistan for providing lab facilities. HA did sampling, designed experiment work and prepared initial draft, MHS provided intellectual support and assist in data analysis, MM and ZH offered lab facilitation, WU involve in write up, MSE, JA and MSA, provided financial assistance and help in proof reading of manuscript. AMA supervised project, involved in data analysis and prepared final draft.
N1  - 参考文献: Ackah, M., Anim, A.K., Zakaria, N., Osei, J., Saah-Nyarko, E., Gyamfi, E.T., Tulasi, D., Bentil, N.O., Determination of some heavy metal levels in soft drinks on the Ghanaian market using atomic absorption spectrometry method (2014) Environ. Monit. Assess., 186, pp. 8499-8507; 
Adegbola, R.A., Comparative analysis of heavy metals in processed tomato paste and fresh tomatoes sold in markets in Ibadan, Nigeria (2013) Polytech. J. Sci. Technol., 8, pp. 53-59; 
Agoramoorthy, G., Chen, F.A., Hsu, M.J., Threat of heavy metal pollution in halophytic and mangrove plants of Tamil Nadu, India (2008) Environ. Pollut., 155, pp. 320-326; 
Ali, I.H., Siddeeg, S.M., Idris, A.M., Brima, E.I., Ibrahim, K.A., Ebraheem, S.A.M., Arshad, M., Contamination and human health risk assessment of heavy metals in soil of a municipal solid waste dumpsite in Khamees-Mushait, Saudi Arabia (2019) Toxin Rev., pp. 1-14; 
(2013), pp. 507-510. , http://www.ijrdpl.com, Al-mayaly, I.K. Available online at Determination of some heavy metals in some artificial fruit juices in Iraqi local markets 2; Amer, M.M., Sabry, B.A., Marrez, D.A., Hathout, A.S., Fouzy, A.S.M., Exposure assessment of heavy metal residues in some Egyptian fruits (2019) Toxicol. Reports, 6, pp. 538-543; 
Anwar, A., Mahmood, T., Haque, Q.U., Heavy metals in fruit juices in different packing material (2014) FUUAST J. Biol., 4, pp. 191-194; 
Asema, S.U.K., Parveen, N., Study of heavy metal content by AAS in a variety of flavours of jam samples and its physicochemical characterization (2018) Res. Sci., Eng. Technol., 4, pp. 2394-4099; 
(1999), pp. 93-0606. , Agency for Toxic Substances and Disease Registry [ATSDR] Toxicological Profile for Lead. Agency for Toxic Substances and Disease Registry, US Department of Health and Human Services, Public Health Service, 205; Baldwin, D.R., Marshall, W.J., (1999), pp. 267-300. , Heavy metal poisoning and its laboratory investigation; Barone, G., Dambrosio, A., Storelli, M.M., (2018), https://doi.org/10.3390/toxics6020022, Estimated dietary intake of trace metals from swordfish consumption: a human health problem 1–11; Boadi, N.O., Malik, M.A., O'Brien, P., Awudza, J.A., Single source molecular precursor routes to lead chalcogenides (2012) Dalton Trans., 41, pp. 10497-10506; 
Chakraborty, D., Bhar, S., Majumdar, J., Santra, S.C., (2013), https://doi.org/10.6088/ijes.2013030600045, Heavy metal pollution and Phytoremediation potential of Avicennia officinalis L. in the southern coast of the Hoogly estuarine system Heavy metal pollution and Phytoremediation potential of Avicennia officinalis L. in the southern coast of the Hoogly estuarine system; Cherfi, A., Abdoun, S., Gaci, O., Food survey: levels and potential health risks of chromium, lead, zinc and copper content in fruits and vegetables consumed in Algeria (2014) Food Chem. Toxicol., 70, pp. 48-53; 
Coco, F., (2006), https://doi.org/10.1016/j.foodcont.2005.06.015, Lo Determination of cadmium and lead in fruit juices by stripping chronopotentiometry and comparison of two sample pretreatment procedures 17, 966–970; (2016), Codex Alimentarius Commission General Standard for Contaminants and Toxins in Food and Feed (CODEX STAN 193-1995); Cui, Y.J., Zhu, Y.G., Zhai, R.H., Chen, D.Y., Huang, Y.Z., Qiu, Y., Liang, J.Z., Transfer of metals from soil to vegetables in an area near a smelter in Nanning, China (2004) Env. Int., 30, pp. 785-791; 
David, I., Nela, M., Balcu, I., Berbentea, F., (2008), pp. 341-345. , The heavy metals analyses in canned tomato paste 14; Dghaim, R., Khatib, S., (2015), Al, Rasool, H., Khan, M.A., 2015. Determination of Heavy Metals Concentration in Traditional Herbs Commonly Consumed in the United Arab Emirates; Divis, P., Stavova, E., Porizka, J., Drabikova, J., Determination of tin, chromium, cadmium and lead in canned fruits from the Czech market (2017) Potravinarstvo Slovak J. Food Sci., 11 (1), pp. 564-570; 
Eicher-Miller, H.A., Fulgoni, V.L., III, Keast, D.R., Contributions of Processed Foods to Dietary Intake in the US from 2003–2008: A Report of the Food and Nutrition Science Solutions Joint Task Force of the Academy of Nutrition and Dietetics, American Society for Nutrition, Institute of Food Technologists, and International Food Information Council–4 (2012) J. Nutri., 142, pp. 2065S-2072S; 
(2018), EU, 2006. European Union, maximum levels for cadmium in food for infants and young children sufficient BfR Opinion No. 026/2018 of 7 August; Europe, P.T., (2006), pp. 1-17. , Statutory Instrument S.I. No. 412 of 2006 European Communities (Sampling Methods and Methods of Analysis for the Official Control of the Levels of Certain Contaminants in Foodstuffs) (No. 2) Regulations 2006 2; Farid, S.M., Enani, M.A., (2010), pp. 31-38. , Levels of Trace elements in commercial fruit juices in Jeddah, Saudi Arabia; Fathabad, A.E., Shariatifar, N., Moazzen, M., Nazmara, S., Fakhri, Y., Alimohammadi, M., Azari, A., Khaneghah, A.M., Determination of heavy metal content of processed fruit products from Tehran's market using ICP- OES: A risk assessment study (2018) Food Chem. Toxicol.; 
Fathabad, A.E., Shariatifar, N., Moazzen, M., Nazmara, S., Fakhri, Y., Alimohammadi, M., Azari, A., Khaneghah, A.M., Determination of heavy metal content of processed fruit products from Tehran's market using ICP- OES: A risk assessment study (2018) Food Chem. Toxicol., 115, pp. 436-446; 
(2003), Food and agriculture organization/world health organization. Joint FAO/WHO Food Standard Programme Codex Committee on Food Hygiene, 35th Session, Orlando, Florida, USA, January 27-February 1; Hadiani, M.R., Farhangi, R., Soleimani, H., Rastegar, H., Cheraghali, A.M., Evaluation of heavy metals contamination in Iranian foodstuffs: canned tomato paste and tomato sauce (ketchup) (2014) Food Add. Contaminants: Part B, 7, pp. 74-78; 
Hajeb, P., Sloth, J.J., Shakibazadeh, S., Mahyudin, N.A., (2014), https://doi.org/10.1111/1541-4337.12068, Toxic Elements in Food: Occurrence, Binding, and Reduction Approaches 13, 457–472; Hamurcu, M., Musa, M., Dursun, N., Gezgin, S., Mineral and heavy metal levels of some fruits grown at the roadsides (2010) Food Chem. Toxicol., 48, pp. 1767-1770; 
Haque, M.N., Islam, M.M.T., Hassan, M.T., Shekhar, H.U., (2018), pp. 543-549. , Determination of Heavy Metal Contents in Frequently Consumed Fast Foods of Bangladesh Proceeding of National Academy of Sciences India, 89; Harmanescu, M., Dragan, S., Poiana, M., (2007), pp. 243-252. , Metals composition of some functional food components: tomato sauce and degreased soyxl; Hashemi, M., Salehi, T., Aminzare, M., Raeisi, M., Afshari, A., (2017), Contamination of Toxic Heavy Metals in Various Foods in Iran: a Review; (1988), Health Ministry Decree 1.6.88 n. 243. Disciplina degli oggetti in banda cromata verniciata destinati a venire in contatto con gli alimenti. Gazz Uff Repubbl Ital No. 153 of 01.7.88; Hsu, M.J., Selvaraj, K., Agoramoorthy, G., (2006), https://doi.org/10.1016/j.envpol.2005.11.023, Taiwan’ s industrial heavy metal pollution threatens terrestrial biota * 143, 327–334; Iwegbue, C.M., Nwajei, G.E., Arimoro, F.O., Eguavoen, O., Characteristic levels of heavy metals in canned sardines consumed in Nigeria (2009) The Environmentalist, 29, p. 431; 
Iwegbue, C.M.A., Nwajei, G.E., Eguavoen, O.I., Impact of land-use patterns on chemical properties of trace elements in soils of rural, Semi-Urban, and Urban Zones of the Niger Delta, Nigeria (2012) Soil Sediment Contaminat.: Int. J., 21 (1), pp. 19-30; 
Ji-yun, N.I.E., Li-xue, K., Zhi-xia, L.I., Wei-hua, X.U., Cheng, W., Qiu-sheng, C., An, L.I., (2016), https://doi.org/10.1016/S2095-3119(16)61342-4, Assessing the concentration and potential health risk of heavy metals in China's main deciduous fruits 15, 1645–1655; Jothi, J.S., (2014), Detection of Heavy Metals in Some Commercial Brands of Noodles; Kabatha-Pendias, K., (2001), pp. 27-48. , Soil constituents. 3rd ed. In: Kabatha-Pendias, K., Pendias, H. (Eds.), Trace Elements in Soil and Plants, CRC press, Boca Raton, FL; Khan, S., Rehman, S., Zeb, A., Khan, M.A., Shah, M.T., (2010), https://doi.org/10.1016/j.ecoenv.2010.08.016, Ecotoxicology and Environmental Safety Soil and vegetables enrichment with heavy metals from geological sources in Gilgit, northern Pakistan 73, 1820–1827; Kocak, S., Tokusoglu, O., Aycan, S., Some heavy metal and trace essential element detection in canned vegetable foodstuffs by differential pulse polarography (DPP) (2005) Electronic J. Environ. Agric. Food Chem., 4, pp. 871-878; 
Krejpcio, Z., Sionkowski, S., Bartela, J., (2005), pp. 877-881. , Safety of fresh fruits and juices available on the polish market as determined by heavy metal residues 14; Leao, D.J., Junior, M.M.S., Brandao, G.C., Ferreira, S.L.C., Talanta Simultaneous determination of cadmium, iron and tin in canned foods using high-resolution continuum source graphite furnace atomic absorption spectrometry (2016) Talanta, 153, pp. 45-50; 
Leung, K.M.Y., Furness, R.W., Effects of animal size on concentrations of metallothionein and metals in periwinkles littorina littorea collected from the firth of clyde (1999) Scotland, 39, pp. 8-9; 
Liu, K., Fei, Z., Yue, B., Liang, J., Lin, H., Adaptive sparse principal component analysis for enhanced process monitoring and fault isolation (2015) Chem. Int. Lab. Sys., 146, pp. 426-436; 
Manore, M., Meyer, L.N., Thompson, J., Mineral and Exercise (2009) Sport Nutrition for Health and Performance, p. 608. , Thames and Hudson New York, USA; 
Mansour, S.A., Belal, M.H., Abou-arab, A.A.K., Gad, M.F., Chemosphere Monitoring of pesticides and heavy metals in cucumber fruits produced from different farming systems (2009) Chemosphere, 75, pp. 601-609; 
Martorell, I., Perelló, G., Martí-cid, R., Llobet, J.M., Castell, V., Domingo, J.L., (2011), https://doi.org/10.1007/s12011-010-8787-x, Human exposure to arsenic, cadmium, mercury, and lead from foods in Catalonia, Spain: Temporal Trend 309–322; Massadeh, A.M., (2018), pp. 1914-1920. , Al-massaedh, A.A.T. Determination of heavy metals in canned fruits and vegetables sold in Jordan market; Mukantwali, C., Laswai, H., Tiisekwa, B., Wiehler, S., (2014), https://doi.org/10.5897/AJB2014.13906, Microbial and heavy metal contamination of pineapple products processed by small and medium scale processing enterprises in Rwanda 13, 3977–3984; Musaiger, A.O., (2008), https://doi.org/10.1016/j.foodcont.2007.08.011, Occurrence of contaminants in foods commonly consumed in Bahrain 19, 854–861; Nolan, K., Copper toxicity syndrome (2003) J. Orthomol. Psy., 12, pp. 270-282; 
Ogidi, M.A., Sridhar, M.K.C., Coker, A.O., A follow-up study health risk assessment of heavy metal leachability from household cookwares (2017) J. Food Sci. Toxicol., 1, p. 3; 
Parkar, J., Rakesh, M., (2018), Risk Assessment of Dietary Elemental Intakes Contributed by Commercial Baby Foods from Indian Market Risk Assessment of Dietary Elemental Intakes Contributed by Commercial Baby Foods from Indian Market. doi.org/10.13140/RG.2.2.25266.30408; Parveen, R., Abbasi, A.M., Shaheen, N., Shah, M.H., Accumulation of selected metals in the fruits of medicinal plants grown in urban environment of (2020) J. Chem. Arab., 13, pp. 308-317; 
Paz, S., Rubio, C., Frías, I., Gutiérrez, Á.J., González-Weller, D., Martín, V., Hardisson, A., Toxic metals (Al, Cd, Pb and Hg) in the most consumed edible seaweeds in Europe (2019) Chemosphere, 218, pp. 879-884; 
Poornima, S., Ashwini, S., Balakrishna, S.M., (2014), pp. 209-212. , Analysis of heavy metals in edible jams – a case study 4; Rafique, M., Jabeen, S., Shahzad, M.I., General public's and physicians' perception of health risk associated with radon exposure in the state of Azad Jammu and Kashmir (2008) Public Health Nurs., 25, pp. 327-335; 
Roba, C., Ro, C., Pi, I., Ozunu, A., Baciu, C., (2016), https://doi.org/10.1007/s11356-015-4799-6, Heavy metal content in vegetables and fruits cultivated in Baia Mare mining area (Romania) and health risk assessment 6062–6073; Rubio, C., Martínez, C., Paz, S., Gutiérrez, A.J., González-weller, D., Revert, C., Burgos, A., Hardisson, A., (2018), Trace element and toxic metal intake from the consumption of canned mushrooms marketed in Spain; Shaheen, N., Nourin, I., Islam, S., (2016), Chemosphere Presence of heavy metals in fruits and vegetables: Health risk implications in Bangladesh 152. doi.org/10.1016/j.chemosphere.2016.02.060; Shariatifar, N., Mozaffari Nejad, A.S., Ebadi Fathabad, A., Assessment of heavy metal content in refined and unrefined salts obtained from Urmia, Iran (2017) Toxin Rev., 36, pp. 89-93; 
Singh, R., Gandhi, M., Gramoday, C., Ahirwar, N.K., Gandhi, M., Gramoday, C., Tiwari, J., Pathak, J., (2018), pp. 0-22. , Review on sources and effect of heavy metal in soil: its; Singh, A., Kumar, R., Agrawal, M., Marshall, F.M., Health risk assessment of heavy metals via dietary intake of foodstuffs from the wastewater irrigated site of a dry tropical area of India (2010) Food Chem. Toxicol., 48, pp. 611-619; 
Suresh, G., Sutharsan, P., Ramasamy, V., Venkatachalapathy, R., Ecotoxicology and Environmental Safety Assessment of spatial distribution and potential ecological risk of the heavy metals in relation to granulometric contents of Veeranam lake sediments, India (2012) Ecotoxicol. Environ. Saf., 84, pp. 117-124; 
Szymczycha-Madeja, A., Welna, M., Evaluation of a simple and fast method for the multi-elemental analysis in commercial fruit juice samples using atomic emission spectrometry (2013) Food Chem., 141, pp. 3466-3472; 
Tasnim, F., M, A.H., Nusrath, S., M, K.H., Lopa, D., (2010), Quality Assessment of Industrially Processed Fruit Juices Available in Dhaka City, Bangladesh; Tchounwou, P.B., Yedjou, C.G., Patlolla, A.K., Sutton, D.J., Heavy metal toxicity and the environment (2012) Exp. Suppl., 2012 (101), pp. 133-164; 
Tiimub, B.M., Afua, M.A.D., Determination of selected heavy metals and Iron concentration in two common fish species in Densu River at Weija District in Grater Accra region of Ghana (2013) Amer. Int. J. Bio., 1, p. 45; 
Tuzen, M., (2007), https://doi.org/10.1016/j.foodchem.2006.06.048, Food Chemistry Evaluation of trace element contents in canned foods marketed from Turkey 102, 1089–1095; USEPA, USEPA region III risk-based concentration table: Technical background information (2006), United States Environmental Protection Agency Washington, DC; (2002), http://www2.epa.gov/osa/review-reference-dose-and-reference-concentration-processes, USEPA A Review of the Reference Dose and Reference Concentration Processes. EPA/630/P-02/002F; (2015), pp. 7-9. , https://www.epa.gov/sites/production/files/2015-05/documents/13.pdf, USEPA United state environmental protection agency. Quantitative Risk Assessment Calculations; WHO, (1984) Guidelines for Drinking Water Quality: Heath Criteria and Other Supporting Information, 2. , WHO Geneva; 
Yang, Q.W., Xu, Y., Liu, S.J., He, J.F., Long, F.Y., Concentration and potential health risk of heavy metals in market vegetables in Chongqing, China (2011) Ecotoxicol. Env. Saf., 74, pp. 1664-1669
UR  - https://www.scopus.com/inward/record.uri?eid=2-s2.0-85095867664&doi=10.1016%2fj.arabjc.2020.10.020&partnerID=40&md5=232fd02fd3fceaa8d378e6ab39fca610
ER  - 

TY  - JOUR
TI  - Characterization and Source Investigation of Multidrug-Resistant Salmonella Anatum from a Sustained Outbreak, Taiwan
T2  - Emerging infectious diseases
J2  - Emerg Infect Dis
VL  - 26
IS  - 12
SP  - 2951
EP  - 2955
PY  - 2020
DO  - 10.3201/eid2612.200147
SN  - 10806059 (ISSN) 
AU  - Feng, Y.
AU  - Chang, Y.-J.
AU  - Pan, S.-C.
AU  - Su, L.-H.
AU  - Li, H.-C.
AU  - Yang, H.-P.
AU  - Yu, M.-J.
AU  - Chiu, C.-H.
AB  - An ongoing outbreak of multidrug-resistant Salmonella enterica serovar Anatum began in Taiwan in 2015. Pork and poultry were identified as vehicles for transmission. Contaminated meat contributed to the high rate of infections among children. Nearly identical Salmonella Anatum strains have been identified in the United Kingdom, the United States, and the Philippines.
KW  - bacteria
KW  - food safety
KW  - foodborne illness
KW  - multidrug resistance
KW  - outbreak
KW  - retail meats
KW  - Salmonella Anatum
KW  - Taiwan
PB  - NLM (Medline)
N1  - Export Date: 18 January 2021
M3  - Article
DB  - Scopus
C2  - 32809930
LA  - English
UR  - https://www.scopus.com/inward/record.uri?eid=2-s2.0-85096509014&doi=10.3201%2feid2612.200147&partnerID=40&md5=2ecbea5d1d3bbe00bface4fa851755d0
ER  - 

TY  - JOUR
TI  - Biological, chemical, and nutritional food risks and food safety issues from Italian online information sources: Web monitoring, content analysis, and data visualization
T2  - Journal of Medical Internet Research
J2  - J. Med. Internet Res.
VL  - 22
IS  - 12
PY  - 2020
DO  - 10.2196/23438
SN  - 14388871 (ISSN) 
AU  - Tiozzo, B.
AU  - Ruzza, M.
AU  - Rizzoli, V.
AU  - D'Este, L.
AU  - Giaretta, M.
AU  - Ravarotto, L.
AD  - Department for Training, Communication and Support Services, Istituto Zooprofilattico Sperimentale delle Venezie, Legnaro, Italy
AD  - IT Service, Istituto Zooprofilattico Sperimentale delle Venezie, Legnaro, Italy
AB  - Background: With rapid evolution of the internet and web 2.0 apps, online sources have become one of the main channels for most people to seek food risk information. Thus, it would be compelling to analyze the coverage of online information sources related to biological, chemical, and nutritional food risks, and related safety issues, to understand the type of content that online readers are exposed to, possibly influencing their perceptions. Objective: The aim of this study was to identify the types of online sources that are predominantly covering this theme, and the topics that have received the most attention in terms of coverage and engagement on social media. Methods: We performed an analysis of big data related to food risks by combining web monitoring techniques, content analysis, and data visualization of a large amount of unstructured text. Using a dictionary-based approach, a web monitoring app was instructed to automatically collect web content referring to the food risk and safety field. Data were retrieved from March 2017 to February 2018. The validated corpus (N=12,163) was subject to automatic and manual content analysis. Results were combined with descriptive statistics extracted from Web-Live and processed with Qlik Sense. Results: Nutritional risks and news about outbreaks, controls, and alerts were the most widely covered topics. Thematic sources devoted major attention to nutritional topics, whereas national sources covered food risks, especially during food emergencies. Regarding engagement on social media, readers' interest was higher for nutritional topics and animal welfare. Although traditional sources still publish a great amount of content related to food risks and safety, new mediators have emerged as alternative sources for food risk information. Conclusions: This mixed methodological approach was demonstrated to be a useful means for obtaining an accurate characterization of the online discourse on food risks, and can provide insight into how the monitored sources contribute to the process of risk communication. © Barbara Tiozzo, Mirko Ruzza, Valentina Rizzoli, Laura D'Este, Mosè Giaretta, Licia Ravarotto. Originally published in the Journal of Medical Internet Research (http://www.jmir.org), 14.12.2020. This is an open-access article distributed under the terms of the Creative Commons Attribution License (https://creativecommons.org/licenses/by/4.0/), which permits unrestricted use, distribution, and reproduction in any medium, provided the original work, first published in the Journal of Medical Internet Research, is properly cited. The complete bibliographic information, a link to the original publication on http://www.jmir.org/, as well as this copyright and license information must be included.
KW  - Big data
KW  - Content analysis
KW  - Data visualization
KW  - Food risks
KW  - Online information sources
KW  - Risk communication
KW  - Web monitoring
KW  - animal welfare
KW  - article
KW  - attention
KW  - big data
KW  - content analysis
KW  - data visualization
KW  - food safety
KW  - human
KW  - major clinical study
KW  - social media
PB  - JMIR Publications Inc.
N1  - Export Date: 18 January 2021
M3  - Article
DB  - Scopus
C7  - e23438
C2  - 33315018
LA  - English
N1  - 通讯地址: Tiozzo, B.; Department for Training, Communication and Support Services, Istituto Zooprofilattico Sperimentale delle Venezie, viale dell'Università 10, Italy; 电子邮件: btiozzo@izsvenezie.it
N1  - 基金资助详情: RC IZSVe 04/2014
N1  - 基金资助文本 1: This work was funded by the Italian Ministry of Health (grant number RC IZSVe 04/2014).
N1  - 参考文献: Röhr, A, Lüddecke, K, Drusch, S, Müller, M, Alvensleben, R., Food quality and safety-consumer perception and public health concern (2005) Food Control, 16 (8), pp. 649-655. , Oct; [doi]; 
Tiozzo, B, Mari, S, Ruzza, M, Crovato, S, Ravarotto, L., Consumers' perceptions of food risks: A snapshot of the Italian Triveneto area (2017) Appetite, 111, pp. 105-115. , Apr 01;: [doi] [Medline: 28024884]; 
(2019), https://www.efsa.europa.eu/sites/default/files/corporate_publications/files/Eurobarometer2019_Food-safety-in-the-EU_Full-report.pdf, Food safety in the EU: Special Eurobarometer Wave EB91. European Food Safety Authority. Apr. [accessed 2020-11-20]; Panagiotopoulos, P, Barnett, J, Bigdeli, AZ, Sams, S., Social media in emergency management: Twitter as a tool for communicating risks to the public (2016) Technol Forecast Soc Change, 111, pp. 86-96. , Oct;: [doi]; 
Tiozzo, B, Pinto, A, Mascarello, G, Mantovani, C, Ravarotto, L., Which food safety information sources do Italian consumers prefer? Suggestions for the development of effective food risk communication (2018) J Risk Res, 22 (8), pp. 1062-1077. , Feb 19; [doi]; 
Kuttschreuter, M, Rutsaert, P, Hilverda, F, Regan, Á, Barnett, J, Verbeke, W., Seeking information about food-related risks: The contribution of social media (2014) Food Qual Pref, 37, pp. 10-18. , Oct;: [doi]; 
Zhang, Y, Sun, Y, Kim, Y., The influence of individual differences on consumer's selection of online sources for health information (2017) Comput Hum Behav, 67, pp. 303-312. , Feb;: [doi]; 
Hilverda, F, Kuttschreuter, M, Giebels, E., Social media mediated interaction with peers, experts and anonymous authors: Conversation partner and message framing effects on risk perception and sense-making of organic food (2017) Food Qual Pref, 56, pp. 107-118. , Mar;: [doi]; 
Rutsaert, P, Regan, A, Pieniak, Z, McConnon, A, Moss, A, Wall, P, The use of social media in food risk and benefit communication (2013) Trends Food Sci Technol, 30 (1), pp. 84-91. , Mar; [doi]; 
Brossard, D, Scheufele, DA., Social science. Science, new media, and the public (2013) Science, 339 (6115), pp. 40-41. , Jan 04; [doi] [Medline: 23288529]; 
Kaplan, AM, Haenlein, M., Users of the world, unite! The challenges and opportunities of Social Media (2010) Bus Horizon, 53 (1), pp. 59-68. , Jan; [doi]; 
Huurne, ET, Gutteling, J., Information needs and risk perception as predictors of risk information seeking (2008) J Risk Res, 11 (7), pp. 847-862. , Oct; [doi]; 
Carducci, A, Alfani, S, Sassi, M, Cinini, A, Calamusa, A., Mass media health information: quantitative and qualitative analysis of daily press coverage and its relation with public perceptions (2011) Patient Educ Couns, 82 (3), pp. 475-478. , Mar; [doi] [Medline: 21288683]; 
Driedger, SM, Jardine, CG, Boyd, AD, Mistry, B., Do the first 10 days equal a year? Comparing two Canadian public health risk events using the national media (2009) Health Risk Soc, 11 (1), pp. 39-53. , Feb; [doi]; 
Strekalova, YA., Emergent health risks and audience information engagement on social media (2016) Am J Infect Control, 44 (3), pp. 363-365. , Mar 01; [doi] [Medline: 26559738]; 
Chang, Y, Ku, C, Chen, C., Social media analytics: Extracting and visualizing Hilton hotel ratings and reviews from TripAdvisor (2019) Int J Inf Manage, 48, pp. 263-279. , Oct;: [doi]; 
Galli, B., (2018) Web listening: conoscere per agire, , Milano: Franco Angeli; 
Jeong, B, Yoon, J, Lee, J., Social media mining for product planning: A product opportunity mining approach based on topic modeling and sentiment analysis (2019) Int J Inf Manage, 48, pp. 280-290. , Oct;: [doi]; 
Shirdastian, H, Laroche, M, Richard, M., Using big data analytics to study brand authenticity sentiments: The case of Starbucks on Twitter (2019) Int J Inf Manage, 48, pp. 291-307. , Oct;: [doi]; 
Thomaz, GM, Biz, AA, Bettoni, EM, Mendes-Filho, L, Buhalis, D., Content mining framework in social media: A FIFA world cup 2014 case analysis (2017) Inf Manag, 54 (6), pp. 786-801. , Sep; [doi]; 
Corley, CD, Cook, DJ, Mikler, AR, Singh, KP., Text and structural data mining of influenza mentions in Web and social media (2010) Int J Environ Res Public Health, 7 (2), pp. 596-615. , Feb; [FREE Full _text] [doi] [Medline: 20616993]; 
Lipizzi, C, Iandoli, L, Ramirez Marquez, JE., Extracting and evaluating conversational patterns in social media: A socio-semantic analysis of customers' reactions to the launch of new products using Twitter streams (2015) Int J Inf Manage, 35 (4), pp. 490-503. , Aug; [doi]; 
Gandomi, A, Haider, M., Beyond the hype: Big data concepts, methods, and analytics (2015) Int J Inf Manage, 35 (2), pp. 137-144. , Apr; [doi]; 
Guo, L, Vargo, CJ, Pan, Z, Ding, W, Ishwar, P., Big Social Data Analytics in Journalism and Mass Communication (2016) Journalism Mass Commun Quart, 93 (2), pp. 332-359. , Apr 12; [doi]; 
van der Meer, TG., Automated content analysis and crisis communication research (2016) Public Relat Rev, 42 (5), pp. 952-961. , Dec; [doi]; 
Junqué de Fortuny, E, De Smedt, T, Martens, D, Daelemans, W., Media coverage in times of political crisis: A text mining approach (2012) Expert Syst Apps, 39 (14), pp. 11616-11622. , Oct; [doi]; 
Karlsson, M, Sjøvaag, H., Content Analysis and Online News (2015) Dig Journalism, 4 (1), pp. 177-192. , Oct 28; [doi]; 
Mazzocut, M, Truccolo, I, Antonini, M, Rinaldi, F, Omero, P, Ferrarin, E, Web Conversations About Complementary and Alternative Medicines and Cancer: Content and Sentiment Analysis (2016) J Med Internet Res, 18 (6), p. e120. , Jun 16; [FREE Full _text] [doi] [Medline: 27311444]; 
Bekkers, V, Edwards, A, de Kool, D., Social media monitoring: Responsive governance in the shadow of surveillance? (2013) Gov Inf Quart, 30 (4), pp. 335-342. , Oct; [doi]; 
He, W, Zha, S, Li, L., Social media competitive analysis and text mining: A case study in the pizza industry (2013) Int J Inf Manage, 33 (3), pp. 464-472. , Jun; [doi]; 
Yeung, RM, Morris, J., Food safety risk (2001) Br Food J, 103 (3), pp. 170-187. , Apr; [doi]; 
Mol, APJ, Bulkeley, H., Food risks and the environment: changing perspectives in a changing social order (2002) J Environ Policy Plan, 4 (3), pp. 185-195. , Sep; [doi]; 
Dreyer, M, Renn, O., Risk Analysis: Risk Communication: Chemical Hazards (2014) Encyclopedia of Food Safety, pp. 122-126. , Motarjemi Y, editor. Cambridge: Academic Press; 
Trilling, D, Jonkman, JGF., Scaling up Content Analysis (2018) Commun Method Meas, 12 (2-3), pp. 158-174. , Mar 14; [doi]; 
Veltri, G., (2019) Digital Social Research, , Cambridge: Polity; 
Sormanen, N, Rohila, J, Lauk, E, Uskali, T, Jouhki, J, Penttinen, M., Chances and Challenges of Computational Data Gathering and Analysis (2015) Dig Journalism, 4 (1), pp. 55-74. , Oct 29; [doi]; 
Tao, D, Yang, P, Feng, H., Utilization of text mining as a big data analysis tool for food science and nutrition (2020) Comp Rev Food Sci Food Safe, 19 (2), pp. 875-894. , Feb 16; [doi]; 
Fusté-Forné, F, Masip, P., Food in journalistic narratives: A methodological design for the study of food-based contents in daily newspapers (2018) Int J Gastron Food Sci, 14, pp. 14-19. , Dec;: [doi]; 
Qiang, L, Wen, L, Jing, W, Yue, D., Application of content analysis in food safety reports on the Internet in China (2011) Food Control, 22 (2), pp. 252-256. , Feb; [doi]; 
Tiozzo, B, Pinto, A, Neresini, F, Sbalchiero, S, Parise, N, Ruzza, M, Food risk communication: analysis of the media coverage of food risk on Italian online daily newspapers (2019) Qual Quant, 53 (6), pp. 2843-2866. , May 30; [doi]; 
Günther, E, Quandt, T., Word Counts and Topic Models (2015) Dig Journalism, 4 (1), pp. 75-88. , Oct 13; [doi]; 
Bolasco, S., (2010) TaLTaC 2. Sviluppi, esperienze ed elementi essenziali di analisi automatica dei testi, , Milano: LED Edizioni Universitarie; 
Ratinaud, P., (2009) Iramuteq, , http://www.iramuteq.org/front-page/presentation_view, [accessed 2020-11-20]; 
Max, R., Les "mondes lexicaux" et leur 'logique" à travers l'analyse statistique d'un corpus de récits de cauchemars (1993) lsoc, 66 (1), pp. 5-39. , [doi]; 
Neuendorf, K., (2016) The content analysis guidebook, , London: Sage; 
Elo, S, Kyngäs, H., The qualitative content analysis process (2008) J Adv Nurs, 62 (1), pp. 107-115. , Apr; [doi] [Medline: 18352969]; 
Stieglitz, S, Mirbabaie, M, Ross, B, Neuberger, C., Social media analytics - Challenges in topic discovery, data collection, and data preparation (2018) Int J Inf Manage, 39, pp. 156-168. , Apr;: [doi]; 
Tiozzo, B, Ruzza, M, Rizzoli, V, D'Este, L, Giaretta, M, Ravarotto, L., (2020) Food risks by Italian online information sources, , https://sense.izsvenezie.it/pub/extensions/food-risks-web-2017-2018/food-risks-web-2017-2018.html, [accessed 2020-11-20]; 
Ruzza, M, Tiozzo, B, Rizzoli, V, Giaretta, M, D'Este, L, Ravarotto, L., Food Risks on the Web: Analysis of the 2017 Fipronil Alert in the Italian Online Information Sources (2020) Risk Anal, 40 (10), pp. 2071-2092. , Oct; [doi] [Medline: 32557616]; 
Trench, B., Towards an Analytical Framework of Science Communication Models (2008) Communicating Science in Social Contexts, pp. 119-135. , Dordrecht: Springer; 
Bucchi, M., (2019) The "Greta Thunberg Effect": some reflections on communication, , https://www.esof.eu/en/news-reader/the-greta-thunberg-effect-some-reflections-on-communication-427.html, [accessed 2019-07-22]; 
Widholm, A., Tracing Online News in Motion (2015) Dig Journalism, 4 (1), pp. 24-40. , Oct 27; [doi]; 
Dodds, A, Chamberlain, K., The problematic messages of nutritional discourse: A case-based critical media analysis (2017) Appetite, 108, pp. 42-50. , Jan 01;: [doi] [Medline: 27659870]; 
Bearth, A, Cousin, M, Siegrist, M., Investigating novice cooks' behaviour change: Avoiding cross-contamination (2014) Food Control, 40, pp. 26-31. , Jun;: [doi]; 
The European Union summary report on trends and sources of zoonoses, zoonotic agents and food-borne outbreaks in 2017 (2018) EFSA J, 16 (12), p. e05500. , European Food Safety Authority European Centre for Disease Prevention Control (EFSAECDC). Dec; [FREE Full _text] [doi] [Medline: 32625785]; 
Evans, EW, Redmond, EC., Behavioral risk factors associated with listeriosis in the home: a review of consumer food safety studies (2014) J Food Prot, 77 (3), pp. 510-521. , Mar; [doi] [Medline: 24674447]; 
Geppert, J, Schulze Struchtrup, S, Stamminger, R, Haarhoff, C, Ebert, V, Koch, S, Food safety behavior observed in German TV cooking shows (2019) Food Control, 96, pp. 205-211. , Feb;: [doi]; 
Ruby, GE, Ungku Zainal Abidin, UF, Lihan, S, Jambari, NN, Radu, S., Predicting intention on safe food handling among adult consumers: A cross sectional study in Sibu district, Malaysia (2019) Food Control, 106, p. 106696. , Dec;:. [doi]; 
Shan, L, Regan, A, De Brún, A, Barnett, J, van der Sanden, MCA, Wall, P, Food crisis coverage by social and traditional media: A case study of the 2008 Irish dioxin crisis (2014) Public Underst Sci, 23 (8), pp. 911-928. , Nov; [doi] [Medline: 23825281]; 
Smith, A, Parrino, L, Vrbos, D, Nicolini, G, Bucchi, M, Carr, M, Communicating to and engaging with the public in regulatory science (2019) EFSA J, 17, p. e170717. , Jul;(Suppl 1): [FREE Full _text] [doi] [Medline: 32626454]
UR  - https://www.scopus.com/inward/record.uri?eid=2-s2.0-85097757067&doi=10.2196%2f23438&partnerID=40&md5=52053eea76c624d187274e4ad97999ea
ER  - 

TY  - JOUR
TI  - Water, energy, and food security assessment in regions with semiarid climates
T2  - Clean Technologies and Environmental Policy
J2  - Clean Technol. Environ. Policy
VL  - 22
IS  - 10
SP  - 2145
EP  - 2161
PY  - 2020
DO  - 10.1007/s10098-020-01964-2
SN  - 1618954X (ISSN) 
AU  - Sánchez-Zarco, X.G.
AU  - Mora-Jacobo, E.G.
AU  - González-Bravo, R.
AU  - Mahlknecht, J.
AU  - Ponce-Ortega, J.M.
AD  - Chemical Engineering Department, Universidad Michoacana de San Nicolás de Hidalgo, Francisco J. Mujica S/N, Ciudad Universitaria, Morelia, Michoacán  58060, Mexico
AD  - Escuela de Ingeniería y Ciencias, Tecnológico de Monterrey, Av. Eugenio Garza Sada Sur No. 2501, Monterrey, Nuevo León  64849, Mexico
AB  - Abstract: The availability, accessibility, and sustainability of resources can enhance or jeopardize the security of meeting human needs for water, energy, and food in several regions of the world. For this reason, it is crucial to propose strategies that allow quantifying the current situation of resource security and preventing alarming scenarios in the future. The objective of this paper is to assess the current condition of food, energy, and water security of a region with rampant economic development, but struggling with natural resources as a result of its adverse climatic conditions. An approach for assessing the water–energy–food security in arid or semiarid areas is presented through different scenarios considering the availability, accessibility, and sustainability of the involved resources. The proposed approach is applied in the State of Nuevo León in Mexico, which is the second-most important state regarding contribution to the national Gross Domestic Product. Nevertheless, the rapid increase in its population and the semiarid climate condition with precedents of natural catastrophes jeopardize the continuity of its development. Results show that the state may not be able to meet the demands of water and food due to the stress generated on its resources. In contrast, the energy situation is more promising with the implementation of energy from renewable sources. The analysis is carried out over a past time period and making projections until 2030, providing a tool to be able to make decisions in the medium and long term. The main goal is to propose preventive measures and to ensure sustainable planning covering economic, social, and environmental needs without compromising the well-being of future generations. In this sense, the implementation of new policies for the water sector is analyzed, with the aim of reducing domestic and agricultural consumption, targeting improvements in the evaluated indices. Graphic abstract: [Figure not available: see fulltext.] © 2020, Springer-Verlag GmbH Germany, part of Springer Nature.
KW  - Economic increase
KW  - energy–food security
KW  - Globalization
KW  - Semiarid climates
KW  - Water
KW  - Water–energy–food nexus
KW  - Agricultural robots
KW  - Food supply
KW  - Sustainable development
KW  - Climatic conditions
KW  - Current situation
KW  - Energy from renewable sources
KW  - Environmental needs
KW  - Future generations
KW  - Gross domestic products
KW  - Preventive measures
KW  - Sustainable planning
KW  - Water resources
PB  - Springer Science and Business Media Deutschland GmbH
N1  - Export Date: 18 January 2021
M3  - Article
DB  - Scopus
LA  - English
N1  - 通讯地址: Ponce-Ortega, J.M.; Chemical Engineering Department, Universidad Michoacana de San Nicolás de Hidalgo, Francisco J. Mujica S/N, Ciudad Universitaria, Mexico; 电子邮件: jmponce@umich.mx
N1  - 基金资助详情: Conacyt-FORDECYT/12SE/2018/11/29-05
N1  - 基金资助文本 1: We are grateful to Mexico’s National Council for Science and Technology (Conacyt-FORDECYT/12SE/2018/11/29-05) for financial support.
N1  - 参考文献: Bazilian, M., Rogner, H., Howells, M., Hermann, S., Arent, D., Gielen, D., Steduto, P., Yumkella, K.K., Considering the energy, water, and food nexus: towards an integrated modeling approach (2011) Energy Policy, 39, pp. 7896-7906; 
Biggs, E.M., Bruce, E., Boruff, B., Duncan, J.M.A., Horsley, J., Pauli, N., McNeill, K., Imanari, Y., Development and the water-energy-food nexus: a perspective on livelihoods (2015) Environ Sci Policy Sustain, 54, pp. 389-397; 
Bijl, D.L., Bogaart, P.W., Dekker, S.C., van Vuuren, D.P., Unpacking the Nexus: different spatial scales for water, food and energy (2018) Glob Environ Change, 48, pp. 22-31; 
(2018) Resilient Cities, Key in the Attention of Natural Disasters, , https://www.caf.com/es/actualidad/noticias/2018/06/ciudades-resilientes-clave-en-la-atencion-de-desastres-naturales/, . Development Bank of Latin America, . Accessed Mar 2020; 
(2019) National Energy Balance 2019, , https://datos.gob.mx/busca/dataset/consumo-mensual-bruto-del-sistema-electrico-nacional, National center for energy control, Accessed March 2020; 
(2018) Electricity User and Consumption by Municipality 2018, , https://datos.gob.mx/busca/dataset/usuarios-y-consumo-de-electricidad-por-municipio-a-partir-de-2018, . Federal electricity commission, . Accessed April 2020. Accessed March 2020; 
(2001) Climate Change, , https://www.ipcc.ch/site/assets/uploads/2018/03/spm.pdf, Change, Synthesis report, . Accessed Mar 2020; 
(2017) Nuevo Leon State Hydraulic Program, , https://sina.conagua.gob.mx/publicaciones/EAM_2017.pdf, . National water commission and secretary of agricultural development of Nuevo León,. Accessed Mar 2020; 
(2018) Poverty Report and Evaluation of the State of Nuevo Leon, , www.coneval.org.mx/Informes_de_pobreza_y_evaluacion_2018, National council for the evaluation of social development policy, Accessed Apr 2020; 
Devereux, S., The impact of droughts and floods on food security and policy options to alleviate negative effects (2007) Agric Econ, 37, pp. 47-58; 
Eboli, F., Parrado, R., Roson, R., Climate-change feedback on economic growth: explorations with a dynamic general equilibrium model (2010) Environ Dev Econ, 15 (5), pp. 515-533; 
(2018) Statistics on Water in Mexico, , https://sina.conagua.gob.mx/publicaciones/EAM_2018.pdf, National water commission, Accessed Apr 2020; 
(2016) Secretary of Health Nuevo León 2016, , https://www.saludnl.gob.mx/drupal/sites/default/files/estrategia_estatal.pdf, Accessed Apr 2020; 
(2016) Water Use in Nuevo León. Monterrey Metropolitan Water Fund, , https://www.fondosdeagua.org/es/los-fondos-de-agua/mapa-de-los-fondos-de-agua/fondo-de-agua-metropolitano-de-monterrey-famm/, Accessed Apr 2020; 
(2018) Nuevo León Water Plan 2050, , https://famm.mx/wp-content/uploads/2018/10/Plan-Hi%CC%81drico-NL-2050.pdf, Monterrey metropolitan water fund, Accessed Apr 2020; 
(2012), www.fao.org/economic/esa, World Agriculture Towards 2030/2050. Agricultural development economics division. Food and agriculture organization of the United Nations, Accessed Apr 2020; (2018) FAO: Hunger Increases in the World and in Latin America and the Caribbean for the Third Consecutive Year, , www.fao.org/americas/noticias, Food and agriculture organization of the United Nations, Accessed Apr 2020; 
(2019) Human Energy Requirements, , https://www.fao.org/faostat/en/#data/FBS, Food and Agriculture organization of the United Nations,. Accessed Apr 2020; 
(2019) FAOSAT New Food Balances, , www.fao.org/faostat, Food and agriculture organization of the United Nations.,. Accessed Apr 2020; 
(2018), https://www.gob.mx/cms/uploads/attachment/file/171266/21__Monterrey.pdf, Rapid assessment of the use of Energy, monterrey, Nuevo León. Mexico Government of Mexico, . Accessed Apr 2020; González-Bravo, R., Nápoles-Rivera, F., Ponce-Ortega, J.M., El-Halwagi, M.M., Multiobjective optimization of dual-purpose power plants and water distribution networks (2016) ACS Sustain Chem Eng, 4, pp. 6852-6866; 
González-Bravo, R., Sauceda-Valenzuela, M., Mahlknech, J., Rubio-Castro, E., Ponce-Ortega, J.M., Optimization of water grid at macroscopic level analyzing water–energy–food nexus (2018) ACS Sustain Chem Eng, 6, pp. 12140-12152; 
Harwood, S.A., In search of a (WEF) nexus approach (2018) Environ Sci Policy, 83, pp. 79-85; 
Hoff, J., Understanding the Nexus (2011) Background Paper for the Bonn 2011 Conference: the Water, Energy and Food Security Nexus, , . In:, . Stockholm, Sweden: Stockholm Environment Institute, Bonn, Germany; 
(2012) General Law on Climate Change, , https://www.diputados.gob.mx/LeyesBiblio/pdf/LGCC_130718.pdf, National Institute of ecology and climate change, Accessed Apr 2020; 
(2019) National Energy Balance, , https://datos.gob.mx/busca/dataset?tags=hidrocarburos, Mexican petroleum institute, Accessed Apr 2020; 
(2016) Consultation system for census information, , https://www.cuentame.inegi.org.mx/, . national institute of statistics and geography, Mexico., Accessed Apr 2020; 
(2019) Climatology, , https://www.inegi.org.mx/temas/climatologia/, National institute of statistics and geography, Mexico, Accessed Sep 2020; 
(2019) Methodology of Indicators of the Census Series, , https://www.inegi.org.mx/app/indices, National institute of statistics and geography, Mexico, Accessed Sep 2020; 
Karnib, A., Alameh, A., Technology-oriented approach to quantitative assessment of water–energy–food nexus (2020) Int J Energy Water Resourc; 
Kurian, M., The water–energy–food Nexus (2017) Environ Sci Policy, 68, pp. 97-106; 
Liang, S., Qu, S., Zhao, Q., Zhang, X., Daigger, G., Newell, J., Xu, M., Quantifying the urban food–energy–water (FEW) nexus: the case of the Detroit metropolitan area (2018) Environ Sci Technol; 
Magaña, V., Consideraciones para un programa de investigación de la sequía en México (2016) Tecnología y Ciencias del Agua, 7 (5), pp. 115-133; 
Mahlknecht, J., González-Bravo, R., Loge, F.J., Water–energy–food security: a nexus perspective of the current situation in Latin America and the Caribbean (2019) Energy; 
McMahon, J.E., Price, S.K., (2011) Water and Energy Interactions, , https://www.osti.gov/servlets/purl/1171537, . Lawrence Berkeley national laboratory. Environmental energy technologies; 
Mu, M., Zhang, Z., Cai, X., Tang, Q., Seasonal risk assessment of water-electricity nexus systems under water consumption policy constraint (2020) Environ Sci Technol; 
Namany, S., Al-Ansari, T., Govindan, R., Optimisation of the energy, water, and food nexus for food security scenarios (2019) Comput Chem Eng, 129, p. 106513; 
O'Brien, K.L., Leichenko, R.M., Double exposure: assessing the impacts of climate change within the context of economic globalization (2000) Glob Environ Change, 10 (3), pp. 221-232; 
(2020) United Nations Organization (Latin America and the Caribbean: Second Region Most Prone to Natural Disasters, , https://www.humanitarianresponse.info/sites/www.humanitarianresponse.info/files/documents/files/20191202-ocha-desastres_naturales2.pdf, Accessed Apr 2020; 
Pahl-Wostl, C., Governance of the water–energy–food security nexus: a multi-level coordination challenge (2017) Environ Sci Policy; 
Pérez-Uresti, S.I., Ponce-Ortega, J.M., Jiménez-Gutiérrez, A., A multi-objective optimization approach for sustainable water management for places with over-exploited water resources (2018) Comput Chem Eng; 
Perrone, D., Murphy, J., Hornberger, G.M., Gaining perspective on the water-energy nexus at the community scale (2011) Environ Sci Technol, 45 (10), pp. 4228-4234; 
Piontek, F., Kalkuhl, M., Kriegler, E., Schultes, A., Leimbach, M., Edenhofer, O., Bauer, N., Economic growth effects of alternative climate change impact channels in economic modeling (2018) Environ Resource Econ; 
(2017) Methodological Tests of Irrigation Systems, , https://www.matholding.com, Valladolid, Accessed Apr 2020; 
Ringler, C., Bhaduri, A., Lawford, R., The Nexus across water, energy, land and food (WELF): potential for improved resource use efficiency? (2013) Curr Opin Environ Sustain, 5 (6), pp. 617-624; 
Ringler, C., Willenbockel, D., Perez, N., Rosegrant, M., Zhu, T., Matthews, N., Global linkages among energy, food and water: an economic assessment (2016) J Environ Stud Sci, 6 (1), pp. 161-171; 
Nuevo León: Agroindustrial innovation agenda (2013) Secretary of Agriculture, Livestock, Rural Development, Fishing and Food, Corporation for Agricultural Development., , https://www.fupro19.org.mx/wp-content/uploads/2014/05/Agenda-2013-Final.pdf, Accessed Apr 2020; 
Scanlon, B.R., Ruddell, B.L., Reed, P.M., Hook, R.I., Zheng, C., Tidwell, V.C., Siebert, S., The food–energy–water nexus: transforming science for society (2017) Water Resour Res, 53, pp. 3550-3556; 
Climate bulletin (2019) Secretariat of Agricultural Development, , https://www.nl.gob.mx/sites/default/files/bolclim_31.pdf, . Accessed Sep 2020; 
(2018) Development Program of the National Electric System, , https://www.gob.mx/cms/uploads/attachment/file/331770/PRODESEN-2018-2032-definitiva.pdf, Secretary of Energy, Accessed Apr 2020; 
(2018) Development Program of the National Electric System, , https://www.diputados.gob.mx/LeyesBiblio/pdf/LTE.pdf, Secretary of Energy, Accessed Apr 2020; 
(2018) Livestock Closure 2018, , https://infosiap.siap.gob.mx/gobmx/datosAbiertos_p.php, Agri-food and fisheries information service, Accessed Apr 2020; 
(2018) Agricultural Closure 2018, , https://infosiap.siap.gob.mx/gobmx/datosAbiertos.php, Agri-food and fisheries information service, Accessed Apr 2020; 
(2019) Nuevo León in Figures, , https://datos.nl.gob.mx/, Economic and labor secretary of Nuevo León, Accessed Apr 2020; 
(2019) Historical Average Rainfall by State, , https://dgeiawf.semarnat.gob.mx, Ministry of environment and natural resources, Accessed Sep 2020; 
(2019) Energy Information System (SIE) 2019, , https://sie.energia.gob.mx/bdiController.do?action=cuadro&subAction=applyOptions, . Secretary of Energy, Accessed Apr 2020; 
Shi, J., Li, H., An, H., Guan, J., Ma, N., What induces the energy-water Nexus in China's supply chains? (2019) Environ Sci Technol, 54 (1), pp. 372-379; 
Tol, R.S.J., The economic effects of climate change (2009) J Econ Perspect, 23 (2), pp. 29-51; 
(2020) Water, , https://www.unwater.org/, United Nations, Accessed Apr 2020; 
Wang, Q., Li, S., He, G., Li, R., Wang, X., Evaluating sustainability of water-energy-food (WEF) nexus using an improved matter-element extension model: a case study of China (2018) J Clean Prod, 202, pp. 1097-1106; 
(2019) World Economic Forum, , https://www3.weforum.org/docs/WEFTheGlobalCompetitivenessReport-2019.pdf, . Globalization 4.0 will help to evaluate climate change, . Accessed Jan 2020; 
Weitz, N., Strambo, C., Kemp-Benedict, E., Nilsson, M., Closing the governance gaps in the water–energy–food Nexus: insights from integrative governance (2017) Glob Environ Change, 45, pp. 165-173; 
Zhang, X., Vesselinov, V.V., Integrated modeling approach for optimal management of water, energy and food security nexus (2017) Adv Water Resour, 101, pp. 1-10; 
Zhang, C., Chen, X., Li, Y., Ding, W., Fu, G., Water–energy–food nexus: concepts, questions and methodologies (2018) J Clean Prod, 195, pp. 625-639
UR  - https://www.scopus.com/inward/record.uri?eid=2-s2.0-85093916059&doi=10.1007%2fs10098-020-01964-2&partnerID=40&md5=3f90f9ad13a933a648ecd807c7d84b12
ER  - 

TY  - JOUR
TI  - Variability of elements and nutritional value of spiny-cheek crayfish (Faxonius limosus, Rafinesque, 1817): Variability of elements and nutritional value of F. limosus
T2  - Journal of Food Composition and Analysis
J2  - J. Food Compos. Anal.
VL  - 94
PY  - 2020
DO  - 10.1016/j.jfca.2020.103656
SN  - 08891575 (ISSN) 
AU  - Śmietana, N.
AU  - Panicz, R.
AU  - Sobczak, M.
AU  - Nędzarek, A.
AU  - Śmietana, P.
AD  - Department of Meat Sciences, Faculty of Food Sciences and Fisheries, West Pomeranian University of Technology in Szczecin, Kazimierza Królewicza Street 4, Szczecin, 71-550, Poland
AD  - Department of Aquatic Bioengineering and Aquaculture, Faculty of Food Sciences and Fisheries, West Pomeranian University of Technology in Szczecin, Kazimierza Królewicza Street 4, Szczecin, 71-550, Poland
AD  - University of Szczecin, Institute of Marine and Environmental Sciences, Adama Mickiewicza Street 18, Szczecin, 70-383, Poland
AB  - Spiny-cheek crayfish (Faxonius limosus, Rafinesque, 1817) females and males were examined as an alternative source of highly valuable material currently sought by the food industry. The aim of the study was to assess the profiles of 14 macro- and microelements (Al, Ca, Cd, Cu, Fe, K, Mg, Na, Ni, P, Pb, Se, Si, Zn) in the meat, exoskeleton and eggs (females) of crayfish collected in the spring and autumn seasons in the Lake Sominko (Poland). The content of heavy metals was analysed, and the degree of their accumulation in crayfish tissues was determined. The profile of the investigated elements in the tested samples was variable depending on the body part, sex of individuals and season of sample collection. A portion of crayfish abdomen meat or eggs (100 g) is particularly rich in P (41.5–73.9 %) of daily requirement), Zn (14.1–38.5 %), Mg (7.9–21.5 %), K (3.3–13.1 %) and Na (4.6–7.7 %) and small quantities of Ca (0.8–2.5 %) and Al (0.9–4.7 %). The study confirmed that consumption of crayfish meat is toxicologically safe and nutritionally complete. © 2020 Elsevier Inc.
KW  - Bioaccumulation
KW  - Crayfish
KW  - Emerging food sources
KW  - Food safety
KW  - Freshwater
KW  - Heavy metals
KW  - Trace elements
PB  - Academic Press Inc.
N1  - 施引文献 :1
N1  - Export Date: 18 January 2021
M3  - Article
DB  - Scopus
C7  - 103656
N1  - CODEN: JFCAE
LA  - English
N1  - 通讯地址: Panicz, R.; Department of Meat Sciences, Faculty of Food Sciences and Fisheries, West Pomeranian University of Technology in Szczecin, Kazimierza Królewicza Street 4, Poland; 电子邮件: rpanicz@zut.edu.pl
N1  - 基金资助文本 1: We would like to thank Marek Budniak and Bogdan Kisiel for field assistance (sampling by scuba diving). This study was funded by the Department of Meat Sciences of the West Pomeranian University of Technology, Szczecin and by the Institute of Marine and Environmental Sciences of the University of Szczecin .
N1  - 参考文献: Alexopoulos, E., McCrohan, C.R., Powell, J.J., Jugdaohsingh, R., White, K.N., Bioavailability and toxicity of freshly neutralized aluminum to the freshwater crayfish Pacifastacus leniusculus (2003) Arch. Environ. Contam. Toxicol., 45 (4), pp. 509-514; 
Anderson, M.B., Reddy, P., Preslan, J.E., Fingerman, M., Bollinger, J.E., Jolibois, L., Maheshwarudu, G., George, W.J., Metal accumulation in crayfish Procambarus clarkii, exposed to a petroleum – contaminated Bayou in Louisiana (1997) Ecotoxicol. Environ. Saf., 37, pp. 267-272; 
Bryan, G.W., Concentrations of zinc and copper in the tissues of decapod crustaceans (1968) J. Mar. Biol. Assoc. U. K., 48 (2), pp. 303-321; 
Dörr, A.J.M., Abete, M.C., Prearo, M., Pacini, N., La Porta, G., Natali, M., Elia, A.C., Effects of selenium supplemented diets on growth and condition indexes in juvenile red swamp crayfish, Procambarus clarkii (2013) Environ. Toxicol. Pharmacol., 36 (2), pp. 484-492; 
Dossey, A.T., Tatum, J.T., McGill, W.L., Modern insect-based food industry: current Status, insect processing technology, and recommendations moving forward (2016) Insects as Sustainable Food Ingredients, , A.T. Dossey J.A. Morales-Ramos M. Guadalupe Rojas Heidelberg: Elsevier Amsterdam; 
Duran, A., Tuzen, M., Soylak, M., Assessment of trace metal concentrations in muscle tissue of certain commercially available fish species from Kayseri, Turkey (2014) Environ. Monit. Assess., 149, pp. 4619-4628; 
EFSA, Scientific Opinion of the Panel on Dietetic Products, Nutrition and Allergies on Tolerable Upper Intake Levels for Vitamins and Minerals (2006), http://www.efsa.europa.eu/sites/default/files/efsa_rep/blobserver_assets/ndatolerableuil.pdf, Retrieved June 17, 2020 from: European Food Safety Authority Parma, Italy; EFSA, Scientific opinion of the panel on food additives, flavourings, processing aids and food contact materials on a request from European Commission on Safety of aluminium from dietary intake (2008) EFSA J., 754, pp. 1-34; 
EFSA, Scientific opinion on dietary reference values for iron (2015) EFSA J., 13 (10), p. 115. , 4254; 
EFSA, Scientific opinion on dietary reference values for magnesium (2015) EFSA J., 13 (7), p. 63. , 4186; 
EFSA, Scientific Opinion on the risks to public health related to the presence of nickel in food and drinking water (2015) EFSA J., 13 (2), p. 202. , 4002; 
EFSA, Scientific opinion on dietary reference values for phosphorus (2015) EFSA J., 13 (7), p. 54. , 4185; 
EFSA, Scientific opinion on dietary reference values for potassium (2016) EFSA J., 14 (10), p. 56. , 4592; 
EFSA, Overview on tolerable Upper intake levels as derived by the scientific committee on food (SCF) and the EFSA panel on dietetic products (2018) Nutrition and Allergies (NDA). Summary of Tolerable Upper Intake Levels – Version 4, , https://www.efsa.europa.eu/sites/default/files/assets/UL_Summary_tables.pdf; 
EFSA, Scientific Opinion on the dietary reference values for sodium (2019) EFSA J., 17 (9), p. 191. , 5778; 
European Commission, European Commission Regulation No 629/2008 of 2 July 2008 amending regulation EC No 1881/2006 setting maximum levels for certain contaminants in foodstuffs (2008) Off. J. Eur. Union, 173, pp. 6-9; 
Felix, M., Romero, A., Rustad, T., Guerrero, A., Physicochemical, microstructure and bioactive characterization of gels mad from crayfish protein (2017) Food Hydrocoll., 63, pp. 429-436; 
Glasby, G.P., Szefer, P., Geldon, J., Warzocha, J., Heavy-metal pollution of sediments from Szczecin Lagoon and the Gdansk Basin, Poland (2004) Sci. Total Environ., 330, pp. 249-269; 
Guner, U., Freshwater crayfish Astacus leptodactylus (Eschscholtz, 1823) accumulates and depurates copper (2007) Environ. Monit. Assess., 133, pp. 365-369; 
Güner, U., Heavy metal effects on P, Ca, Mg, and total protein contents in embryonic pleopodal eggs and stage-1 juveniles of freshwater crayfish Astacus leptodactylus (Eschscholtz, 1823) (2010) Turk. J. Biol., 34, pp. 405-412; 
Hoyle, G., Sodium and potassium changes occurring in the haemolymph of insects at the time of moulting and their physiological consequences (1956) Nature, 178, pp. 1236-1237; 
Hui, Y.H., Hui, Y.H., Nip, W.-K., Rogers, R., Meat Science and Applications (2001), CRC Press Taylor and Francis Group Boca Raton, Fl, USA; Jastrzębska, A., Modifications of spectrophotometric methods for total phosphorus determination in meat samples (2009) Chem. Pap., 63, pp. 47-54; 
Jensen, F.B., Malte, H., Acid-base and electrolyte regulation, and haemolymph gas transport in crayfish, Astacus astacus, exposed to soft, acid water with and without aluminum (1990) J. Comp. Physiol. B, 160, p. 483; 
Khan, S., Nugegoda, D., Australian freshwater crayfish Cherax destructor accumulates and depurates nickel (2003) Bull. Environ. Contam. Toxicol., 70 (2), pp. 308-314; 
Koca, B., Uzunmehmetoğlu, A., Interactions of season, sex and size on nutrient composition of freshwater crayfish (Astacus leptodactylus Eschscholtz, 1823) from Lake Eğirdir (2018) Food Sci. Technol., 38, pp. 44-49; 
Korzeniewska, E., Harnisz, M., Polish River Basins and Lakes – Part II. Biological Status and Water Management (2020), Springer Nature Cham, Switzerland; Kossakowski, J., Mnich, M., Kossakowski, G., The first introduction of the crayfish Pacifastacus leniusculus Dana into Polish waters (1978) Freshw. Crayfish, 4, p. 195; 
Kuklina, I., Kouba, A., Buřič, M., Horká, I., Ďuriš, Z., Kozák, P., Accumulation of heavy metals in crayfish and fish from selected Czech reservoirs (2014) Biomed Res. Int., 306103, pp. 1-9; 
Lane, T.W., Saito, M.A., George, G.N., Pickering, I.J., Prince, R.C., Morel, F.M.M., Isolation and preliminary characterization of a cadmium carbonic anhydrase from a marine diatom (2005) Nature, 435, pp. 42-44; 
Lemly, A.D., Toxicology of selenium in a freshwater reservoir: implications for environmental hazard evaluation and safety (1985) Ecotoxicol. Environ. Saf., 10, pp. 314-338; 
Loste, A., Wilson, R.M., Seshadric, R., Meldrum, F.C., The role of magnesium in stabilizing amorphous calcium carbonate and controlling calcite morphologies (2003) J. Cryst. Growth, 254, pp. 206-208; 
Luquet, G., Dauphin, Y., Percot, A., Salomé, M., Ziegler, A., Fernandez, M.S., Arias, J.L., Calcium Deposits in the Crayfish, Cherax quadricarinatus: microstructure versus elemental distribution (2016) Microsc. Microanal., 22, pp. 22-38; 
Mackevičienė, G., Bioaccumulation of heavy metals in noble crayfish (Astacus astacus L.) tissues under aquaculture conditions (2002) Ekologia, 2, pp. 79-82; 
Matsko, N.B., Žnidaršič, N., Letofsky-Papst, L., Dittrich, M., Grogger, W., Štrus, J., Hofer, F., Silicon: the key element in early stages of biocalcification (2011) J. Struct. Biol., 174, pp. 180-186; 
Meyer, W., Kretschmer, H.M.A., Harisch, G., Biochemical and histochemical observations on effects of low-level heavy metal load (lead, cadmium) in different organ systems of the freshwater crayfish, Astacus astacus L. (crustacea: decapoda) (1991) Ecotoxicol. Environ. Saf., 21, pp. 137-156; 
Meyers, S.P., Chen, H.M., No, H.K., Lee, K.S., An integrated approach to recovery and utilization of Louisiana crawfish processing wastes. Making profits out of seafood wastes (1990) Proceeding of the International Conference on Fish By-products, Anchorage, AK, USA, pp. 161-171; 
Mistri, M., Munari, C., Pagnoni, A., Chenet, T., Pasti, L., Cavazzini, A., Accumulation of trace metals in crayfish tissues: is Procambarus clarkii a vector of pollutants in Po Delta inland waters? (2020) Eur. Zool. J., 87, pp. 46-57; 
Moran, A.L., McAlister, J.S., Egg size as a life history character of marine invertebrates: is it all it's cracked up to be? (2009) Biol. Bull., 216, pp. 226-242; 
Nędzarek, A., Czerniejewski, P., Tórz, A., Macro- and trace elements in Chinese mitten crabs (Eriocheir sinensis) from Szczecin Lagoon, Poland – implications for human health (2019) Aquaculture, 506, pp. 229-237; 
Pires, C., Marques, A., Carvalho, M.L., Batista, I., Chemical characterization of Cancer pagurus, Maja squinado, Necora puber and Carcinus maenas shells (2017) Poult. Fish. Wildl. Sci., 5, p. 181; 
Protasowicki, M., Własow, T., Rajkowska, M., Polna, M., Bernad, A., Metal concentrations in selected organs of crayfish – orconectes limosus and Pacifastacus leniusculus from Mazurian Lakes (2013) J. Elem., 1, pp. 683-694; 
Rainbow, P.S., Ecophysiology of trace metal uptake in crustaceans (1997) Estuar. Coast. Shelf Sci., 44, pp. 169-175; 
Romani, A.M., Scarpa, A., Regulation of cellular magnesium (2000) Front. Biosci.- Landmark Ed., 5, pp. 720-734; 
Sato, A., Nagasaka, S., Fuhirata, K., Nagata, S., Arai, S., Saruwatari, K., Kogure, T., Nagasawa, H., Glycolytic intermediates induce amorphous calcium carbonate formation in crustaceans (2011) Nat. Chem. Biol., 7, pp. 197-199; 
Shrimpf, A., Maiwald, T., Vrålstad, T., Schulz, H.K., Śmietana, P., Schulz, R., Absence of the crayfish plague pathogen (Aphanomyces astaci) facilitates coexistence of European and American crayfish in central Europe (2013) Freshw. Biol., 58, pp. 1116-1125; 
Śmietana, P., Uwarunkowania rozmieszczenia i mechanizmy konkurencji międzygatunkowej raka szlachetnego (Astacus astacus L.) i raka pręgowatego (Orconectes limosus Raf.) (2013), Wydawnictwo Naukowe Uniwersytetu Szczecińskiego Szczecin, Poland; Srijaya, T.C., Pradeep, P.J., Shaharom, F., Chatterji, A., A study on the energy source in the developing embryo of the mangrove horseshoe crab, Carcinoscorpius rotundicauda (Latreille) (2012) Invertebr. Reprod. Dev., 56 (4), pp. 305-314; 
Stanek, M., Kupcewicz, B., Dąbrowski, J., Janicki, B., Ocena zawartości tłuszczu i profilu kwasów tłuszczowych w mięsie raka pręgowatego (Orconestes limosus Raf.) z rzeki Brdy i jeziora Gopło (2010) J. Cent. Eur. Agric., 11 (3), pp. 297-304; 
Stanek, M., Borejszo, Z., Dąbrowski, J., Janicki, B., Fat and cholesterol content and fatty acid profiles in edible tissues of spiny-cheek crayfish, Orconectes limosus (Raf.) from Lake Gopło (Poland) (2011) Arch. Polish Fish., 19, pp. 241-248; 
Stanek, M., Dąbrowski, J., Długosz, J., Janicki, B., Impact of the anthropogenisation on the metal bioaccumulation and distribution in the spiny-cheek crayfish (Orconectes limosus Raf.) from Lake Gopło, Poland (2014) Int. J. Environ. Res. Public Health, 8 (4), pp. 1315-1322; 
Stanek, M., Dąbrowski, J., Różański, S., Janicki, B., Długosz, J., Heavy metals bioaccumulation in tissues of spiny-cheek crayfish (Orconectes limosus) from Lake Gopło: effect of age and sex (2017) Bull. Environ. Contam. Toxicol., 98, pp. 740-746; 
Vijayan, K.K., Diwan, A.D., Fluctuation of Ca, Mg and P levels in the hemolymph, muscle, midgut gland and exoskeleton during the moult cycle of the Indian white prawn, Penaeus indicus (Decapoda: penaeidae) (1996) Comp. Biochem. Physiol. - Part A Mol. Integr. Physiol., 114, pp. 91-97; 
Wheatly, M.G., Gannon, A.T., Ion regulation in crayfish: freshwater adaptations and the problem of molting (1995) Am. Zool., 35, pp. 49-59; 
Yildirim, Y., Gonulalan, Z., Narin, I., Soylak, M., Evaluation of trace heavy metal levels of some fish species sold at retail in Kayseri, Turkey (2009) Environ. Monit. Assess., 149, pp. 223-228; 
Zachar, J., Zacharová, D., Potassium contractures in single muscle fibres of the crayfish (1966) J. Appl. Physiol., 186 (3), pp. 596-618
UR  - https://www.scopus.com/inward/record.uri?eid=2-s2.0-85091976049&doi=10.1016%2fj.jfca.2020.103656&partnerID=40&md5=22353d510c06b76cd7414560ceb55f12
ER  - 

TY  - JOUR
TI  - Health risks of metal(loid)s in maize (Zea mays L.) in an artisanal zinc smelting zone and source fingerprinting by lead isotope
T2  - Science of the Total Environment
J2  - Sci. Total Environ.
VL  - 742
PY  - 2020
DO  - 10.1016/j.scitotenv.2020.140321
SN  - 00489697 (ISSN) 
AU  - Wei, X.
AU  - Zhou, Y.
AU  - Jiang, Y.
AU  - Tsang, D.C.W.
AU  - Zhang, C.
AU  - Liu, J.
AU  - Zhou, Y.
AU  - Yin, M.
AU  - Wang, J.
AU  - Shen, N.
AU  - Xiao, T.
AU  - Chen, Y.
AD  - Institute of Environmental Research at Greater Bay, Key Laboratory of Water Quality and Conservation in the Pearl River Delta, Ministry of Education, School of Environmental Science and Engineering, Guangzhou University, Guangzhou, 510006, China
AD  - Department of Civil and Environmental Engineering, The Hong Kong Polytechnic University, Hung Hom, Kowloon, Hong Kong
AD  - International Network for Environment and Health, School of Geography and Archaeology & Ryan Institute, National University of Ireland, Galway, Ireland
AD  - Guangdong Provincial Key Laboratory of Radionuclides Pollution Control and Resources, Guangzhou, 510006, China
AD  - State Key Laboratory of Ore Deposit Geochemistry, Institute of Geochemistry, Chinese Academy of Sciences, Guiyang, 550081, China
AB  - Metal(loid) contamination caused by industrial activities in agricultural soils has become a universal environmental and food safety concern. This study revealed the contamination, pathway, and source contribution of metal(loid)s such as lead (Pb), zinc (Zn) and cadmium (Cd) in maize and soils in different residential areas impacted by long-term historical artisanal zinc smelting activities from Southwest China. Results revealed that the soils were contaminated heavily by metals like Pb, Zn and Cd, with contents of 40–14,280, 150–47,020 and 1.28–61.7 mg/kg, respectively. Hazard quotients of food uptake for Pb, Cd and Cr in maize grains were extremely high for residents, in particular for the children. To trace the sources of metal health risk, lead isotope fingerprinting and binary mixing modeling were applied. It indicated that the anthropogenic activities contributed over 80% to the Pb contamination in maize grains. The findings highlighted warning levels of health risks to the residents in consuming maize grains in the historical artisanal Pb–Zn smelting area. Therefore, an effective strategy including pollution source control and remediation measures must be taken to improve the soil quality and guarantee food safety around the historical smelting areas likewise. © 2020 Elsevier B.V.
KW  - Artisanal zinc smelting
KW  - Isotopic analysis
KW  - Maize
KW  - Potentially toxic elements
KW  - Source apportionment
KW  - Accident prevention
KW  - Agricultural robots
KW  - Contamination
KW  - Food safety
KW  - Grain (agricultural product)
KW  - Health
KW  - Health risks
KW  - Isotopes
KW  - Metals
KW  - Metamorphic rocks
KW  - Soil pollution
KW  - Soil pollution control
KW  - Soils
KW  - Trace elements
KW  - Zinc smelting
KW  - Agricultural soils
KW  - Anthropogenic activity
KW  - Industrial activities
KW  - Maize (Zea mays L.)
KW  - Remediation measures
KW  - Smelting activities
KW  - Source contributions
KW  - Source fingerprinting
KW  - Lead smelting
KW  - cadmium
KW  - carcinogen
KW  - chromium
KW  - lead
KW  - metalloid
KW  - zinc
KW  - heavy metal
KW  - isotope
KW  - lead
KW  - zinc
KW  - artisanal mining
KW  - bioaccumulation
KW  - food consumption
KW  - health risk
KW  - heavy metal
KW  - human activity
KW  - lead isotope
KW  - maize
KW  - metalloid
KW  - pollutant source
KW  - remediation
KW  - smelting
KW  - Article
KW  - chemical analysis
KW  - chemical fingerprinting
KW  - chemical structure
KW  - controlled study
KW  - ecosystem restoration
KW  - hazard assessment
KW  - health hazard
KW  - maize
KW  - nonhuman
KW  - oxidation
KW  - pollution control
KW  - priority journal
KW  - rhizosphere
KW  - risk assessment
KW  - soil analysis
KW  - soil quality
KW  - urban area
KW  - X ray photoemission spectroscopy
KW  - child
KW  - China
KW  - environmental monitoring
KW  - human
KW  - maize
KW  - soil
KW  - soil pollutant
KW  - Chin
KW  - Myanmar
KW  - Zea mays
KW  - Child
KW  - China
KW  - Environmental Monitoring
KW  - Humans
KW  - Isotopes
KW  - Lead
KW  - Metals, Heavy
KW  - Risk Assessment
KW  - Soil
KW  - Soil Pollutants
KW  - Zea mays
KW  - Zinc
PB  - Elsevier B.V.
N1  - 施引文献 :2
N1  - Export Date: 18 January 2021
M3  - Article
DB  - Scopus
C7  - 140321
N1  - CODEN: STEVA
C2  - 32721712
LA  - English
N1  - 通讯地址: Liu, J.; Innovation Center and Key Laboratory of Waters Safety & Protection in the Pearl River Delta, Institute of Environmental Research at Greater Bay, Guangzhou University, School of Environmental Science and Engineering, Guangdong Provincial Key Laboratory of Radionuclides Pollution Control and Resources, Guangzhou UniversityChina; 电子邮件: liujuan858585@163.com
N1  - 化学物质/CAS: cadmium, 22537-48-0, 7440-43-9; chromium, 16065-83-1, 7440-47-3, 14092-98-9; lead, 7439-92-1, 13966-28-4; zinc, 7440-66-6, 14378-32-6; Isotopes; Lead; Metals, Heavy; Soil; Soil Pollutants; Zinc
N1  - 基金资助详情: National Natural Science Foundation of China, NSFC
N1  - 基金资助文本 1: The work was supported by the Natural Science Foundation of China (No. U1612442 , 41873015 , 41830753 , 41573008 and 41773011 ), the Guangzhou University ’s 2017 training program for young top-notch personnel ( BJ201709 ), Scientific Research Projects in Colleges and Universities of Guangzhou Education Bureau, Guangzhou, China ( 201831803 ), and the 17th “Challenge Cup” Undergraduate Program (team leader: Yuxuan Wang).
N1  - 参考文献: Alharbi, N.S., Hu, B., Hayat, T., Rabah, S.O., Alsaedi, A., Zhuang, L., Wang, X., Efficient elimination of environmental pollutants through sorption-reduction and photocatalytic degradation using nanomaterials (2020) Front. Chem. Sci. Eng.; 
Barling, J., Weis, D., Influence of non-spectral matrix effects on the accuracy of Pb isotope ratio measurement by MC-ICP-MS: implications for the external normalization method of instrumental mass bias correction (2008) J. Anal. At. Spectrom., 23, pp. 1017-1025; 
Beiyuan, J., Tsang, D.C.W., Valix, M., Zhang, W., Yang, X., Ok, Y.S., Li, X.D., Selective dissolution followed by EDDS washing of an e-waste contaminated soil: extraction efficiency, fate of residual metals, and impact on soil environment (2017) Chemosphere, 166, pp. 489-496; 
Beiyuan, J., Awad, Y.M., Beckers, F., Wang, J., Tsang, D.C.W., Ok, Y.S., Wang, S.-L., Rinklebe, J., (Im)mobilization and speciation of lead under dynamic redox conditions in a contaminated soil amended with pine sawdust biochar (2020) Environ. Int., 135; 
Bi, X., Feng, X., Yang, Y., Qiu, G., Li, G., Quantitative assessment of cadmium emission from zinc smelting and its influences on the surface soils and mosses in Hezhang county, southwestern China (2006) Atmos. Enviro., 40, pp. 4228-4233; 
Bi, X.Y., Li, Z.G., Wang, S.X., Zhang, L., Xu, R., Liu, J.L., Lead isotopic compositions of selected coals, Pb/Zn ores and fuels in China and the application for source tracing (2017) Environ. Sci. Technol., 51, pp. 13502-13508; 
Bi, C., Zhou, Y., Chen, Z., Jia, J., Bao, X., Heavy metals and lead isotopes in soils, road dust and leafy vegetables and health risks via vegetable consumption in the industrial areas of Shanghai, China (2018) Sci. Total Environ., 619, pp. 1349-1357; 
Bird, G., Provenancing anthropogenic Pb within the fluvial environment: developments and challenges in the use of Pb isotopes (2011) Environ. Int., 37, pp. 802-819; 
Bostick, B., Sun, J., Landis, J., Clausen, J., Tungsten speciation and solubility in munitions-impacted soils (2018) Environ. Sci. Technol., 52, pp. 1045-1053; 
Briki, M., Zhu, Y., Gao, Y., Shao, M., Ji, H., Distribution and health risk assessment to heavy metals near smelting and mining areas of Hezhang, China (2017) Environ. Monit. Assess., 189, p. 458; 
Cao, S., Duan, X., Zhao, X., Wang, B., Jin, M., Fan, D., Sun, C., Jiang, G., Health risk assessment of various metal (loid)s via multiple exposure pathways on children living near a typical lead-acid battery plant, China (2015) Environ. Pollut., 200, pp. 16-23; 
The Background Value of Element in the Chinese Soil (1990), Chinese The Chinese Environmental Science Publisher Beijing; Chen, R., Chen, H., Song, L., Yao, Z., Meng, F., Teng, Y., Characterization and source apportionment of heavy metals in the sediments of Lake Tai (China) and its surrounding soils (2019) Sci. Total Environ., 694, p. 133819; 
Cheng, H., Hu, Y., Lead (Pb) isotopic fingerprinting and its applications in lead pollution studies in China: a review (2010) Environ. Pollut., 158, pp. 1134-1146; 
Cheng, J., Zhang, X., Tang, Z., Yang, Y., Nie, Z., Huang, Q., Concentrations and human health implications of heavy metals in market foods from a Chinese coal-mining city (2017) Environ. Toxicol. Pharmacol., 50, pp. 37-44; 
China Nonferrous Metals Industry Association, China Nonferrous Metals Yearbook, 2016 (2016), China Nonferrous Metals Industry Association (in Chinese). Press Beijing, China; Ettler, V., Mihaljevic, M., Sebek, O., Molek, M., Grygar, T., Zeman, J., Geochemical and Pb isotopic evidence for sources and dispersal of metal contamination in stream sediments from the mining and smelting district of pribram Czech Republic (2006) Environ. Pollut., 142, pp. 409-417; 
Figlioli, F., Sorrentino, M.C., Memoli, V., Arena, C., Maisto, G., Giordano, S., Capozzi, F., Spagnuolo, V., Overall plant responses to Cd and Pb metal stress in maize: growth pattern, ultrastructure, and photosynthetic activity (2019) Environ. Sci. Pollut. Res., 26, pp. 1781-1790; 
Franzenklein, D., Mcruer, D., Slabe, V.A., Katzner, T., The use of lead isotope analysis to identify potential sources of lead toxicosis in a juvenile bald eagle (Haliaeetus leucocephalus) with ventricular foreign bodies (2018) J. Avian. Med. Surg., 32, pp. 34-39; 
Hu, B., Ai, Y., Jin, J., Hayat, T., Alsaedi, A., Zhuang, L., Wang, X., Efficient elimination of organic and inorganic pollutants by biochar and biochar-based materials (2020) Biochar, 2, pp. 47-64; 
Huang, Z.Y., Yu, J., Qin, D.P., Chen, L., Lead contamination and its potential sources in vegetables and soils of Fujian, China (2012) Environ. Geochem. Health, 34, pp. 55-65; 
Jeon, S.K., Kwon, M.J., Yang, J.S., Lee, S., Identifying the source of Zn in soils around a Zn smelter using Pb isotope ratios and mineralogical analysis (2017) Sci. Total Environ., 601, pp. 66-72; 
Komárek, M., Ettler, V., Chrastný, V., Mihaljevič, M., Lead isotopes in environmental sciences: a review (2008) Environ. Int., 34, pp. 562-577; 
Li, F.L., Liu, C.Q., Yang, Y.G., Bi, X.Y., Liu, T.Z., Zhao, Z.Q., Natural and anthropogenic lead in soils and vegetables around Guiyang city, Southwest China: a Pb isotopic approach (2012) Sci. Total Environ., 431, pp. 339-347; 
Li, Z.G., Feng, X.B., Li, G.H., Bi, X.Y., Zhu, J.M., Qin, H.B., Dai, Z.H., Sun, G.Y., Distributions, sources and pollution status of 17 trace metal/metalloids in the street dust of a heavily industrialized city of Central China (2013) Environ. Pollut., 182, pp. 408-416; 
Li, Y., Zhang, H., Shao, L., Zhou, X., He, P., Impact of municipal solid waste incineration on heavy metals in the surrounding soils by multivariate analysis and lead isotope analysis (2019) J. Environ. Sci. (China), 82, pp. 47-56; 
Li, X., Xiong, J., Gao, X., Huang, J., Feng, Z., Chen, Z., Zhu, Y., Recent advances in 3D g-C3N4 composite photocatalysts for photocatalytic water splitting, degradation of pollutants and CO2 reduction (2019) J. Alloy. Compd., 802, pp. 196-209; 
Li, N., Zhou, Y., Liu, J., Tsang, D., Wang, J., She, J., Zhou, Y., Chen, D., Persistent thallium contamination in river sediments, source apportionment and environmental implications (2020) Ecotoxicol. Environ. Saf., 202, p. 110874; 
Lin, W., Xiao, T., Wu, Y., Ao, Z., Ning, Z., Hyperaccumulation of zinc by Corydalis davidii in Zn-polluted soils (2012) Chemosphere, 86, pp. 837-842; 
Liu, J., Wang, J., Qi, J.Y., Li, X.P., Chen, Y.H., Wang, C.L., Wu, Y.J., Heavy metal contamination in arable soils and vegetables around a sulfuric acid factory, China (2012) Clean - Soil, Air, Water, 40, pp. 766-772; 
Liu, J., Wang, J., Chen, Y., Shen, C.C., Jiang, X., Xie, X., Thallium dispersal and contamination in surface sediments from South China and its source identification (2016) Environm. Pollut., 213, pp. 878-887; 
Liu, J., Bi, X., Li, F., Wang, P., Wu, J., Source discrimination of atmospheric metal deposition by multi-metal isotopes in the three gorges reservoir region, China (2018) Environ. Pollut., 240, pp. 582-589; 
Liu, J., Luo, X., Sun, Y., Tsang, D., Qi, J., Zhang, W., Li, N., Sheng, G., Thallium pollution in China and removal technologies for waters: a review (2019) Environ. Int., 126, pp. 771-790; 
Liu, J., Ren, S., Zhou, Y., Tsang, D., Lippold, H., WangYin, J.M., Xiao, T., Chen, Y., High contamination risks of thallium and associated metal(loid)s in fluvial sediments from a steel-making area and implications for environmental management (2019) J. Environ. Manage., 250, p. 109513; 
Liu, J., Li, N., Zhang, W., Wei, X., Tsang, D., Sun, Y., Luo, X., Feng, Y., Thallium contamination in farmlands and common vegetables in a pyrite mining city and potential health risks (2019) Environ. Pollut., 248, pp. 906-915; 
Liu, J., Yin, M., Luo, X., Xiao, T., Wu, Z., Li, N., Wang, J., Chen, Y., The mobility of thallium in sediments and source apportionment by lead isotopes (2019) Chemosphere, 219, pp. 864-874; 
Liu, J., Wei, X., Zhou, Y., Tsang, D., Bao, Z., Lippold, H., Yuan, W., Chen, D., Thallium contamination, health risk assessment and source apportionment in common vegetables (2020) Sci. Total Environ., 703, p. 135547; 
Liu, J., Yin, M., Xiao, T., Zhang, C., Tsang, D., Bao, Z., Zhou, Y., Wang, J., Thallium isotopic fractionation in industrial process of pyrite smelting and environmental implications (2020) J. Hazard. Mater., 384, p. 121378; 
Lv, G., Wu, Z., Guo, G., Chen, J., Anslysis of heavy metal Pb, Cd deposit in sweet maize inbreds (2019) Agriculture, Forestry and Fisheries, 8, pp. 105-111; 
Manara, A., Plant responses to heavy metal toxicity, ch. 2, plants and heavy metals (2012) SpringerBriefs in Biometals, 10. , A. Furini Springer, Print Dordrecht (1007/978-94-007-4441-7); 
Maximum Levels of Contaminants in Foods (GB 2762–2012) (2012), Ministry of Health of the People's Republic of China Beijing; Mihaljevič, M., Baieta, R., Ettler, V., Vaněk, A., Kříbek, B., Penížek, V., Drahota, P., Mapaniet, B., Tracing the metal dynamics in semi-arid soils near mine tailings using stable Cu and Pb isotopes (2019) Chem. Geol., 515, pp. 61-76; 
Noli, F., Tsamos, P., Concentration of heavy metals and trace elements in soils, waters and vegetables and assessment of health risk in the vicinity of a lignite-fired power plant (2016) Sci. Total Environ., 563, pp. 377-385; 
Prommer, H., Sun, J., Helm, L., Rathi, B., Siade, A., Morris, R., Deoxygenation prevents arsenic mobilization during deepwell injection into sulfide-bearing aquifers (2018) Environ. Sci. Technol., 52 (23), pp. 13801-13810; 
Reinfelder, J.R., Janssen, S.E., Tracking legacy mercury in the Hackensack River estuary using mercury stable isotopes (2019) J. Hazard. Mater., 375, pp. 121-129; 
Chinese national standards GB 15618–2015 (2015) Soil Environ. Qual. Stand. Agric. Land, pp. 7-12; 
Sun, J., Prommer, H., Siade, A., Chillrud, S., Mailloux, B., Bostick, B., Model-based analysis of arsenic immobilization via iron mineral transformation under advective flows (2018) Environ. Sci. Technol., 52 (16), pp. 9243-9253; 
Risk assessment guidance for superfund (1989) Volume I: Human Health Evaluation Manual (Part a), , U.S. Environmental Protection Agency Washington DC; 
Risk assessment guidance for superfund (2004) Volume I: Human Health Evaluation Manual (Part E), , U.S. Environmental Protection Agency Washington DC; 
Toxicological Review of Thallium and Compounds (2009), U.S. Environmental Protection Agency Washington DC; Wang, Y., We, F., Yang, G., Zheng, C., Wu, Y., Zheng, S., Elemental Chemistry of Soil Environment (1995), Chinese The Chinese Environmental Science Publisher Beijing; Wang, X., Yu, S., Jin, J., Wang, H., Alharbi, N.S., Alsaedi, A., Hayat, T., Wang, X., Application of graphene oxides and graphene oxide-based nanomaterials in radionuclide removal from aqueous solutions (2016) Sci. Bull., 61, pp. 1583-1593; 
Wang, J., Liu, J., Li, H., Chen, Y., Xiao, T., Song, G., Chen, D., Wang, C., Uranium and thorium leachability in contaminated stream sediments from a uranium minesite (2017) J. Geochem. Exp., 176, pp. 85-90; 
Wang, P.C., Li, Z.G., Liu, J.L., Bi, X.Y., Ning, Y.Q., Yang, S.C., Yang, X.J., Apportionment of sources of heavy metals to agricultural soils using isotope fingerprints and multivariate statistical analyses (2019) Environ. Pollut., 249, pp. 208-216; 
Wang, J., Jiang, Y., Sun, J., She, J., Yin, M., Fang, F., Xiao, T., Liu, J., Geochemical transfer of cadmium in river sediments near a lead-zinc smelter (2020) Ecotoxicol. Environ. Saf., 196, p. 110529; 
Wang, J., Zhou, Y., Dong, X., Yin, M., Tsang, D., Sun, J., Liu, J., Liu, Y., Temporal sedimentary record of thallium pollution in an urban lake: an emerging thallium pollution source from copper metallurgy (2020) Chemosphere, 242, p. 125172; 
Wang, J., She, J., Zhou, Y., Tsang, D.C.W., Beiyuan, J., Xiao, T., Dong, X., Wang, L., Microbial insights into the biogeochemical features of thallium occurrence: a case study from polluted river sediments (2020) Sci. Total Environ., 739; 
Wen, H., Zhang, Y., Cloquet, C., Zhu, C., Fan, H., Luo, C., Tracing sources of pollution in soils from the Jinding Pb–Zn mining district in China using cadmium and lead isotopes (2015) Appl. Geochem., 52, pp. 147-154; 
Wilson, C.A., Bacon, J.R., Cresser, M.S., Davidson, D.A., Lead isotope ratios as a means of sourcing anthropogenic lead in archaeological soils: a pilot study of an abandoned shetland croft (2010) Archaeometry, 48, pp. 501-509; 
Wu, T., Bi, X., Li, Z., Sun, G., Feng, X., Shang, L., Zhang, H., Chen, J., Contaminations, sources, and health risks of trace metal(loid)s in street dust of a small city impacted by artisanal Zn smelting activities (2017) Int. J. Environ. Res. Public Health, 14, p. 961; 
Xiong, J., Li, X., Huang, J., Gao, X., Chen, Z., Liu, J., Li, H., Zhu, Y., CN/rGO@BPQDs high-low junctions with stretching spatial charge separation ability for photocatalytic degradation and H2O2 production (2020) Appl. Catal.B- Environ., 266, p. 118602; 
Yang, Y., Li, F., Bi, X., Sun, L., Liu, T., Jin, Z., Liu, C., Lead, zinc, and cadmium in vegetable/crops in a zinc smelting region and its potential human toxicity (2011) B. Environ. Contam. Tox., 87, pp. 586-590; 
Yang, Y.G., Jin, Z.S., Bi, X.Y., Li, F.L., Sun, L., Liu, J., Fu, Z.Y., Atmospheric deposition-carried Pb, Zn, and Cd from a zinc smelter and their effect on soil microorganisms (2009) Pedosphere, 19, pp. 422-433; 
Yin, M., Sun, J., Chen, Y., Wang, J., Shang, J., Belshaw, N., Shen, C., Chen, D., Mechanism of uranium release from uranium mill tailings under long-term exposure to simulated acid rain: geochemical evidence and environmental implication (2019) Environ. Pollut., 244, pp. 174-181; 
Zeng, J., Han, G., Yang, K., Assessment and sources of heavy metals in suspended particulate matter in a tropical catchment, northeast Thailand (2020) J. Clean. Prod., 265, p. 121898; 
Zhang, P., Liu, Y., Bocharnikova, E.A., Matichenkov, V.V., Pakhnenko, E.P., Effect of amorphous silicon dioxide on cadmium behavior in the soil–rice plant system (2018) Moscow University Soil Science Bulletin, 73, pp. 34-38; 
Zhang, P., Qin, C., Hong, X., Kang, G., Qin, M., Yang, D., Risk assessment and source analysis of soil heavy metal pollution from lower reaches of Yellow River irrigation in China (2018) Sci. Total Environ., 633, pp. 1136-1147; 
Zhao, Z., Zhang, W., Li, X., Yang, Z., Zheng, H., Ding, H., Wang, Q., Fu, B., Atmospheric lead in urban Guiyang, Southwest China: isotopic source signatures (2015) Atmos. Environ., 115, pp. 163-169; 
Zheng, L., Liu, X., Tang, Q., Ou, J., Lead pollution and isotope tracing of surface sediments in the Huainan Panji coal mining subsidence area, Anhui, China (2019) Bull. Environ. Contam. Toxicol., 20, pp. 1-6; 
Zhong, Q., Zhou, Y., Tsang, C.W.D., Liu, J., Yang, X., Yin, M., Wu, S., Zhang, Z., Cadmium isotopes as tracers in environmental studies: a review (2020) Sci. Total Environ., 736, p. 139585; 
Zhou, Y., Wang, L., Xiao, T., Chen, Y., Beiyuan, J., She, J., Zhou, Y., Wang, J., Legacy of multiple heavy metal(loid)s contamination and ecological risks in farmland soils from a historical artisanal zinc smelting area (2020) Sci. Total Environ., 720; 
Zhu, C., Wen, H., Zhang, Y., Yin, R., Cloquet, C., Cd isotope fractionation during sulfide mineral weathering in the Fule Zn-Pb-Cd deposit, Yunnan Province, Southwest China (2018) Sci. Total Environ., 616, pp. 64-72
UR  - https://www.scopus.com/inward/record.uri?eid=2-s2.0-85087391946&doi=10.1016%2fj.scitotenv.2020.140321&partnerID=40&md5=7b54d213a778f81c70508bdfab51292b
ER  - 

TY  - JOUR
TI  - Evaluation of factors influencing the inclusion of indigenous plants for food security among rural households in the North West Province of South Africa
T2  - Sustainability (Switzerland)
J2  - Sustainability
VL  - 12
IS  - 22
SP  - 1
EP  - 19
PY  - 2020
DO  - 10.3390/su12229562
SN  - 20711050 (ISSN) 
AU  - Omotayo, A.O.
AU  - Aremu, A.O.
AD  - Food Security and Safety Niche Area, Faculty of Natural and Agricultural Sciences, North-West University, Private Bag X2046, Mmabatho, North West Province  2790, South Africa
AD  - Indigenous Knowledge Systems Centre, Faculty of Natural and Agricultural Sciences, North-West University, Private Bag X2046, Mmabatho, North West Province  2790, South Africa
AB  - Underutilised indigenous plants can support and strengthen the existing food system, as they are considered as socio-economically and environmentally appropriate. These plants generally adapt to marginal conditions, which is essential for a resilient agriculture and sustainable food systems. The current study relied on food security and indigenous plants data collected from some selected rural households from the North West Province of South Africa. The utilised data were collected through a multi-stage sampling technique with the aid of a pre-tested semi-structured questionnaire, while descriptive methods Foster–Greer–Thorbecke (FGT) and binary logistic regression were used for data analysis. The models produced a good fit for the data, and the computed F-value was statistically significant (p &lt; 0.01). The study examined socio-economic and food security status based on the knowledge and the perception of indigenous plants by the households. The incidence of food insecurity (θ0) was 0.4060, indicating that 40.6% of the participants were food insecure while 59.4% were food secured. Binary logistic regression results indicate that factors such as age, gender, educational attainment, inclusion of indigenous plants in diet, food expenditure, and access in the study area impacted results. It was also evident that the participants had considerable knowledge of indigenous plants. However, these indigenous plants were not cultivated or included in the diet by the majority of the participants. The formulation of appropriate holistic policies that support the incorporation of the indigenous plants into the food system is recommended. © 2020 by the authors. Licensee MDPI, Basel, Switzerland.
KW  - Binary logistic regression
KW  - Food shortage
KW  - Food system transformation
KW  - Sustainability
KW  - Undervalued plants
KW  - food security
KW  - holistic approach
KW  - household survey
KW  - native species
KW  - perception
KW  - questionnaire survey
KW  - regression analysis
KW  - rural area
KW  - sampling
KW  - socioeconomic conditions
KW  - North West Province
KW  - South Africa
PB  - MDPI AG
N1  - Export Date: 18 January 2021
M3  - Article
DB  - Scopus
C7  - 9562
LA  - English
N1  - 通讯地址: Aremu, A.O.; Food Security and Safety Niche Area, Faculty of Natural and Agricultural Sciences, North-West University, Indigenous Knowledge Systems Centre, Faculty of Natural and Agricultural Sciences, North-West University, Private Bag X2046, South Africa; 电子邮件: Oladapo.Aremu@nwu.ac.za
N1  - 基金资助详情: 109508
N1  - 基金资助详情: North-West University, NWU
N1  - 基金资助详情: North-West University, NWU
N1  - 基金资助文本 1: Funding: The research was partially funded by the National Research Foundation (NRG Grant no UID: 109508), Pretoria, South Africa. A.O.A. appreciates the financial support from the Food Security and Safety Niche Area, Faculty of Natural and Agricultural Sciences, North-West University (NWU), Mmabatho, South Africa. The Article Processing Charge (APC) was paid by the North-West University, South Africa.
N1  - 基金资助文本 2: Acknowledgments: A.O.O. appreciates the Postdoctoral fellowship from the North-West University, Mmabatho, South Africa. We thank Peter Tshepiso Ndhlovu and Seleke Christopher Tshwene for assisting with data collection.
N1  - 参考文献: Johnsen, J.T., Buckner, L., Ray, S., Knowledge synthesis and translation in global food and nutrition security to evaluate and accelerate priority actions (2020) BMJ Nutr. Prev. Health, 3. , [CrossRef]; 
Micha, R., Mannar, V., Afshin, A., Allemandi, L., Baker, P., Battersby, J., Bhutta, Z., Di Cesare, M., 2020 Global Nutrition Report: Action on Equity to End Malnutrition, , Technical Report; Behrman, N., Ed.; Development Initiatives: Bristol, UK, 2020; ISBN 978-1-9164452-7-7; 
Willett, W., Rockström, J., Loken, B., Springmann, M., Lang, T., Vermeulen, S., Garnett, T., Wood, A., Food in the Anthropocene: The EAT–Lancet Commission on healthy diets from sustainable food systems (2019) Lancet, 393, pp. 447-492. , [CrossRef]; 
Anthem, P., Risk of Hunger Pandemic as COVID-19 Set to Almost Double Acute Hunger by End of 2020 (2020) World Food Programme Insight, , https://insight.wfp.org/covid-19-will-almost-double-people-in-acute-hunger-by-end-of-2020-59df0c4a8072, (accessed on 1 October 2020); 
Lee, A.C., Morling, J., Coronavirus disease 2019: Emerging lessons from the pandemic (2020) Public Health, 186, pp. A1-A2. , [CrossRef]; 
Otekunrin, O.A., Otekunrin, O.A., Fasina, F.O., Omotayo, A.O., Akram, M., Assessing the zero hunger target readiness in Africa in the face of COVID-19 pandemic (2020) Caraka Tani J. Sustain. Agric, 35, pp. 213-227. , [CrossRef]; 
Laborde, D., Martin, W., Vos, R., (2020) Poverty and Food Insecurity Could Grow Dramatically as COVID-19 Spreads, , International Food Policy Research Institute (IFPRI): Washington, DC, USA; 
Kalichman, S.C., Watt, M., Sikkema, K., Skinner, D., Pieterse, D., Food insufficiency, substance use, and sexual risks for HIV/AIDS in informal drinking establishments, Cape Town, South Africa (2012) J. Urban Health, 89, pp. 939-951. , [CrossRef]; 
Tsai, A.C., Tomlinson, M., Comulada, W.S., Rotheram-Borus, M.J., Food insufficiency, depression, and the modifying role of social support: Evidence from a population-based, prospective cohort of pregnant women in peri-urban South Africa (2016) Soc. Sci. Med, 151, pp. 69-77. , [CrossRef]; 
Omotayo, A.O., Ogunniyi, A.I., Aremu, A.O., Data on food insufficiency status in South Africa: Insight from the South Africa General Household Survey (2019) Data Brief, 23, p. 103730. , [CrossRef]; 
Minde, J.J., Venkataramana Pavithravani, B., Matemu, A.O., Dolichos Lablab-an underutilized crop with future potentials for food and nutrition security: A review (2020) Crit. Rev. Food Sci. Nut, , [CrossRef]; 
Aremu, A.O., Ncama, K., Omotayo, A.O., Ethnobotanical uses, biological activities and chemical properties of Kei-apple [Dovyalis caffra (Hook. f. & Harv.) Sim]: An indigenous fruit tree of southern Africa (2019) J. Ethnopharmacol, 241, p. 111963; 
Ertiro, B.T., Azmach, G., Keno, T., Chibsa, T., Abebe, B., Demissie, G., Wegary, D., Worku, M., Fast-tracking the development and dissemination of a drought-tolerant maize variety in Ethiopia in response to the risks of climate change (2019) The Climate-Smart Agriculture Papers, pp. 79-86. , Springer: Cham, Switzerland; 
Omotayo, A.O., Aremu, A.O., Underutilized African indigenous fruit trees and food–nutrition security: Opportunities, challenges, and prospects (2020) Food Energy Secur, 9, p. e220. , [CrossRef]; 
Omotayo, A.O., Ndhlovu, P.T., Tshwene, S.C., Aremu, A.O., Utilization pattern of indigenous and naturalized plants among some selected rural households of North West Province, South Africa (2020) Plants, 9, p. 953. , [CrossRef]; 
Akinola, R., Pereira, L.M., Mabhaudhi, T., de Bruin, F.-M., Rusch, L., A review of indigenous food crops in africa and the implications for more sustainable and healthy food systems (2020) Sustainability, 12, p. 3493. , [CrossRef]; 
Mbhenyane, X.G., Indigenous foods and their contribution to nutrient requirements (2017) S. Afr. J. Clin. Nutr, 30, pp. 5-7; 
Padulosi, S., Thompson, J., Rudebjer, P., (2013) Fighting Poverty, Hunger and Malnutrition with Neglected and Underutilized Species: Needs, Challenges and the Way Forward, , Bioversity International: Rome Italy; 
Moeller, N.I., Plants that speak and institutions that don’t listen: Notes on the protection of traditional knowledge (2018) Food Sovereignty, Agroecology and Biocultural Diversity: Constructing and Contesting Knowledge, pp. 202-233. , Routledge: London, UK; 
Mabhaudhi, T., Chibarabada, T.P., Chimonyo, V.G.P., Murugani, V.G., Pereira, L.M., Sobratee, N., Govender, L., Modi, A.T., Mainstreaming underutilized indigenous and traditional crops into food systems: A South African perspective (2019) Sustainability, 11, p. 172. , [CrossRef]; 
Mabhaudhi, T., Chimonyo, V.G., Modi, A.T., Status of underutilised crops in South Africa: Opportunities for developing research capacity (2017) Sustainability, 9, p. 1569. , [CrossRef]; 
Gum, H.L., Resilience in the Mountains: Exploring the Labor and Motives of Food-Caregiver Women Repairing Broken Food Systems in West Virginia Communities, , https://researchrepository.wvu.edu/etd/7692, Master’s Thesis, West Virginia University, Morgantown, WV, USA, 2020. (accessed on 13 November 2020); 
(2020) Programme Budget Performance Assessment: 2018–2019, , WHO. World Health Organization. Regional Office for South-East Asia: New Delhi, India; 
Havnevik, K., Bryceson, D., Birgegård, L.-E., Matondi, P., Beyene, A., (2007) African Agriculture and the World Bank: Development or Impoverishment?, , Nordiska Afrikainstitutet: Uppsala, Sweden; 
Vinceti, B., Termote, C., Ickowitz, A., Powell, B., Kehlenbeck, K., Hunter, D., The contribution of forests and trees to sustainable diets (2013) Sustainability, 5, pp. 4797-4824. , [CrossRef]; 
Sekhampu, T.J., Determinants of the food security status of households receiving government grants in Kwakwatsi, South Africa (2013) Mediterr. J. Soc. Sci, 4, p. 147; 
Statistics South Africa General Household Survey 2014, , Statistics South Africa: Pretoria, South Africa, 2015; 
Godfray, H.C.J., Beddington, J.R., Crute, I.R., Haddad, L., Lawrence, D., Muir, J.F., Pretty, J., Toulmin, C., Food security: The challenge of feeding 9 billion people (2010) Science, 327, pp. 812-818. , [CrossRef]; 
Govender, L., Pillay, K., Siwela, M., Modi, A., Mabhaudhi, T., Food and nutrition insecurity in selected rural communities of KwaZulu-Natal, South Africa—Linking human nutrition and agriculture (2017) Int. J. Environ. Res. Public Health, 14, p. 17. , [CrossRef]; 
Nkonki-Mandleni, B., Ogunkoya, F.T., Omotayo, A.O., Socioeconomic factors influencing livestock production among smallholder farmers in the Free State Province of South Africa (2019) Int. J. Entrep, 23, pp. 1-17; 
Omotayo, A.O., Ijatuyi, E.J., Olorunfemi, O.D., Agboola, P.T., Food security situation among South African urban agricultural households: Evidence from Limpopo Province (2017) Acta Univ. Danubius. Œconomica, 14, pp. 60-74; 
Chivenge, P., Mabhaudhi, T., Modi, A.T., Mafongoya, P., The potential role of neglected and underutilised crop species as future crops under water scarce conditions in Sub-Saharan Africa (2015) Int. J. Environ. Res. Public Health, 12, pp. 5685-5711. , [CrossRef]; 
(2012) National Development Plan 2030: Our Future-Make It Work, , NPC. NPC: Kathmandu, Nepal; 
Cotula, L., (2009) Land Grab or Development Opportunity?: Agricultural Investment and International Land Deals in Africa, , IIED: London, UK; 
Cooksey, B., The Comprehensive Africa Agriculture Development Programme (CAADP) and Agricultural Policies in Tanzania: Going with or against the Grain?, , https://www.future-agricultures.org/wp-content/uploads/pdf-archive/Cooksey_CAADP_Tanzania.pdf, (accessed on 1 October 2020); 
Tripathi, R., Chung, Y.B., Deering, K., Saracini, N., Willoughby, R., Wills, O., Mikhail, M., Rafanomezana, J., What Works for Women: Proven approaches for empowering women smallholders and achieving food security (2012) Oxfam Policy Pract. Agric. Food Land, 12, pp. 113-140; 
Hunter, D., Fanzo, J., Introduction: Agricultural biodiversity, diverse diets and improving nutrition (2013) Diversifying Food and Diets, pp. 33-46. , Routledge: London, UK; 
Hunter, D., Borelli, T., Beltrame, D.M., Oliveira, C.N., Coradin, L., Wasike, V.W., Wasilwa, L., Samarasinghe, G.W., The potential of neglected and underutilized species for improving diets and nutrition (2019) Planta, 250, pp. 709-729. , [CrossRef]; 
Cousins, B., Scoones, I., Contested paradigms of ‘viability’in redistributive land reform: Perspectives from southern Africa (2010) J. Peasant Stud, 37, pp. 31-66. , [CrossRef]; 
Herforth, A., (2010) Promotion of Traditional African Vegetables in Kenya and Tanzania: A Case Study of an Intervention Representing Emerging Imperatives in Global Nutrition, , Ph.D. Thesis, Cornell University, Ithaca, NY, USA; 
Drimie, S., Pereira, L., Advances in food security and sustainability in South Africa (2016) Advances in Food Security and Sustainability, 1, pp. 1-31. , Elsevier: Amsterdam, The Netherlands; 
Pereira, L.M., (2014) The Future of South Africa’s Food System: What Is Research Telling Us?, , South Africa Food Lab: Cape Town, South Africa; 
Kleynhans, E.P., Naude, W.A., Van der Merwe, S.J., Spatial economic development in South Africa: An overview and evaluation of the platinum spatial development initiative (2003) Dev. S. Afr, 20, pp. 617-631. , [CrossRef]; 
Morule, R.M.T., (2015) The Role of the Mass Media in the Development of the Economy of the North West Province, , Master’s Thesis, North-West University, Potchefstroom, South Africa; 
Chagunda, M.F.L., (2019) Towards a Waste Information-Based Platform for Waste Recycling and Energy Generation−North West Province, South Africa, , Ph.D. Thesis, North-West University, Potchefstroom, South Africa; 
Motiang, D., Webb, E.C., Sources of information for small-holder cattle farmers in Dr Ruth Segomotsi Mompati district municipality in the North West Province, South Africa (2015) Appl. Anim. Husb. Rural Dev, 8, pp. 26-33; 
MacIntyre, U., Kruger, H., Venter, C., Vorster, H., Dietary intakes of an African population in different stages of transition in the North West Province, South Africa: The THUSA study (2002) Nutr. Res, 22, pp. 239-256. , [CrossRef]; 
Oduniyi Oluwaseun, S., Antwi Micheal, A., Tekana Sibongile, S., Prioritization on cultivation and climate change adaptation techniques: A potential option in strengthening climate resilience in South Africa (2019) Agronomía Colombiana, 37, pp. 62-72. , [CrossRef]; 
Mason, P., Lang, T., (2017) Sustainable Diets: How Ecological Nutrition Can Transform Consumption and the Food System, , Taylor & Francis: Boca Raton, FL, USA; 
Van Wyk, B., The potential of South African plants in the development of new medicinal products (2011) S. Afr. J. Bot, 77, pp. 812-829. , [CrossRef]; 
(2013) Most Common Indigenous Food Crops of South Africa, pp. 1-28. , Department of Agriculture Forestry and Fisheries. Department of Agriculture Forestry and Fisheries: Pretoia, South Africa; 
Amaza, P., Abdoulaye, T., Kwaghe, P., Tegbaru, A., (2009) Changes in Household Food Security and Poverty Status in PROSAB Area of Southern Borno State, Nigeria, , IITA: Ibadan, Nigeria; 
Omotayo, A., Economic synergy between rural off-farm income and households’ poverty in Ekiti State, Nigeria (2016) J. Hum. Ecol, 56, pp. 99-106. , [CrossRef]; 
Foster, J., Greer, J., Thorbecke, E., A class of decomposable poverty measures (1984) Econom. J. Econom. Soc, 52, pp. 761-766. , [CrossRef]; 
Shahzad, M.F., Abdulai, A., The heterogeneous effects of adoption of climate-smart agriculture on household welfare in Pakistan (2020) Appl. Econ, , [CrossRef]; 
Patenaude, B.N., Chimbindi, N., Pillay, D., Bärnighausen, T., The impact of ART initiation on household food security over time (2018) Soc. Sci. Med, 198, pp. 175-184. , [CrossRef]; 
Omotayo, A.O., Climate change and food insecurity dynamics in the rural Limpopo Province of South Africa (2018) J. Econ. Behav. Stud, 10, pp. 22-32. , [CrossRef]; 
Oldewage-Theron, W.H., Dicks, E.G., Napier, C.E., Poverty, household food insecurity and nutrition: Coping strategies in an informal settlement in the Vaal Triangle, South Africa (2006) Public Health, 120, pp. 795-804. , [CrossRef]; 
Barrett, C.B., Measuring food insecurity (2010) Science, 327, pp. 825-828. , [CrossRef]; 
Crush, J.S., Frayne, G.B., Urban food insecurity and the new international food security agenda (2011) Dev. S. Afr, 28, pp. 527-544. , [CrossRef]; 
Faber, M., Wenhold, F.A., Laurie, S.M., Dietary diversity and vegetable and fruit consumption of households in a resource-poor peri-urban South Africa community differ by food security status (2017) Ecol. Food Nutr, 56, pp. 62-80. , [CrossRef]; 
Maharjan, K.L., Joshi, N.P., Determinants of household food security in Nepal: A binary logistic regression analysis (2011) J. Mt. Sci, 8, pp. 403-413. , [CrossRef]; 
Dreze, J., Srinivasan, P., Widowhood and poverty in rural India: Some inferences from household survey data (1997) J. Dev. Econ, 54, pp. 217-234. , [CrossRef]; 
Bawadi, H.A., Tayyem, R.F., Dwairy, A.N., Al-Akour, N., Prevalence of food insecurity among women in northern Jordan (2012) J. Health Popul. Nutr, 30, p. 49. , [CrossRef]; 
Adepoju, A.O., Adejare, K.A., Food insecurity status of rural households during the post planting season in Nigeria (2013) Proceedings of the International Conference of the African Association of Agricultural Economists, , Hammamet, Tunisia, 22–25 September; 
Hesselberg, J., Yaro, J.A., An assessment of the extent and causes of food insecurity in northern Ghana using a livelihood vulnerability framework (2006) GeoJournal, 67, pp. 41-55. , [CrossRef]; 
Kimani-Murage, E.W., Schofield, L., Wekesah, F., Mohamed, S., Mberu, B., Ettarh, R., Egondi, T., Ezeh, A., Vulnerability to food insecurity in urban slums: Experiences from Nairobi, Kenya (2014) J. Urban Health, 91, pp. 1098-1113. , [CrossRef]; 
Zezza, A., Tasciotti, L., Urban agriculture, poverty, and food security: Empirical evidence from a sample of developing countries (2010) Food Policy, 35, pp. 265-273. , [CrossRef]; 
Ahmed, U.I., Ying, L., Bashir, M.K., Abid, M., Zulfiqar, F., Status and determinants of small farming households’ food security and role of market access in enhancing food security in rural Pakistan (2017) PLoS ONE, 12, p. e0185466. , [CrossRef]; 
Oluwatayo, I.B., Towards assuring households-food security in rural Nigeria: Have cooperatives got any place (2009) Int. J. Agric. Econ. Rural Dev, 2, pp. 52-61; 
Tefera, T., Tefera, F., Determinants of households food security and coping strategies for food shortfall in Mareko District, Guraghe Zone Southern Ethiopia (2014) J. Food Secur, 2, pp. 92-99; 
Shava, S., (2000) The Use of Indigenous Plants as Food by a Rural Community in the Eastern Cape: An Educational Exploration, , Master’s Thesis, Rhodes University, Grahamstown, South Africa; 
Ekesa, B., Walingo, M.K., Onyango, M., Accesibility to and consumption of indigenous vegetables and fruits by rural households in Matungu division, western Kenya (2009) Afr. J. Food Agric. Nutr. Dev, 9, pp. 1725-1738. , [CrossRef]; 
Weller, S., Van Wyk, E., Simon, J., Sustainable production for more resilient food production systems: Case study of African indigenous vegetables in eastern Africa Proceedings of the XXIX International Horticultural Congress on Horticulture: Sustaining Lives, Livelihoods and Landscapes (IHC2014), pp. 289-298. , Brisbane, Australia, 17–22 August 2014; [CrossRef]; 
Senyolo, G.M., Wale, E., Ortmann, G.F., Consumers’ Willingness-To-Pay for underutilized vegetable crops: The case of African leafy vegetables in South Africa (2014) J. Hum. Ecol, 47, pp. 219-227. , [CrossRef]; 
Kgosikoma, K., Mackenzie-Tsedi, L., Kelebang, B., Ranchobolo, T., Market prospects and willingness to pay for indigenous products: The case of Morama (Tylosema esculentum) (2020) Afr. J. Agric. Res, 16, pp. 963-975; 
Chelang’a, P., Obare, G., Kimenju, S., Analysis of urban consumers’ willingness to pay a premium for African Leafy Vegetables (ALVs) in Kenya: A case of Eldoret Town (2013) Food Secur, 5, pp. 591-595. , [CrossRef]
UR  - https://www.scopus.com/inward/record.uri?eid=2-s2.0-85096235808&doi=10.3390%2fsu12229562&partnerID=40&md5=e5e68cf6feed0e5e48797ca3cfe6b36b
ER  - 

TY  - JOUR
TI  - Disparities in Access to Healthy Diets: How Food Security and Food Shopping Behaviors Relate to Fruit and Vegetable Intake
T2  - Journal of the Academy of Nutrition and Dietetics
J2  - J. Acad. Nutri. Diet.
VL  - 120
IS  - 11
SP  - 1847
EP  - 1858
PY  - 2020
DO  - 10.1016/j.jand.2020.03.020
SN  - 22122672 (ISSN) 
AU  - Drisdelle, C.
AU  - Kestens, Y.
AU  - Hamelin, A.-M.
AU  - Mercille, G.
AB  - Background: Food shopping behaviors may help determine how local food environments influence fruit and vegetable (F/V) intake, especially among food insecure households. Objective: To examine whether household food security, food access, and food shopping behaviors are associated with F/V intake among residents of a low-income neighborhood. Design: Study design is cross-sectional. Participants/setting: A simple random sample of 451 adults from a low-income neighborhood in Montreal (Canada) were recruited through telephone interviews in 2014. Final analyses included 417 participants. Main outcome measures: Validated assessment tools were applied to measure F/V intake and to distinguish food secure (FS) from food insecure (FI) participants. Neighborhood food access was calculated according to number of food stores within 0.5 miles of road network buffer of participants’ homes. Self-reported food shopping behaviors included trip frequency, store types, and transport used to reach the 3 most frequented stores. Participants also reported on mobility constraints, use of F/V markets, gardening, and perceived access to healthy food. Statistical analyses: F/V intake was modeled using multivariable linear regression. Results: A sample of adults, of whom 21.3% were living in FI households, reported consuming F/V an average of 4.1 times daily. FI participants had a lower intake of F/V (b = −0.69, P = .04), independent of sociodemographics, food access, resource constraints, perceived access to healthy food, and food shopping behaviors. Participants with mobility constraints had lower F/V intake (b = −0.68, P = .02), while gardening was associated with higher F/V intake (b = 0.59, P = .01). Number of supermarkets (b = −0.06, P = .03) and specialty stores (b = 0.10, P = .04) were associated with F/V intake, although the strength of the association was weak. Conclusions: For FI households, barriers to food access linked to financial challenges are associated with lower intake of F/V. Studies on food environment should include people's experience of food access to better understand the numerous barriers to F/V consumption faced by FI households. © 2020 Academy of Nutrition and Dietetics
KW  - Food access
KW  - Food purchases
KW  - Food security
KW  - Fruits and vegetables
KW  - Health disparities
PB  - Elsevier B.V.
N1  - 施引文献 :1
N1  - Export Date: 18 January 2021
M3  - Article
DB  - Scopus
C2  - 32593668
LA  - English
N1  - 通讯地址: Mercille, G.; Université de Montréal, Département de nutrition, 2450 Chemin de la Côte-Sainte-CatherineCanada; 电子邮件: genevieve.mercille.1@umontreal.ca
N1  - 基金资助详情: Canadian Institutes of Health Research, CIHR
N1  - 基金资助文本 1: FUNDING/SUPPORT This study was supported by a grant from the Programme de subvention en sant? publique 2013-2015 (#PSSP 3157-2014-2016(4)). C. Drisdelle was financially supported by the Canada Graduate Scholarship?Master's Program from the Canadian Institutes of Health Research (CIHR) and the D?partement de nutrition. Y. Kestens holds a CIHR Chair in Applied Public Health on Urban Interventions and Population Health. AUTHOR CONTRIBUTIONS G. Mercille and A.-M. Hamelin contributed to conception of the study and funding acquisition. G. Mercille supervised data collection. C. Drisdelle, G. Mercille, and Y. Kestens formulated the research question of the present study, performed data analyses and interpreted the data. C. Drisdelle wrote the manuscript. All authors assisted with data interpretation and contributed to editing the manuscript. G. Mercille had primary responsibility for final content.
N1  - 参考文献: Drewnowski, A., Specter, S.E., Poverty and obesity: The role of energy density and energy costs (2004) Am J Clin Nutr, 79 (1), pp. 6-16; 
Peeters, A., Blake, M.R.C., Socioeconomic inequalities in diet quality: From identifying the problem to implementing solutions (2016) Curr Nutr Rep, 5 (3), pp. 150-159; 
Darmon, N., Drewnowski, A., Contribution of food prices and diet cost to socioeconomic disparities in diet quality and health: A systematic review and analysis (2015) Nutr Rev, 73 (10), pp. 643-660; 
Darmon, N., Drewnowski, A., Does social class predict diet quality? (2008) Am J Clin Nutr, 87 (5), pp. 1107-1117; 
Black, C., Moon, G., Baird, J., Dietary inequalities: What is the evidence for the effect of the neighbourhood food environment? (2014) Health Place, 27, pp. 229-242; 
Household food security by living arrangement https://www150.statcan.gc.ca/t1/tbl1/en/tv.action?pid=1310038501, Published February 2020. Accessed February 24, 2020; Cummins, S., Neighbourhood food environment and diet—Time for improved conceptual models? (2007) Prev Med, 44 (3), pp. 196-197; 
Caspi, C.E., Sorensen, G., Subramanian, S.V., Kawachi, I., The local food environment and diet: A systematic review (2012) Health Place, 18 (5), pp. 1172-1187; 
Chaix, B., Bean, K., Daniel, M., Associations of supermarket characteristics with weight status and body fat: A multilevel analysis of individuals within supermarkets (RECORD study) (2012) PLoS One, 7 (4); 
Drewnowski, A., Aggarwal, A., Hurvitz, P.M., Monsivais, P., Moudon, A.V., Obesity and supermarket access: Proximity or price? (2012) Am J Public Health, 102 (8), pp. e74-80; 
LeDoux, T.F., Vojnovic, I., Going outside the neighborhood: The shopping patterns and adaptations of disadvantaged consumers living in the lower eastside neighborhoods of Detroit, Michigan (2013) Health Place, 19, pp. 1-14; 
Hillier, A., Cannuscio, C.C., Karpyn, A., McLaughlin, J., Chilton, M., Glanz, K., How far do low-income parents travel to shop for food? Empirical evidence from two urban neighborhoods (2011) Urban Geogr, 32 (5), pp. 712-729; 
Zenk, S.N., Odoms-Young, A.M., Dallas, C., “You have to hunt for the fruits, the vegetables”: Environmental barriers and adaptive strategies to acquire food in a low-income African American neighborhood (2011) Health Educ Behav, 38 (3), pp. 282-292; 
Webber, C.B., Sobal, J., Dollahite, J.S., Shopping for fruits and vegetables. Food and retail qualities of importance to low-income households at the grocery store (2010) Appetite, 54 (2), pp. 297-303; 
Liese, A.D., Bell, B.A., Barnes, T.L., Environmental influences on fruit and vegetable intake: Results from a path analytic model (2014) Public Health Nutr, 17 (11), pp. 2595-2604; 
Cannuscio, C.C., Hillier, A., Karpyn, A., Glanz, K., The social dynamics of healthy food shopping and store choice in an urban environment (2014) Soc Sci Med, 122, pp. 13-20; 
Zachary, D.A., Palmer, A.M., Beckham, S.W., Surkan, P.J., A framework for understanding grocery purchasing in a low-income urban environment (2013) Qual Health Res, 23 (5), pp. 665-678; 
Tach, L., Amorim, M., Constrained, convenient, and symbolic consumption: Neighborhood food environments and economic coping strategies among the urban poor (2015) J Urban Health, 92 (5), pp. 815-834; 
Dachner, N., Ricciuto, L., Kirkpatrick, S.I., Tarasuk, V., Food purchasing and food insecurity among low-income families in Toronto (2010) Can J Diet Pract Res, 71 (3), pp. e50-56; 
Clifton, K.J., Mobility strategies and food shopping for low-income families (2016) J Plan Educ Res, 23 (4), pp. 402-413; 
Darko, J., Eggett, D.L., Richards, R., Shopping behaviors of low-income families during a 1-month period of time (2013) J Nutr Educ Behav, 45 (1), pp. 20-29; 
Sohi, I., Bell, B.A., Liu, J., Battersby, S.E., Liese, A.D., Differences in food environment perceptions and spatial attributes of food shopping between residents of low and high food access areas (2014) J Nutr Educ Behav, 46 (4), pp. 241-249; 
Ma, X., Liese, A.D., Hibbert, J., Bell, B.A., Wilcox, S., Sharpe, P.A., The association between food security and store-specific and overall food shopping behaviors (2017) J Acad Nutr Diet, 117 (12), pp. 1931-1940; 
Kaiser, M.L., Carr, J.K., Fontanella, S., A tale of two food environments: Differences in food availability and food shopping behaviors between food insecure and food secure households (2019) J Hunger Environ Nutr, 14 (3), pp. 297-317; 
Mesure de l'environnement alimentaire au Canada http://www.foodsecuritynews.com/resource-documents/MeasureFoodEnvironm_FR.pdf, Published 2013. Accessed May 2019; Wegener, J., Hanning, R.M., Concepts and measures of “alternative” retail food outlets: Considerations for facilitating access to healthy, local food (2010) J Hunger Environ Nutr, 5 (2), pp. 158-173; 
Jilcott Pitts, S.B., Wu, Q., McGuirt, J.T., Crawford, T.W., Keyserling, T.C., Ammerman, A.S., Associations between access to farmers’ markets and supermarkets, shopping patterns, fruit and vegetable consumption and health indicators among women of reproductive age in eastern North Carolina, U.S.A (2013) Public Health Nutr, 16 (11), pp. 1944-1952; 
Jilcott Pitts, S.B., Wu, Q., Demarest, C.L., Farmers’ market shopping and dietary behaviours among Supplemental Nutrition Assistance Program participants (2015) Public Health Nutr, 18 (13), pp. 2407-2414; 
Gustafson, A., Christian, J.W., Lewis, S., Moore, K., Jilcott, S., Food venue choice, consumer food environment, but not food venue availability within daily travel patterns are associated with dietary intake among adults, Lexington Kentucky 2011 (2013) Nutr J, 12, p. 17; 
Blitstein, J.L., Snider, J., Evans, W.D., Perceptions of the food shopping environment are associated with greater consumption of fruits and vegetables (2012) Public Health Nutr, 15 (6), pp. 1124-1129; 
Alaimo, K., Packnett, E., Miles, R.A., Kruger, D.J., Fruit and vegetable intake among urban community gardeners (2008) J Nutr Educ Behav, 40 (2), pp. 94-101; 
Litt, J.S., Soobader, M.-J., Turbin, M.S., Hale, J.W., Buchenau, M., Marshall, J.A., The influence of social involvement, neighborhood aesthetics, and community garden participation on fruit and vegetable consumption (2011) Am J Public Health, 101 (8), pp. 1466-1473; 
Savoie-Roskos, M., Durward, C., Jeweks, M., LeBlanc, H., Reducing Food insecurity and improving fruit and vegetable intake among farmers’ market incentive program participants (2016) J Nutr Educ Behav, 48 (1), pp. 70-76.e71; 
Huisken, A., Orr, S.K., Tarasuk, V., Adults’ food skills and use of gardens are not associated with household food insecurity in Canada (2016) Can J Public Health, 107, pp. 526-532; 
Tarasuk, V., Mitchell, A., Dachner, N., (2019), https://proof.utoronto.ca/resources/proof-annual-reports/annual-report-2014/, Household Food Insecurity in Canada, 2014., Published 2016. Accessed May; Bertrand, L., Thérien, F., Goudreau, S., Fournier, M., Étude sur l'accès aux aliments santé à Montréal. Six ans après la première étude, mêmes disparités? (2013), Agence de la santé et des services sociaux de Montréal Montréal, Canada; Carrefour montréalais d'information sociosanitaire, Atlas Santé Montréal: Caractéristiques sociodémographiques de la population (2011), http://www.cmisatlas.mtl.rtss.qc.ca/geoclip_dyn/carac_pop11/carto.php?lang=fr&nivgeos=voisinage&curCodeDomCH=Demo&curCodeThemeCH=t00AgeSex&typindCH=C&curCodeIndCH=T_14_ans_moins, Published 2011. Accessed December 2019; Bertrand, L., Goudreau, S., Étude sur l'accès aux aliments sains à Montréal: Regard sur le territoire du CSSS Lucille-Teasdale https://santemontreal.qc.ca/fileadmin/fichiers/professionnels/DRSP/sujets-a-z/Saine_alimentation/Etude_acces_aliments/Lucille-Teasdale_Regard_sur_le_territoire.pdf, Published 2014. Accessed May 2019; ASDE Software. [computer program]. Version 2.32: ASDE Survey Sampler, Gatineau, QC, Canada; Cheng, R., Mercille, G., Hamelin, A.M., Apparicio, P., (2015), Partnering with local organizations to measure food shopping practices and perceptions of food access of Montrealers. Food Environments in Canada: Symposium and Workshop; May 21-23 Sasfatoon, SK; Canadian Community Health Survey, Cycle 2.2, Nutrition (2004): Income-related household food security in Canada http://www.hc-sc.gc.ca/fn-an/surveill/nutrition/commun/income_food_sec-sec_alim-eng.php, Published 2004. Accessed December 2019; Bickel, G., Nord, M., Price, C., Hamilton, W., Cook, J., Guide to Measuring Household Food Security, Revised 2000 (2000), US Department of Agriculture, Food and Consumer Service, Office of Analysis and Evaluation Alexandria, VA; PROOF. Household food insecurity in Canada: A guide to measurement and interpretation https://proof.utoronto.ca/wp-content/uploads/2018/11/Household-Food-Insecurity-in-Canada-A-Guide-to-Measurement-and-Interpretation.pdf, Published 2018. Accessed December 2019; ArcGIS for Desktop. [computer program]. Version 9.3: ESRI Inc, Redlands, CA; McKinnon, R.A., Reedy, J., Morrissette, M.A., Lytle, L.A., Yaroch, A.L., Measures of the food environment: A compilation of the literature, 1990–2007 (2009) Am J Prev Med, 36 (4), pp. S124-S133; 
Engler-Stringer, R., Le, H., Gerrard, A., Muhajarine, N., The community and consumer food environment and children's diet: A systematic review (2014) BMC Public Health, 14 (1), p. 522; 
Larsen, J., El-Geneidy, A., Yasmin, F., Beyond the quarter mile: Examining travel distances by walking and cycling, Montréal, Canada (2010) Can J Urban Res, 19 (1), pp. 70-88; 
Clary, C.M., Kestens, Y., Field validation of secondary data sources: A novel measure of representativity applied to a Canadian food outlet database (2013) Int J Behav Nutr Phys Act, 10 (1), p. 77; 
Tabachnick, B.G., Fidell, L.S., Using Multivariate Statistics (2007), Allyn and Baco Boston, MA; Economic Research Service (ERS), U.S. Department of Agriculture (USDA). National Household Food Acquisition and Purchase Survey (FoodAPS) https://www.ers.usda.gov/foodaps, Published 2012. Accessed May 2019; Statistics Canada. Households and the Environment Survey, 2013 (HES) http://www23.statcan.gc.ca/imdb/p3Instr.pl?Function=assembleInstr&lang=fr&Item_Id=148668, Published 2013. Accessed May 2019; Minaker, L.M., Raine, K.D., Wild, T.C., Nykiforuk, C.I., Thompson, M.E., Frank, L.D., Objective food environments and health outcomes (2013) Am J Prev Med, 45 (3), pp. 289-296; 
Gustafson, A.A., Sharkey, J., Samuel-Hodge, C.D., Perceived and objective measures of the food store environment and the association with weight and diet among low-income women in North Carolina (2011) Public Health Nutr, 14 (6), pp. 1032-1038; 
Schermel, A., Mendoza, J., Henson, S., Canadians’ perceptions of food, diet, and health—a national survey (2014) PLoS One, 9 (1); 
Mujahid, M.S., Diez Roux, A.V., Morenoff, J.D., Raghunathan, T., Assessing the measurement properties of neighborhood scales: From psychometrics to ecometrics (2007) Am J Epidemiol, 165 (8), pp. 858-867; 
Penchansky, R., Thomas, J.W., The concept of access: Definition and relationship to consumer satisfaction (1981) Med Care, 19 (2), pp. 127-140; 
Traynor, M.M., Holowaty, P.H., Reid, D.J., Gray-Donald, K., Vegetable and fruit food frequency questionnaire serves as a proxy for quantified intake (2006) Can J Public Health, 97 (4), pp. 286-290; 
Direction de la santé publique de Montréal. ENQUÊTE TOPO 2012: Guide méthodologique https://emis.santemontreal.qc.ca/fileadmin/emis/Info/Methodologie/TOPO2012-Guide_methodologique-20150602.pdf, Published 2012. Accessed January 2019; (2019), https://www.cdc.gov/brfss/questionnaires/pdf-ques/2013-BRFSS_English.pdf, Centers for Disease Control and Prevention. Behavioral Risk Factor Surveillance System Questionnaire. 2013., Published 2012, Accessed January; Identifying extreme exposure values https://epi.grants.cancer.gov/nhanes/dietscreen/scoring/current/identify.html, Published 2018. Accessed May 2019; (2017) IBM SPSS Statistics for Macintosh [computer program]. Version 25.0, , IBM Corp Armonk, NY; 
Hanson, K.L., Connor, L.M., Food insecurity and dietary quality in US adults and children: A systematic review (2014) Am J Clin Nutr, 100 (2), pp. 684-692; 
Laraia, B.A., Food insecurity and chronic disease (2013) Adv Nutr, 4 (2), pp. 203-212; 
Morales, M.E., Berkowitz, S.A., The relationship between food insecurity, dietary patterns, and obesity (2016) Curr Nutr Rep, 5 (1), pp. 54-60; 
Rao, M., Afshin, A., Singh, G., Mozaffarian, D., Do healthier foods and diet patterns cost more than less healthy options? A systematic review and meta-analysis (2017) BMJ Open, 3 (12), p. e004277; 
Monsivais, P., Aggarwal, A., Drewnowski, A., Are socioeconomic disparities in diet quality explained by diet cost? (2012) J Epidemiol Community Health, 66 (6), pp. 530-535; 
Aggarwal, A., Monsivais, P., Cook, A.J., Drewnowski, A., Does diet cost mediate the relation between socioeconomic position and diet quality? (2011) Eur J Clin Nutr, 65 (9), pp. 1059-1066; 
Zenk, S.N., Lachance, L.L., Schulz, A.J., Mentz, G., Kannan, S., Ridella, W., Neighborhood retail food environment and fruit and vegetable intake in a multiethnic urban population (2009) Am J Health Promot, 23 (4), pp. 255-264; 
Morland, K., Wing, S., Diez Roux, A., The contextual effect of the local food environment on residents’ diets: The atherosclerosis risk in communities study (2002) Am J Public Health, 92 (11), pp. 1761-1767; 
Bodor, J.N., Rose, D., Farley, T.A., Swalm, C., Scott, S.K., Neighbourhood fruit and vegetable availability and consumption: The role of small food stores in an urban environment (2008) Public Health Nutr, 11 (4), pp. 413-420; 
Rose, D., Richards, R., Food store access and household fruit and vegetable use among participants in the US Food Stamp Program (2004) Public Health Nutr, 7 (8), pp. 1081-1088; 
Thornton, L.E., Pearce, J.R., Macdonald, L., Lamb, K.E., Ellaway, A., Does the choice of neighbourhood supermarket access measure influence associations with individual-level fruit and vegetable consumption? A case study from Glasgow (2012) Int J Health Geogr, 11, p. 29; 
Ball, K., Crawford, D., Mishra, G., Socioeconomic inequalities in women's fruit and vegetable intakes: A multilevel study (2006) Pub Health Nutr, 9; 
Pearson, T., Russell, J., Campbell, M.J., Barker, M.E., Do “food deserts” influence fruit and vegetable consumption?—A cross-sectional study (2005) Appetite, 45 (2), pp. 195-197; 
Murakami, K., Sasaki, S., Takahashi, Y., Uenishi, K., Neighborhood food store availability in relation to food intake in young Japanese women (2009) Nutrition, 25 (6), pp. 640-646; 
Thornton, L.E., Crawford, D.A., Ball, K., Neighbourhood-socioeconomic variation in women's diet: The role of nutrition environments (2010) Eur J Clin Nutr, 64 (12), pp. 1423-1432; 
Boone-Heinonen, J., Gordon-Larsen, P., Kiefe, C.I., Shikany, J.M., Lewis, C.E., Popkin, B.M., Fast food restaurants and food stores: Longitudinal associations with diet in young adults: The CARDIA Study (2011) Arch Intern Med, 171 (13), pp. 1162-1170; 
Minaker, L.M., Retail food environments in Canada: Maximizing the impact of research, policy and practice (2016) Can J Public Health, 107, p. 5632; 
Hamelin, A.-M., Beaudry, M., Habicht, J.-P., La vulnérabilité des ménages à l'insécurité alimentaire (1998) Canadian Journal of Development Studies / Revue canadienne d’études du développement, 19 (4), pp. 277-306; 
Dachner, N., Tarasuk, V., Tackling household food insecurity: An essential goal of a national food policy (2018) Canadian Food Studies, 5 (3), pp. 230-247; 
Kirkpatrick, S.I., Tarasuk, V., Assessing the relevance of neighbourhood characteristics to the household food security of low-income Toronto families (2010) Public Health Nutr, 13 (7), pp. 1139-1148; 
Perez, E., Roncarolo, F., Potvin, L., Associations between the local food environment and the severity of food insecurity among new families using community food security interventions in Montreal (2017) Can J Public Health, 108 (1), pp. e49-e55; 
Burns, C., Bentley, R., Thornton, L., Kavanagh, A., Reduced food access due to a lack of money, inability to lift and lack of access to a car for food shopping: A multilevel study in Melbourne, Victoria (2011) Public Health Nutr, 14 (6), pp. 1017-1023; 
Frongillo, E.A., Wolfe, W.S., Valois, P., Understanding the experience of food insecurity by elders suggests ways to improve its measurement (2003) J Nutr, 133 (9), pp. 2762-2769; 
Shim, J.E., Kim, S.-J., Kim, K., Hwang, J.-Y., Spatial disparity in food environment and household economic resources related to food insecurity in rural Korean households with older adults (2018) Nutrients, 10 (10), p. 1514; 
Lee, J.S., Frongillo, E.A., Jr., Factors associated with food insecurity among U.S. elderly persons: Importance of functional impairments (2001) J Gerontol B Psychol Sci Soc Sci, 56 (2), pp. S94-S99; 
Giskes, K., van Lenthe, F.J., Kamphuis, C.B., Huisman, M., Brug, J., Mackenbach, J.P., Household and food shopping environments: Do they play a role in socioeconomic inequalities in fruit and vegetable consumption? A multilevel study among Dutch adults (2009) J Epidemiol Community Health, 63 (2), pp. 113-120; 
Caspi, C.E., Kawachi, I., Subramanian, S.V., Adamkiewicz, G., Sorensen, G., The relationship between diet and perceived and objective access to supermarkets among low-income housing residents (2012) Soc Sci Med, 75 (7), pp. 1254-1262; 
Griffith, D.M., Cornish, E.K., McKissic, S.A., Dean, D.A., Differences in perceptions of the food environment between African American men who did and did not consume recommended levels of fruits and vegetables (2016) Health Educ Behav, 43 (6), pp. 648-655; 
Caldwell, E.M., Miller Kobayashi, M., DuBow, W.M., Wytinck, S.M., Perceived access to fruits and vegetables associated with increased consumption (2009) Public Health Nutr, 12 (10), pp. 1743-1750; 
Inglis, V., Ball, K., Crawford, D., Socioeconomic variations in women's diets: What is the role of perceptions of the local food environment? (2008) J Epidemiol Community Health, 62 (3), pp. 191-197; 
Alber, J.M., Green, S.H., Glanz, K., Perceived and observed food environments, eating behaviors, and BMI (2018) Am J Prev Med, 54 (3), pp. 423-429; 
Menezes, M.C.D., Diez Roux, A.V., Souza Lopes, A.C., Fruit and vegetable intake: Influence of perceived food environment and self-efficacy (2018) Appetite, 127, pp. 249-256; 
Jilcott Pitts, S.B., Gustafson, A., Wu, Q., Farmers’ market use is associated with fruit and vegetable consumption in diverse southern rural communities (2014) Nutr J, 13. , 1-1; 
Minaker, L.M., Olstad, D.L., Thompson, M.E., Raine, K.D., Fisher, P., Frank, L.D., Associations between frequency of food shopping at different store types and diet and weight outcomes: Findings from the NEWPATH study (2016) Public Health Nutr, 19 (12), pp. 2268-2277; 
McGuirt, J.T., Jilcott Pitts, S.B., Gustafson, A., Association between spatial access to food outlets, frequency of grocery shopping, and objectively-assessed and self-reported fruit and vegetable consumption (2018) Nutrients, 10 (12), p. 1974; 
Vaughan, C.A., Collins, R., Ghosh-Dastidar, M., Beckman, R., Dubowitz, T., Does where you shop or who you are predict what you eat? The role of stores and individual characteristics in dietary intake (2017) Prev Med, 100, pp. 10-16; 
Aggarwal, A., Cook, A.J., Jiao, J., Access to supermarkets and fruit and vegetable consumption (2014) Am J Public Health, 104 (5), pp. 917-923; 
Clary, C., Matthews, S.A., Kestens, Y., Between exposure, access and use: Reconsidering foodscape influences on dietary behaviours (2017) Health Place, 44, pp. 1-7
UR  - https://www.scopus.com/inward/record.uri?eid=2-s2.0-85086917648&doi=10.1016%2fj.jand.2020.03.020&partnerID=40&md5=00c9200d2c6e9b844201cb42101efe85
ER  - 

TY  - JOUR
TI  - Subsistence fishing in the Eeyou Istchee (James Bay, Quebec, Canada): A regional investigation of fish consumption as a route of exposure to methylmercury
T2  - Chemosphere
J2  - Chemosphere
VL  - 258
PY  - 2020
DO  - 10.1016/j.chemosphere.2020.127413
SN  - 00456535 (ISSN) 
AU  - Moriarity, R.J.
AU  - Liberda, E.N.
AU  - Tsuji, L.J.S.
AD  - Department of Physical and Environmental Sciences, University of Toronto, Toronto, ON, Canada
AD  - School of Occupational and Public Health, Ryerson University, Toronto, ON, Canada
AB  - Fishing is part of the traditional activities of Indigenous people in Canada. However, it is also a route of exposure to methylmercury, a known neurotoxicant, and this is a concern for those who rely on fish as part of their diet. The probable weekly intake (PWI) of methylmercury from six species of fish was calculated for Indigenous community members (N = 1406), grouped by age and sex, and compared to Canadian and international provisional reference doses to assess exposure. Mixed-effects regression models were also used to estimate the input of methylmercury into the blood, and Hazard Quotients (HQ) were used to assess potential effects. Of the species of fish in our study, walleye and lake trout contributed the most to methylmercury intake. There was a positive association between the consumption of walleye and the total blood mercury concentrations of mercury in women and men (R2A = 0.40 and 0.47, respectively), and to a lesser extent, children. Similar results were observed for the consumption of lake trout. The 95th-percentile HQ for girls (3.16) and boys (3.18) from the consumption of lake trout was relatively high, and to a lesser extent, so was the HQ for walleye and pike. The consumption of some species of fish increases the exposure to methylmercury, however, taking a balanced approach, there are health benefits associated with the consumption of fish that must be considered. To mitigate future exposure to methylmercury, we recommend follow-up blood monitoring and local-geospatial-based assessments. © 2020 The Authors
KW  - Cree
KW  - Fish consumption
KW  - James Bay
KW  - Methylmercury
KW  - Risk assessment
KW  - Blood
KW  - Fish
KW  - Fisheries
KW  - Lakes
KW  - Logistic regression
KW  - Mercury (metal)
KW  - Mercury compounds
KW  - Fish consumption
KW  - Hazard quotients
KW  - Indigenous community
KW  - Indigenous people
KW  - Mercury concentrations
KW  - Potential effects
KW  - Regression model
KW  - Subsistence fishings
KW  - Fishing (oil wells)
KW  - fresh water
KW  - methylmercury
KW  - mercury
KW  - methylmercury derivative
KW  - assessment method
KW  - blood
KW  - fishing
KW  - food consumption
KW  - indigenous population
KW  - methylmercury
KW  - pollution exposure
KW  - subsistence
KW  - adolescent
KW  - adult
KW  - age
KW  - aged
KW  - Article
KW  - bioaccumulation
KW  - Catostomus commersonii
KW  - child
KW  - community
KW  - comparative study
KW  - controlled study
KW  - Coregonus clupeaformis
KW  - environmental exposure
KW  - Esox lucius
KW  - female
KW  - fish consumption
KW  - fishing
KW  - follow up
KW  - health hazard
KW  - heavy metal blood level
KW  - human
KW  - indigenous people
KW  - lake trout
KW  - major clinical study
KW  - male
KW  - mercurialism
KW  - nonhuman
KW  - Quebec
KW  - risk assessment
KW  - salmonine
KW  - Salvelinus fontinalis
KW  - Sander vitreus
KW  - sex
KW  - watershed
KW  - analysis
KW  - animal
KW  - bay
KW  - Canada
KW  - diet
KW  - dietary exposure
KW  - environmental exposure
KW  - environmental monitoring
KW  - fish
KW  - metabolism
KW  - sea food
KW  - toxicity
KW  - water pollutant
KW  - Canada
KW  - Eeyou Istchee
KW  - James Bay
KW  - Quebec [Canada]
KW  - Salvelinus namaycush
KW  - Stizostedion vitreum
KW  - Adolescent
KW  - Animals
KW  - Bays
KW  - Canada
KW  - Child
KW  - Diet
KW  - Dietary Exposure
KW  - Environmental Exposure
KW  - Environmental Monitoring
KW  - Female
KW  - Fishes
KW  - Humans
KW  - Male
KW  - Mercury
KW  - Methylmercury Compounds
KW  - Quebec
KW  - Seafood
KW  - Water Pollutants, Chemical
PB  - Elsevier Ltd
N1  - 施引文献 :1
N1  - Export Date: 18 January 2021
M3  - Article
DB  - Scopus
C7  - 127413
N1  - CODEN: CMSHA
C2  - 32947681
LA  - English
N1  - 通讯地址: Moriarity, R.J.; University of Toronto, SW147, Canada; 电子邮件: rob.moriarity@mail.utoronto.ca
N1  - 化学物质/CAS: methylmercury, 16056-34-1, 593-74-8; mercury, 14302-87-5, 7439-97-6; Mercury; Methylmercury Compounds; Water Pollutants, Chemical
N1  - 基金资助详情: Niskamoon Corporation, 2005.06
N1  - 基金资助详情: Canadian Institutes of Health Research, CIHR, FRN 156396
N1  - 基金资助详情: First Nations University of Canada, FNUniv
N1  - 基金资助文本 1: We thank the community members of the Eeyou Istchee for their participation in this study and the numerous clinicians, scientists and technicians for building and maintaining an extensive data set. This manuscript was reviewed and approved by the Cree Board of Health and Social Services of James Bay prior to peer review, and we thank E. Robinson and the reviewers of the CBHSSJB for their valuable comments. This scientific communication constitutes a report from the Nituuchischaayihtitaau Aschii Multi-Community Environment-and-Health Study in Eeyou Istchee supported by the Cree peoples ( Eeyouch ) of northern Quebec, the Cree First Nations and the Cree Board of Health and Social Services of James Bay through financial contributions from the Niskamoon Corporation (Agreement 2005.06). Additional funding support was provided by the Canadian Institutes of Health Research (FRN 156396).
N1  - 参考文献: Adams, V.H., McAtee, M.J., Johnson, M.S., Implementation of the basic hazard index screening for health risks associated with simultaneous exposure to multiple chemicals using a standardized target organ and systems framework (2017) Integrated Environ. Assess. Manag., 13, pp. 852-860; 
AMAP, (2011) AMAP Assessment 2011: Mercury in the Arctic. Arctic Monitoring and Assessment Programme (AMAP), , AMAP Oslo, Norway xiv + 193 pp; 
Berkes, F., The intrinsic difficulty of predicting impacts: lessons from the James Bay hydro project (1988) Environ. Impact Assess. Rev., 8, pp. 201-220; 
Beuter, A., de Geoffroy, A., Edwards, R., Quantitative analysis of rapid pointing movements in Cree subjects exposed to mercury and in subjects with neurological deficits (1999) Environ. Res., 80, pp. 50-63; 
Beuter, A., Edwards, R., Effect of chronic exposure to methylmercury on eye movements in Cree subjects (2004) Int. Arch. Occup. Environ. Health, 77, pp. 97-107; 
Beuter, A., Edwards, R., Tremor in Cree subjects exposed to methylmercury: a preliminary study (1998) Neurotoxicol. Teratol., 20, pp. 581-589; 
Bilodeau, Intensity and duration of effects of impoundment on mercury levels in fishes of hydroelectric reservoirs in northern Québec (Canada) (2017) Inland Waters, 7 (4); 
Bose-O'Reilly, S., McCarty, K.M., Steckling, N., Lettmeier, B., Mercury exposure and children's health (2010) Curr. Prob. Pediatr. Ad., 40, pp. 186-215; 
Boucher, O., Muckle, G., Jacobson, J.L., Carter, R.C., Kaplan-Estrin, M., Ayotte, P., Dewailly, E., Jacobson, S.W., Domain-specific effects of prenatal exposure to PCBs, mercury, and lead on infant cognition: results from the Environmental Contaminants and Child Development Study in Nunavik (2014) Environ. Health Perspect., 122, pp. 310-316; 
Budnik, L.T., Casteleyn, L., Mercury pollution in modern times and its socio-medical consequences (2019) Sci. Total Environ., 654, pp. 720-734; 
Canuel, R., de Grosbois, S.B., Atikesse, L., Lucotte, M., Arp, P., Ritchie, C., Mergler, D., Anderson, R., New evidence on variations of human body burden of methylmercury from fish consumption (2006) Environ. Health Perspect., 114, pp. 302-306; 
Carvalho, High-fish consumption and risk prevention: assessment of exposure to methylmercury in Portugal (2008) J. Toxicol. Environ. Health A; 
Chételat, J., Amyot, M., Arp, P., Blais, J.M., Depew, D., Emmerton, C.A., Evans, M., Girard, C., Mercury in freshwater ecosystems of the Canadian Arctic: recent advances on its cycling and fate (2015) Sci. Total Environ., 509, pp. 41-66; 
Clarkson, T., Methylmercury and fish consumption: weighing the risks (1998) CMAJ (Can. Med. Assoc. J.), 158, pp. 1465-1466; 
Clarkson, T.W., Magos, L., The toxicology of mercury and its chemical compounds (2006) Crit. Rev. Toxicol., 36, pp. 609-662; 
Clarkson, T.W., Magos, L., Myers, G.J., The toxicology of mercury-current exposures and clinical manifestations (2003) N. Engl. J. Med., 349, pp. 1731-1737; 
Clarkson, T.W., Strain, J., Nutritional factors may modify the toxic action of methyl mercury in fish-eating populations, 2 (2003) J. Nutr., 133, pp. 1539S-1543S; 
Crighton, E., Gordon, H., Barakat-Haddad, C., Environmental health inequities: from global to local contexts (2018) Routledge Handbook of Health Geography, pp. 59-66. , V. Crooks G. Andrews J. Pearce Routledge; 
Dellinger, M.J., Ripley, M.P., Mercury risks versus nutritional benefits of tribal commercial fish harvests in the Upper Laurentian Great Lakes (2016) Hum. Ecol. Risk Assess., 22, pp. 1036-1049; 
Desbiens, C., Producing North and South: a political geography of hydro development in Québec (2004) Canadian Geographer/Le Géographe canadien, 48, pp. 101-118; 
Dewailly, É., Blanchet, C., Gingras, S., Lemieux, S., Holub, B.J., Fish consumption and blood lipids in three ethnic groups of Québec (Canada) (2003) Lipids, 38, pp. 359-365; 
Dewailly, E., Blanchet, C., Gingras, S., Lemieux, S., Holub, B.J., Cardiovascular disease risk factors and n− 3 fatty acid status in the adult population of James Bay Cree (2002) Am. J. Clin. Nutr., 76, pp. 85-92; 
Dickman, M.D., Leung, C.K., Leong, M.K., Hong Kong male subfertility links to mercury in human hair and fish (1998) Sci.Total Environ. Env, 214, pp. 165-174; 
Dumont, C., Girard, M., Bellavance, F., Noel, F., Mercury Levels in the Cree Population of James Bay, Quebec, from 1988 to 1993/94 (1998) CMAJ (Can. Med. Assoc. J.), 158, pp. 1439-1445; 
Egeland, G.M., Middaugh, J.P., Balancing fish consumption benefits with mercury exposure (1997) Science, 278, pp. 1904-1905; 
Environmental Protection Agency [EPA], Guidance for Implementing the January 2001 Methylmercury Water Quality Criterion (2010), U.S. Environmental Protection Agency, Office of Water Washington, DC; Environmental Protection Agency [EPA], Human Health Risk Assessment Protocol: Characterizing Risk and Hazard (2005), U.S. Environmental Protection Agency, Office of solid waste and emergency response Washington, DC chapter 7; Environmental Protection Agency [EPA], (2000) Guidance for Assessing Chemical Contamination Data for Use in Fish Advisories, 2. , U.S. Environmental Protection Agency Washington, DC Risk Assessment and Fish Consumption Limits; 
Fontaine, J., Dewailly, É., Benedetti, J.-L., Pereg, D., Ayotte, P., Déry, S., Re-evaluation of blood mercury, lead and cadmium concentrations in the Inuit population of Nunavik (Québec): a cross-sectional study (2008) Environ. Health, 7, p. 25; 
Gates, A., Hanning, R.M., Gates, M., Skinner, K., Martin, I.D., Tsuji, L.J., Vegetable and fruit intakes of on-reserve First Nations schoolchildren compared to Canadian averages and current recommendations (2012) Int. J. Environ. Res. Publ. Health, 9, pp. 1379-1397; 
Gates, A., Hanning, R.M., Gates, M., Tsuji, L.J., The food and nutrient intakes of First Nations youth living in Northern Ontario, Canada: evaluation of a harvest sharing program (2016) J. Hunger Environ. Nutr., 11, pp. 491-508; 
Ghaffari, M.A., Motlagh, B., In vitro effect of lead, silver, tin, mercury, indium and bismuth on human sperm creatine kinase activity: a presumable mechanism for men infertility (2011) Iran. Biomed. J., 15, p. 38; 
Girard, M., Noel, F., Dumont, C., Varying mercury exposure with varying food source in a James Bay Cree community (1996) Arctic Med. Res., 55, pp. 69-74; 
Gribble, M.O., Karimi, R., Feingold, B.J., Nyland, J.F., O'Hara, T.M., Gladyshev, M.I., Chen, C.Y., Mercury, selenium and fish oils in marine food webs and implications for human health (2016) J. Mar. Biol. Assoc. U. K., 96, pp. 43-59; 
Hall, B., Bodaly, R., Fudge, R., Rudd, J., Rosenberg, D., Food as the dominant pathway of methylmercury uptake by fish (1997) Water Air Soil Pollut., 100, pp. 13-24; 
Harris, R.C., Bodaly, R.D., Temperature, growth and dietary effects on fish mercury dynamics in two Ontario lakes (1998) Biogeochemistry, 40, pp. 175-187; 
Human Health Risk Assessment of Mercury in Fish and Health Benefits of Fish Consumption (2007), Health Canada Ottawa, Canada; Hecky, R., Ramsey, D., Bodaly, R., Strange, N., Increased methylmercury contamination in fish in newly formed freshwater reservoirs (1991) Advances in Mercury Toxicology, pp. 33-52. , T. Suzuki I N T.W. Clarkson Springer Boston, MA; 
Herrman, J., Younes, M., Background to the adi/tdi/ptwi (1999) Regul. Toxicol. Pharmacol., 30, pp. S109-S113; 
Hori, Y., Gough, W.A., Ho-Foong, E., Karagatzides, J.D., Liberda, E.N., Tsuji, L.J.S., Use of traditional environmental knowledge to assess the impact of climate change on subsistence fishing in the James Bay Region of Northern Ontario, Canada (2012) Rural Rem. Health, 12; 
Hu, X.F., Laird, B.D., Chan, H.M., Mercury diminishes the cardiovascular protective effect of omega-3 polyunsaturated fatty acids in the modern diet of Inuit in Canada (2017) Environ. Res., 152, pp. 470-477; 
Ilyniak, N., Mercury poisoning in Grassy Narrows: environmental injustice, colonialism, and capitalist expansion in Canada (2014) McGill Sociological Review, 4, pp. 43-66; 
Safety Evaluation of Certain Contaminants in Food (Series 63; JECFA 72nd Report) (2011), World Health Organization Geneva; Safety Evaluation of Certain Contaminants in Food (2007), World Health Organization Geneva; Juric, A.K., Batal, M., David, W., Sharp, D., Schwartz, H., Ing, A., Fediuk, K., Chan, H.M., A total diet study and probabilistic assessment risk assessment of dietary mercury exposure among First Nations living on-reserve in Ontario, Canada (2017) Environ. Res., 158, pp. 409-420; 
Kerper, L.E., Ballatori, N., Clarkson, T.W., Methylmercury transport across the blood-brain barrier by an amino acid carrier (1992) Am. J. Physiol., 262, pp. R761-R765; 
Kim, S., Ppcor: Partial and Semi-partial (Part) Correlation (2015); Kriebel, D., Tickner, J., Epstein, P., Lemons, J., Levins, R., Loechler, E.L., Quinn, M., Stoto, M., The precautionary principle in environmental science (2001) Environ. Health Perspect., 109, pp. 871-876; 
Laliberte, D., Repertoire des donnees sur les teneurs en mercure dans la chair des poissons du Quebec pour la periode de 1976 a 1999 inclusivement. Quebec, ministere de l'Environnement, Direction du suivi de l'etat de l'environnement, Quebec (2004), Envirodoq no ENV/2004/0375; Legrand, M., Feeley, M., Tikhonov, C., Schoen, D., Li-Muller, A., Methylmercury blood guidance values for Canada (2010) Can. J. Public Health, 101, pp. 28-31; 
Liberda, E.N., Tsuji, L.J., Martin, I.D., Ayotte, P., Dewailly, E., Nieboer, E., The complexity of hair/blood mercury concentration ratios and its implications (2014) Environ. Res., 134, pp. 286-294; 
Mackinson, S., Nottestad, L., Points of view: combining local and scientific knowledge (1998) Rev. Fish Biol. Fish., 8, pp. 481-490; 
Mahaffey, K.R., Methylmercury: a new look at the risks (1999) Publ. Health Rep., 114 (396-9), pp. 402-413; 
Maycock, Benford, Risk assessment of dietary exposure to methylmercury in fish in the UK (2007) Hum. Exp. Toxicol.; 
McAuley, C., Knopper, L.D., Impacts of traditional food consumption advisories: compliance, changes in diet and loss of confidence in traditional foods (2011) Environ.Health, 10, p. 55; 
McKeown-Eyssen, G.E., Ruedy, J., Methyl mercury exposure in Northern Quebec I. Neurologic findings in adults (1983) Am. J. Epidemiol., 118, pp. 461-469; 
Mckeown-Eyssen, G.E., Ruedy, J., Neims, A., Methyl mercury exposure in northern Quebec: II. Neurologic findings in children (1983) Am. J. Epidemiol., 118, pp. 470-479; 
Guide de consommation du poisson de pêche sportive en eau douce (2015); Mozaffarian, D., Rimm, E.B., Fish intake, contaminants, and human health: evaluating the risks and the benefits (2006) J. Am. Med. Assoc., 296, pp. 1885-1899; 
Nieboer, E., Dewailly, E., Johnson-Down, L., Sampasa-Kanyinga, H., Chateau-Degat, M., Egeland, G., Atikessé, L., Torrie, J., Nituuchischaayihtitaau Aschii Multi-Community Environment-And-Health Study in Eeyou Istchee 2005-2009: Final Technical Report (2013); Niezen, R., Power and dignity: the social consequences of hydro-electric development for the James Bay Cree (1993) Can. Rev. Sociol., 30, pp. 510-529; 
Peterson, S.A., Ralston, N.V., Whanger, P.D., Oldfield, J.E., Mosher, W.D., Selenium and mercury interactions with emphasis on fish tissue (2009) Environ. Bioindic., 4, pp. 318-334; 
Pirkle, C.M., Muckle, G., Lemire, M., Managing mercury exposure in northern Canadian communities (2016) CMAJ (Can. Med. Assoc. J.), 188, pp. 1015-1023; 
Preston, R., Cree. The Canadian Encyclopedia, Historica Canada (2018), https://www.thecanadianencyclopedia.ca/en/article/cree; Ralston, N.V., Ralston, C.R., Blackwell, J.L., III, Raymond, L.J., Dietary and tissue selenium in relation to methylmercury toxicity (2008) Neurotoxicology, 29, pp. 802-811; 
Ripley, S., Robinson, E., Johnson-Down, L., Andermann, A., Ayotte, P., Lucas, M., Nieboer, E., Blood and hair mercury concentrations among Cree First Nations of Eeyou Istchee (Quebec, Canada): time trends, prenatal exposure and links to local fish consumption (2018) Int. J. Circumpolar Health, 77, p. 1474706; 
Roebuck, B., Elevated mercury in fish as a result of the James Bay Hydroelectric Development: perception and reality (1999) Social and Environmental Impacts of the James Bay Hydroelectric Project. Montreal and Kingston, pp. 73-92. , J. Hornig McGill-Queen's University Press; 
Rosenberg, D.M., Berkes, F., Bodaly, R., Hecky, R., Kelly, C., Rudd, J.W., Large-scale impacts of hydroelectric development (1997) Env.Rev., 5, pp. 27-54; 
Rousseeuw, P., Croux, C., Todorov, V., Ruckstuhl, A., Salibian-Barrera, M., Verbeke, T., Koller, M., Maechler, M., Robustbase: Basic Robust Statistics (2015); Seppänen, K., Kantola, M., Laatikainen, R., Nyyssönen, K., Valkonen, V.-P., Kaarlöpp, V., Salonen, J., Effect of supplementation with organic selenium on mercury status as measured by mercury in pubic hair (2000) J. Trace Elem. Med. Biol., 14, pp. 84-87; 
Takaoka, S., Fujino, T., Hotta, N., Ueda, K., Hanada, M., Tajiri, M., Inoue, Y., Signs and symptoms of methylmercury contamination in a First Nations community in northwestern ontario, Canada (2014) Sci. Total Environ., 468, pp. 950-957; 
Tam, B., Gough, W.A., Tsuji, L., The impact of warming on the appearance of furunculosis in fish of the James Bay region, Quebec, Canada (2011) Reg. Environ. Change, 11, pp. 123-132; 
Trudel, M., Rasmussen, J.B., Modeling the elimination of mercury by fish (1997) Environ. Sci. Technol., 31, pp. 1716-1722; 
Tsuji, L.J., Manson, H., Wainman, B.C., Vanspronsen, E.P., Shecapio-Blacksmith, J., Rabbitskin, T., Identifying potential receptors and routes of contaminant exposure in the traditional territory of the Ouje-Bougoumou Cree: land use and a geographical information system (2007) Environ. Monit. Assess., 127, pp. 293-306; 
Tsuji, L.J., McCarthy, D.D., Whitelaw, G.S., McEachren, J., Getting back to basics: the Victor Diamond Mine environmental assessment scoping proce and the issue of family-based traditional land versus registered traplines (2011) Impact Assess. Proj. Apprais., 29, pp. 37-47; 
Tsuji, L.J., Nieboer, E., A question of sustainability in Cree harvesting practices: the seasons, technological and cultural changes in the western James Bay region of northern Ontario, Canada (1999) Can. J. Native Stud., 19, pp. 169-192; 
Tsuji, L.J.S., Mandatory use of non-toxic shotshell for harvesting of migratory game birds in Canada: cultural and economic concerns (1998) Can. J. Native Stud., 18, pp. 19-36; 
Valera, B., Dewailly, E., Poirier, P., Impact of mercury exposure on blood pressure and cardiac autonomic activity among Cree adults (James Bay, Quebec, Canada) (2011) Environ. Res., 111, pp. 1265-1270; 
Wheatley, B., Paradis, S., Exposure of Canadian aboriginal peoples to methylmercury (1995) Mercury as a Global Pollutant, pp. 3-11. , Springer; 
You, S.H., Wang, S.L., Pan, W.H., Chan, W.C., Fan, A.M., Lin, P., Risk assessment of methylmercury based on internal exposure and fish and seafood consumption estimates in Taiwanese children (2018) Int. J. Hyg Environ. Health, 221, pp. 697-703
UR  - https://www.scopus.com/inward/record.uri?eid=2-s2.0-85087082634&doi=10.1016%2fj.chemosphere.2020.127413&partnerID=40&md5=c5d1995fdea2863b885b8a9655dad355
ER  - 

TY  - JOUR
TI  - Implementation of Visual-Only Swine Inspection in the European Union: Challenges, Opportunities, and Lessons Learned
T2  - Journal of Food Protection
J2  - J. Food Protection
VL  - 83
IS  - 11
SP  - 1918
EP  - 1928
PY  - 2020
DO  - 10.4315/JFP-20-157
SN  - 0362028X (ISSN) 
AU  - Elizabeth Riess, L.
AU  - Hoelzer, K.
AD  - Pew Charitable Trusts, 901 East Street N.W., Washington, DC  20004, United States
AB  - Consumption of contaminated meat and poultry products is a major source of foodborne illness in the United States and globally. Meat inspection procedures, established more than 100 years ago to detect prevailing food safety issues of the time and largely harmonized around the world, do not effectively detect modern hazards and may inadvertently increase food safety risks by spreading contamination across carcasses. Visual-only inspection (VOI) is a significantly different, modernized meat inspection system that is data driven and minimizes physical manipulation of the carcass during inspection. It was developed based on scientific evidence and risk assessment and aims to better control current food safety hazards. In 2014, the European Union (EU) became the first supranational government in the world to require VOI for all swine herds slaughtered in member states that met certain epidemiologic and animal rearing conditions. Here, we review the implementation of this new inspection system with the goal of informing similar modernization efforts in other countries and for other commodities beyond pork. This article reports the results of a literature review and interviews conducted with nine experts in 2018 on the implementation of the EU’s 2014 VOI regulation. Challenges, opportunities, and lessons learned about the implementation of the regulation are described for audiences interested in adapting inspection procedures to prevent and detect modern food safety hazards. Overall, implementation of VOI varies within and across member states, and among slaughterhouses of different sizes. This variation is due to disease risk patterns, supply chain conditions, and trade barriers. Before transitioning to a similar risk-based meat inspection system, other countries should consider the following: science-based research agendas to identify what food chain information best predicts herd health and foodborne hazards, regulatory system design that accurately reflects local hazards, and development of targeted VOI educational materials. Copyright Ó, International Association for Food Protection
KW  - Food chain information
KW  - Risk-based
KW  - Salmonella
KW  - Supply chain meat inspection
KW  - Swine
KW  - Visual-only inspection
PB  - International Association for Food Protection
N1  - 施引文献 :1
N1  - Export Date: 18 January 2021
M3  - Article
DB  - Scopus
N1  - CODEN: JFPRD
C2  - 32609817
LA  - English
N1  - 通讯地址: Elizabeth Riess, L.; Pew Charitable Trusts, 901 East Street N.W., United States; 电子邮件: briess@pewtrusts.org
N1  - 参考文献: Alban, L., Alburquerque, E. R., de Sá, C. V. G. C., Buholzer, P., Vieira-Pinto, M., Langkabel, N., Meemken, D., Abley, M., Modernisation of meat inspection of pigs: the world is on the move towards a more evidence-based type of inspection (2018) Fleischwirtschaft Int, 2, pp. 8-15; 
Alban, L., Stärk, K. D. C., Where should the effort be put to reduce the Salmonella prevalence in the slaughtered swine carcass effectively? (2005) Prev. Vet. Med, 68, pp. 63-79; 
Alban, L., Steenberg, B., Petersen, J. V., Jensen, S., Is palpation of the intestinal lymph nodes a necessary part of meat inspection of finisher pigs? (2010), https://lf.dk/~/media/lf/aktuelt/publikationer/svinekod/ukrisikovurdering-kroeslymfeknuderkoedkontrol.pdf?la¼da, Danish Agriculture & Food Council, Copenhagen. Accessed 9 July 2019; Alban, L., Vilstrup, C., Steenberg, B., Jensen, H. E., Aalbaek, B., Thune-Stephensen, F., Jensen, S., (2008) Danish Veterinary and Food Administration, , https://lf.dk/~/media/lf/aktuelt/publikationer/svinekod/modernisation-of-meat-inspection-dk.pdf?la¼da, Assessment of risk for humans associated with Supply Chain Meat Inspection—The Danish Way, Accessed 9 July 2019; 
Baekbo, A. K., Petersen, J. V., Cucurella, C., Orive, F. D., Ghidini, S., Hviid, M., Ellebroek, L., Alban, L., Visual-only inspection in swine—different status for implementation in European countries (2015) Fleischwirtschaft Int, 6, pp. 26-31; 
Baer, A. A., Miller, M. J., Dilger, A. C., Pathogens of interest to the pork industry: a review of research on interventions to assure food safety (2013) Compr. Rev. Food Sci. Food Saf, 12, pp. 183-217; 
Berends, B. R., Snijders, J. M. A., Risk factors and control measures during slaughter and processing (1997) Proceedings of the 2nd International Symposium on Epidemiology and Control of Salmonella, , Copenhagen, Denmark, 20 to 22 August 1997; 
Bessire, B. C., Thomas, M., Gehring, K. B., Savell, J. W., Griffin, D. B., Taylor, T. M., Mikel, W. B., Scaria, J., National survey of Salmonella prevalence in lymph nodes of sows and market hogs (2018) Transl. Anim. Sci, 2, pp. 365-371; 
Bjork, K. E., Fields, V., Garber, L. P., Kopral, C., Factors associated with Salmonella prevalence in US swine grower–finisher operations (2018) Foodborne Pathog. Dis, 15, pp. 489-497; 
Blaha, T., One world–one health: the threat of emerging diseases. A European perspective (2012) Transbound. Emerg. Dis, 59, pp. 3-8; 
Blaha, T., Dickhaus, C., Meemken, D., The “Animal Treatment Index” (ATI) for benchmarking pig herd health (2006) Proceedings of the 19th International Pig Veterinary Society Congress, p. 189. , Copenhagen, Denmark, 16 to 19 July 2006; 
Blaha, T., Klein, G., Meemken, D., Abattoir-specific ways of implementing risk-based meat inspection methods in Germany (2013) 10th International Conference on the Epidemiology and Control of Biological, Chemical and Physical Hazards in Pigs and Pork, , Portland, OR, September 2012; 
Blaha, T., Klein, G., Nobmann, J., Meemken, D., Monitoring via “Meat Juice Serology (2010) Proceedings of the 2nd ESPHM, pp. 67-69. , Hannover, Germany, 24 to 26 May 2010; 
Bonardi, S., Salmonella in the pork production chain and its impact on human health in the European Union (2017) Epidemiol. Infect, 145, pp. 1513-1526; 
Buncic, S., Alban, L., Blagojevic, B., From traditional meat inspection to development of meat safety assurance programs in pig abattoirs—the European situation (2019) Food Control, 106, p. 106705; 
Campos, J., Mourão, J., Peixe, L., Antunes, P., Nontyphoidal Salmonella in the pig production chain: a comprehensive analysis of its impact on human health (2019) Pathogens, 8, p. 19; 
(2019) Zoonotic tuberculosis in mammals, including bovine and caprine tuberculosis, , http://www.cfsph.iastate.edu/Factsheets/pdfs/bovine_tuberculosis.pdf, Center for Food Safety and Public Health, Iowa State University. Accessed 1 September 2020; 
de Freitas Costa, E., Corbellini, L. G., da Silva, A. P. S. P., Nauta, M., A stochastic model to assess the effect of meat inspection practices on the contamination of the pig carcasses (2017) Risk Anal, 37, pp. 1849-1864; 
Devitt, C., Boyle, L., Teixeira, D. L., O’Connell, N. E., Hawe, M., Hanlon, A., Stakeholder perspectives on the use of pig meat inspection as a health and welfare diagnostic tool in the Republic of Ireland and Northern Ireland; a SWOT analysis (2016) Ir. Vet. J, 69, p. 17; 
Devitt, C., Boyle, L., Teixeira, D. L., O’Connell, N. E., Hawe, M., Hanlon, A., Pig producer perspectives on the use of meat inspection as an animal health and welfare diagnostic tool in the Republic of Ireland and Northern Ireland (2016) Ir. Vet. J, 69, p. 2; 
Dewey-Mattia, D., Manikonda, K., Hall, A. J., Wise, M. E., Crowe, S. J., Surveillance for foodborne disease outbreaks—United States, 2009–2015 (2018) Morb. Mortal. Wkly. Rep. Surveill. Summ, 67, p. 1; 
Dubbert, W. H., The new look of meat and poultry inspection (1984) J. Am. Vet. Med. Assoc, 184, pp. 266-271; 
Edwards, D. S., Johnston, A. M., Mead, G. C., Meat inspection: an overview of present practices and future trends (1997) Vet. J, 154, pp. 135-147; 
Regulation (EC) No 853/2004 of the European Parliament and of the Council of 29 April 2004 laying down specific hygiene rules for on the hygiene of foodstuffs (2004) Off. J. Eur. Union L, 139, p. 55. , European Commission; 
Regulation (EC) No 854/2004 of the European Parliament and of the Council of 29 April 2004 laying down specific rules for the organisation of official controls on products of animal origin intended for human consumption (2004) Off. J. Eur. Union L, 226, pp. 83-127. , European Commission; 
Commission, European, Commission Regulation (EU) No 218/ 2014 of 7 March 2014 amending Annexes to Regulations (EC) No 853/2004 and (EC) No 854/2004 of the European Parliament and of the Council and Commission Regulation (EC) No 2074/2005 (2014) Off. J. Eur. Union L, 69, pp. 95-98; 
Commission implementing regulation (EU) 2019/627 of 15 March 2019 laying down uniform practical arrangements for the performance of official controls on products of animal origin intended for human consumption in accordance with Regulation (EU) 2017/625 of the European Parliament and of the Council and amending Commission Regulation (EC) No 2074/2005 as regards official controls (2019) Off. J. Eur. Union L, 131, pp. 51-100. , European Commission; 
Scientific opinion on the public health hazards to be covered by inspection of meat (swine) (2011) EFSA J, 9, p. 2351. , European Food Safety Authority; 
Technical specifications on harmonised epidemiological indicators for public health hazards to be covered by meat inspection of swine (2011) EFSA J, 9, p. 10. , European Food Safety Authority; 
The European Union summary report on trends and sources of zoonoses, zoonotic agents and food-borne outbreaks in 2013 (2015) EFSA J, 13, p. 3991. , European Food Safety Authority and European Centre for Disease Prevention and Control; 
The European Union summary report on trends and sources of zoonoses, zoonotic agents and food-borne outbreaks in 2014 (2015) EFSA J, 13, p. 4329. , European Food Safety Authority and European Centre for Disease Prevention and Control; 
The European Union summary report on trends and sources of zoonoses, zoonotic agents and food-borne outbreaks in 2015 (2016) EFSA J, 14, p. 4634. , European Food Safety Authority and European Centre for Disease Prevention and Control; 
The European Union summary report on trends and sources of zoonoses, zoonotic agents and food-borne outbreaks in 2016 (2017) EFSA J, 15, p. 5077. , European Food Safety Authority and European Centre for Disease Prevention and Control; 
The European Union summary report on trends and sources of zoonoses, zoonotic agents and food-borne outbreaks in 2017 (2018) EFSA J, 16, p. 5500. , European Food Safety Authority and European Centre for Disease Prevention and Control; 
The European Union One Health 2018 Zoonoses Report (2019) EFSA J, 17, p. e05926. , European Food Safety Authority and European Centre for Disease Prevention and Control; 
Felin, E., Jukola, E., Raulo, S., Heinonen, J., Fredriksson-Ahomaa, M., Current food chain information provides insufficient information for modern meat inspection of pigs (2016) Prev. Vet. Med, 127, pp. 113-120; 
Felin, E., Näreaho, A., Fredriksson-Ahomaa, M., Comparison of commercial ELISA tests for the detection of Toxoplasma antibodies in the meat juice of naturally infected pigs (2017) Vet. Parasitol, 238, pp. 30-34; 
Foddai, A., Nielsen, L. R., Willeberg, P., Alban, L., Comparison of output-based approaches used to substantiate bovine tuberculosis free status in Danish cattle herds (2015) Prev. Vet. Med, 121, pp. 21-29; 
Fredriksson-Ahomaa, M., Risk-based meat inspection (2014) Meat inspection and control in the slaughterhouse, pp. 157-161. , T. Ninios, J. Lunden, H. Korkeala, and M. Fredriksson-Ahomaa (ed), John Wiley & Sons, Ltd., West Sussex, UK; 
Ghidini, S., Zanardi, E., Di Ciccio, P. A., Borrello, S., Belluzi, G., Guizzardi, S., Ianieri, A., Development and test of a visual-only meat inspection system for heavy pigs in Northern Italy (2018) BMC Vet. Res, 14, p. 6; 
(2019) Post-mortem evaluation procedures, , https://inspection.gc.ca/food-safety-for-industry/foodspecific-requirements-and-guidance/meat-products-and-foodanimals/post-mortem-evaluation/eng/1544042303706/1544042570288#a2d, Government of Canada. Accessed 26 February 2019; 
(2019) Food Act 2008 (WA) Fact Sheet 20: Australian Standard Alternative Equivalent Procedure: risk-based review of routine visual inspection of pigs, , https://ww2.health.wa.gov.au/~/media/Files/Corporate/general%20documents/food/PDF/Factsheet-20-VisualInspections-of-Pigs.pdf, Government of Western Australia, Department of Health. Accessed 1 September 2020; 
Hamilton, D. R., Lyall, L., Lester, S., McOrist, S., Hathaway, S. C., Pointon, A. M., Risk-based evaluation of post-mortem inspection procedures for pigs in Australia (2002) Vet. Record, 151, pp. 110-116; 
Hansen, R. K., Nielsen, L. H., El Tholth, M., Haesler, B., Foddai, A., Alban, L., Comparison of alternative meat inspection regimes for pigs from non-controlled housing—considering the cost of error (2018) Front. Vet. Sci, 5, p. 92; 
Hathaway, S. C., McKenzie, A. I., Postmortem meat inspection programs; separating science and tradition (1991) J. Food Prot, 54, pp. 471-475; 
Hathaway, S. C., Pullen, M. M., McKenzie, A. I., A model for risk assessment of organoleptic postmortem inspection procedures for meat and poultry (1988) J. Am. Vet. Med. Assoc, 192, pp. 960-966; 
Hill, A., Brouwer, A., Donaldson, N., Lambton, S., Buncic, S., Griffiths, I., A risk and benefit assessment for visual-only meat inspection of indoor and outdoor pigs in the United Kingdom (2013) Food Control, 30, pp. 255-264; 
Hoffmann, S., Devleesschauwer, B., Aspinall, W., Cooke, R., Corrigan, T., Havelaar, A., Angulo, F., Speybroeck, N., Attribution of global foodborne disease to specific foods: findings from a World Health Organization structured expert elicitation (2017) PLoS ONE, 12, p. e0183641; 
Hotes, S., Traulsen, I., Krieter, J., Salmonella control measures with special focus on vaccination and logistic slaughter procedures (2011) Transbound. Emerg. Dis, 58, pp. 434-444; 
Kobel, A., Bandick, N., Koopmann, L., Dahms, S., Weiss, H., Fries, R., Comparison of two different meat inspection techniques (2000) Vet. Quart, 22, pp. 75-83; 
Marquer, P., Rabade, T., Forti, R., Pig farming in the European Union: considerable variations from one member state to another. Pig farming sector—statistical portrait (2014), https://www.ifa.ie/wp-content/uploads/2014/10/Pig-farming-in-the-European-Union.pdf, Eurostat, Agriculture and Fisheries. Accessed 1 September 2020; McBride, W. D., Key, N., (2013) U.S. hog production from 1992 to 2009: technology, restructuring, and productivity growth, , ERR-158. U.S. Department of Agriculture, Economic Research Service, Washington, DC; 
Meemken, D., Blaha, T., Risk-based meat inspection as means for improving the safety of pork and the herd health of pigs (2009) Proceedings of the Eighth International Symposium on the Epidemiology and Control of Foodborne Pathogens in Pork, , http://lib.dr.iastate.edu/cgi/viewcontent.cgi?article¼1909&context¼safepork, Accessed 8 July 2019; 
Meemken, D., Klein, G., Blaha, T., Risk-based meat inspection: implementation experiences in Germany and integration of animal-oriented welfare criteria (2011) Proceedings of the Fifth International Symposium on the Epidemiology and Control of Foodborne Pathogens in Pork, , Hersonissos, Crete, 1 to 4 October 2003; 
(2018) Safe Food for Canadians Regulations, , https://laws-lois.justice.gc.ca/eng/regulations/SOR-2018-108/FullText.html, Minister of Justice, Canada. SOR/2018-108. Accessed 1 September 2020; 
More, S. J., Can bovine TB be eradicated from the Republic of Ireland? Could this be achieved by 2030? (2019) Ir. Vet. J, 72, p. 3; 
More, S. J., Houtsma, E., Doyle, L., McGrath, G., Clegg, T. A., de la Rua-Domenech, R., Duignan, A., Pike, R., Further description of bovine tuberculosis trends in the United Kingdom and the Republic of Ireland, 2003–2015 (2018) Vet. Rec, 183, p. 717; 
Mousing, J., Kyrval, J., Jensen, T. K., Aalbaek, B., Buttenschøn, J., Svensmark, B., Willeberg, P., Meat safety consequences of implementing visual postmortem meat inspection procedures in Danish slaughter pigs (1997) Vet. Rec, 140, pp. 472-477; 
Murray, G., Ante-mortem and post-mortem meat inspection: an Australian Inspection Service perspective (1986) Aust. Vet. J, 63, pp. 211-215; 
(1985) Meat and poultry inspection: the scientific basis of the nation’s program, , National Research Council. National Academy Press, Washington, DC; 
Naugle, A., Schoenbaum, M., Hench, C. W., Henderson, O. L., Shere, J., Bovine tuberculosis eradication in the United States (2014) Zoonotic tuberculosis: Mycobacterium bovis and other pathogenic mycobacteria, p. 235. , C. O. Thoen, J. H. Steele, and J. B. Kaneene (ed), 3rd ed. Wiley-Blackwell Publishing, Ames, IA; 
Ostertag, R., (1904) Handbook of meat inspection [Handbuch Der Fleischbeschau Für Tierärzte, Stuttgard, 1892], , https://archive.org/details/handbookofmeatin00oste/page/n7, English translation, Wilcox, E. 1904. Accessed 17 June 2019; 
Pacheco, G., Kruse, A. B., Petersen, J. V., Alban, L., Assessment of risk associated with a change in meat inspection—is mandatory palpation of the liver and lungs a necessary part of meat inspection of finisher pigs? (2013), https://lf.dk/aktuelt/publikationer/svinekod#, Internal report. Danish Agriculture and Food Council. Accessed 8 June 2019; Palmer, S., Fozdar, F., Sully, M., The effect of trust on West Australian farmers’ responses to infectious livestock diseases (2009) Sociol. Ruralis, 49, pp. 360-374; 
(2007) Putting meat on the table: industrial farm animal production in America, , https://www.pewtrusts.org/-/media/legacy/uploadedfiles/phg/content_level_pages/reports/pcifapfinalpdf.pdf, Pew Commission on Industrial Farm Animal Production. Accessed 1 September 2020; 
Pointon, A. M., Hamilton, D., Kiermeier, A., Assessment of the post-mortem inspection of beef, sheep, goats and pigs in Australia: approach and qualitative risk-based results (2018) Food Control, 90, pp. 222-232; 
Pointon, A. M., Hamilton, D., Kolega, V., Hathaway, S. C., Risk assessment of organoleptic postmortem inspection procedures for pigs (2000) Vet Rec, 146, pp. 124-131; 
Ravel, A., Sidibé, B., Moreau, P., Bisaillon, J. R., Risk-benefit assessment of hog mandibular lymph node incision at slaughter in Canada (2015) J. Food Res, 4, p. 1; 
Schulze, B., Wocken, C., Spiller, A., Relationship quality in agri-food chains: supplier management in the German pork and dairy sector (2006) J. Chain Netw. Sci, 6, pp. 55-68; 
(2000) Opinion of the Scientific Committee on Veterinary Measures Relating to Public Health: on revision of meat inspection procedures, , https://ec.europa.eu/food/sites/food/files/safety/docs/sci-com_scv_out30_en.pdf, Scientific Committee on Veterinary Measures Relating to Public Health. Accessed 17 June 2019; 
Scott, M., Buchanan, S., Abdelmajid, N., Webb, J., Green, J., Dolan, P., Food Safety and Inspection Service nationwide raw pork products sampling study (2019) Poster presented at the IAFP Annu. Meet, , https://www.fsis.usda.gov/wps/wcm/connect/56808b4a-32ac-43ea-b000-1bc8a319e8a1/raw_pork_product_sampling_study.pdf?MOD¼AJPERES, Louisville, KY, 21 to 24 July. Accessed 18 June 2020; 
Stärk, K. D. C., Alonso, S., Dadios, N., Dupuy, C., Ellerbroek, L., Georgiev, M., Hardstaff, J., Lindberg, A., Strengths and weaknesses of meat inspection as a contribution to animal health and welfare surveillance (2014) Food Control, 39, pp. 154-162; 
Tack, D. M., Ray, L., Griffin, P. M., Cieslak, P. R., Dunn, J., Rissman, T., Jervis, R., Smith, K., Preliminary incidence and trends of infections with pathogens transmitted commonly through food—foodborne diseases active surveillance network, 10 U.S. sites, 2016–2019 (2020) Morb. Mortal. Wkly. Rep, 69, p. 509; 
Totton, S. C., Glanville, J. M., Dzikamunhenga, R. S., Dickson, J. S., O’Connor, A. M., Systematic review of the magnitude of change in prevalence and quantity of Salmonella after administration of pathogen reduction treatments on pork carcasses (2016) Anim. Health Res. Rev, 17, pp. 39-59; 
(2018) What is swine brucellosis, , https://www.aphis.usda.gov/aphis/ourfocus/animalhealth/animal-diseaseinformation/swine-disease-information/swine-brucellosis, U.S. Department of Agriculture, Animal and Plant Health Inspection Service. Accessed 17 June 2019; 
(2018) National Tuberculosis Eradication Program, , https://www.aphis.usda.gov/aphis/ourfocus/animalhealth/animaldisease-information/cattle-disease-information, U.S. Department of Agriculture, Animal and Plant Health Inspection Service. Accessed 17 June 2019; 
(2019) Status of current eradication programs, , https://www.aphis.usda.gov/aphis/ourfocus/animalhealth/sa_animal_disease_information/ct_status_of_eradication_programs, U.S. Department of Agriculture, Animal and Plant Health Inspection Service. Accessed 17 June 2019; 
(2016) Guideline for countries on the food safety and inspection service’s equivalence process, , https://www.fsis.usda.gov/wps/wcm/connect/06aacde8-7023-49ee-83db-4c3a09592bea/Equivalence-Process-Guidance.pdf?MOD¼AJPERES, U.S. Department of Agriculture, Food Safety and Inspection Service. Accessed 11 July 2019; 
(2018) Meat and poultry hazards and controls guide, , https://www.fsis.usda.gov/wps/wcm/connect/3cd0a6a5-fcff-4809a298-030f3cd711a9/Meat_and_Poultry_Hazards_Controls_Guide_10042005.pdf?MOD¼AJPERES, U.S. Department of Agriculture, Food Safety and Inspection Service. Accessed 17 June 2019; 
Modernization of swine slaughter inspection; final rule (2019) Fed. Regist, 43, pp. 52300-52349. , U.S. Department of Agriculture, Food Safety and Inspection Service; 
(1994) Risk-based inspections and microbial monitoring needed for meat and poultry, , https://www.gao.gov/products/GAO/RCED-94-110, U.S. Government Accountability Office. RCED-94-110. Accessed 7 July 2019; 
(2018) Food safety: USDA should take further action to reduce pathogens in meat and poultry products, , https://www.gao.gov/products/GAO-18-272, U.S. Government Accountability Office. GAO-18-272. Accessed 7 July 2019; 
Wagenberg, C. P., Backus, G. B., van der Vorst, J. G., Urlings, B. A., Usefulness of food chain information provided by Dutch finishing pig producers to control antibiotic residues in pork (2012) Prev. Vet. Med, 107, pp. 142-145; 
Webber, J. J., Dobrenov, B., Lloyd, J., Jordan, D., Meat inspection in the Australian red-meat industries: past, present and future (2012) Aust. Vet. J, 90, pp. 363-369; 
Wheeler, T. L., Kalchayanand, N., Bosilevac, J. M., Pre- and post-harvest interventions to reduce pathogen contamination in the US beef industry (2014) Meat Sci, 98, pp. 372-382; 
Willeberg, P. W., McAloon, C. G., Houtsma, E., Higgins, I., Clegg, T. A., More, S. J., The herd-level sensitivity of abattoir surveillance for bovine tuberculosis: simulating the effects of current and potentially modified meat inspection procedures in Irish cattle (2018) Front. Vet. Sci, 5, p. 82; 
(2015) WHO estimates of the global burden of foodborne diseases: foodborne disease burden epidemiology reference group 2007–2015, , https://www.who.int/foodsafety/publications/foodborne_disease/fergreport/en/, World Health Organization. Accessed 8 July 2019
UR  - https://www.scopus.com/inward/record.uri?eid=2-s2.0-85092705319&doi=10.4315%2fJFP-20-157&partnerID=40&md5=43f66b83ca015d1422e668bcd4d6fad2
ER  - 

TY  - JOUR
TI  - Dietary intake of polycyclic aromatic hydrocarbons (PAHs) from coral reef fish in the Persian Gulf — Human health risk assessment
T2  - Food Chemistry
J2  - Food Chem.
VL  - 329
PY  - 2020
DO  - 10.1016/j.foodchem.2020.127035
SN  - 03088146 (ISSN) 
AU  - Ranjbar Jafarabadi, A.
AU  - Mashjoor, S.
AU  - Riyahi Bakhtiari, A.
AU  - Jadot, C.
AD  - Department of Environmental Sciences, Faculty of Natural Resources and Marine Sciences, Tarbiat Modares University, Noor, Mazandaran, Iran
AD  - Department of Marine Biology, Faculty of Marine Science and Technology, University of Hormozgan, Bandar Abbas, Iran
AD  - Marine Pharmaceutical Science Research Center, Ahvaz Jundishapur University of Medical Sciences, Ahvaz, Iran
AD  - ES Caribbean, Venice, FL, United States
AB  - The present study investigated accumulation of petrogenic polycyclic aromatic hydrocarbons (∑39PAHs) in the livers and muscles of three coral-reef fish (50 specimens) from the Persian Gulf, Kharg Island (Iran), specifically Lethrinus microdon (n = 18), Lutjanus argentimaculatus (n = 17), and Scomberomorus guttatus (n = 15). For all fish, PAHs originated mostly from petroleum and combustion sources. Concentrations of ∑39PAHs were 1004 ngg−1 freeze-dried weight (fdw) and 1390 ngg−1 fdw for liver and muscle, respectively. The biota-sediment accumulation factor of 20,181 and equivalent concentrations of ∑PAHs (liver) were highest for L. argentimaculatus. Most of the abundant PAHs identified were low molecular weight (LMW-PAH) (liver &gt; muscle) with 2–3 aromatic ring. Results for the human health risk assessment concluded the probability of PAHs intake via fish consumption was considerable in this area (lifetime cancer risk (ILCR) &gt; 1 × 10−5; hazard quotients (HQs) &gt; 1; hazard index (HI) ≈6; the excess cancer risk (ECR) &gt; 1 × 10−6) and, therefore, comprehensive management and long-term monitoring is needed. © 2020 Elsevier Ltd
KW  - BSAF
KW  - Cancer biomarkers
KW  - Edible fish
KW  - Human health risks
KW  - Monte Carlo Simulation
KW  - PAHs
KW  - Persian Gulf
KW  - Aromatization
KW  - Diseases
KW  - Fish
KW  - Hazards
KW  - Health risks
KW  - Mineral oils
KW  - Muscle
KW  - Reefs
KW  - Risk assessment
KW  - Biota-sediment accumulation factors
KW  - Combustion sources
KW  - Comprehensive managements
KW  - Equivalent concentrations
KW  - Human health risk assessment
KW  - Long term monitoring
KW  - Low molecular weight
KW  - Polycyclic aromatic hydrocarbons (PAHS)
KW  - Polycyclic aromatic hydrocarbons
KW  - benzo[a]pyrene
KW  - carcinogen
KW  - didanosine
KW  - organic carbon
KW  - polycyclic aromatic hydrocarbon
KW  - TEPA
KW  - polycyclic aromatic hydrocarbon
KW  - accumulation ratio
KW  - adverse event
KW  - Article
KW  - bioaccumulation
KW  - bioavailability
KW  - cancer risk
KW  - concentration (parameter)
KW  - controlled study
KW  - coral reef
KW  - dietary intake
KW  - environmental exposure
KW  - estimated daily intake
KW  - fish
KW  - fish consumption
KW  - freeze drying
KW  - health hazard
KW  - human
KW  - Lethrinus microdon
KW  - liver
KW  - Lutjanus argentimaculatus
KW  - molecular weight
KW  - mouth cancer
KW  - muscle
KW  - Persian Gulf
KW  - risk assessment
KW  - Scomberomorus guttatus
KW  - animal
KW  - coral reef
KW  - environmental monitoring
KW  - Indian Ocean
KW  - water pollutant
KW  - Animals
KW  - Coral Reefs
KW  - Environmental Monitoring
KW  - Fishes
KW  - Indian Ocean
KW  - Polycyclic Aromatic Hydrocarbons
KW  - Risk Assessment
KW  - Water Pollutants, Chemical
PB  - Elsevier Ltd
N1  - 施引文献 :2
N1  - Export Date: 18 January 2021
M3  - Article
DB  - Scopus
C7  - 127035
N1  - CODEN: FOCHD
C2  - 32512389
LA  - English
N1  - 通讯地址: Riyahi Bakhtiari, A.; Department of Environmental Sciences, Faculty of Natural Resources and Marine Sciences, Tarbiat Modares UniversityIran; 电子邮件: riahi@modares.ac.ir
N1  - 化学物质/CAS: benzo[a]pyrene, 50-32-8; didanosine, 69655-05-6; TEPA, 545-55-1; Polycyclic Aromatic Hydrocarbons; Water Pollutants, Chemical
N1  - 基金资助详情: Tarbiat Modares University, TMU
N1  - 基金资助文本 1: Financial support was obtained from the Tarbiat Modares University of Tehran. The authors would like to thank the Iranian Oil Terminal Company for facilitating the fieldwork.
N1  - 参考文献: Abdel-Shafy, H., Mansour, M.S.M., A review on polycyclic aromatic hydrocarbons: Source, environmental impact, effect on human health and remediation (2016) Egyptian Journal of Petroleum, 25 (1), pp. 107-123; 
(1995), Agency for Toxic Substances and Disease Registry (ATSDR). Toxicological profile for polycyclic aromatic hydrocarbons. Atlanta, GA: Centers for Disease Control and Prevention; Al-Abdulrazzak, D., Zeller, D., Belhabib, D., Tesfamichael, D., Pauly, D., Total marine fisheries catches in the Persian/Arabian Gulf from 1950 to 2010 (2015) Regional Studies in Marine Science, 2, pp. 28-34; 
Al Zeyoudi, T., Al Dhaheri, S., The UAE National Framework Statement for Sustainable Fisheries (2019–2030) (2019), https://www.ead.gov.ae/storage/Post/files/8207d3c3daec608b12636ef7ab2793ff.pdf, Minister of Climate Change and Environment United Arab Emirates; Anulekshmi, C., Sarang, J.D., Kamble, S.D., Akhilesh, K.V., Deshmukh, V.D., Singh, V.V., Biological aspects of spotted seerfish Scomberomorus guttatus (Bloch & Schneider, 1801) (Scombridae) from north-eastern Arabian Sea (2018) Indian Journal of Fisheries., 65 (2), pp. 42-49; 
Bandowe, B.A.M., Bigalke, M., Boamah, L., Nyarko, E., Saalia, F.K., Wilcke, W., Polycyclic aromatic compounds (PAHs and oxygenated PAHs) and trace metals in fish species from Ghana (West Africa): Bioaccumulation and health risk assessment (2014) Environment International, 65, pp. 135-146; 
Canada, H., Development of a resource model for infection prevention and control programs in acute, long term, and home care settings: Conference proceedings of the Infection Prevention and Control Alliance (2004) American journal of infection control, 32, pp. 2-6; 
(1996), CCME, A. Protocol for the Derivation of Environmental and Human Health Soil Quality Guidelines. Canadian Council of Ministers of the Environment, Winnipeg; Cerrillo, R.M.N., Vieira, D.J.E., Ochoa-Gaona, S., de Jong, B.H.J., Serrano, M.M.D., Land cover changes and fragmentation in mountain neotropical ecosystems of Oaxaca, Mexico under community forest management (2019) Journal of Forestry Research, 30 (1), pp. 143-155; 
Chien, L.-C., Hung, T.-C., Choang, K.-Y., Yeh, C.Y., Meng, P.J., Shieh, M.J., Ha, B.C., Daily intake of TBT, Cu, Zn, Cd and As for fishermen in Taiwan (2002) Science of the Total Environment, 285, pp. 177-185; 
EPA, Guiding Principles for Monte Carlo Analysis (1997), Risk Assessment Forum, U.S. Environmental Protection Agency Washington, DC 20460 EPA/630/R-97/001; (2006), http://europa.eu/legislationsummaries/consumers/productlabellingandpackaging/l21101aen.htm.(retrieved, EU European Union. Commission Regulation (EC) No 1881/2006 of 19December 2006 setting maximum levels for certain contaminants infoodstuffs [Official Journal L 364 of 20.12.2006] 16.1013.); Fairey, R., Taberski, K., Lamerdin, S., Ross, E., James, P.C., Downing, J.W., Petreas, M., Organochlorines and other environmental contaminants in muscle tissues of sportfish collected from San Francisco Bay (1997) Marine Pollution Bulletin, 34, pp. 1058-1071; 
FAO, Fishery and aquaculture country profiles: The Islamic Republic of Iran (2015), http://www.fao.org/fishery/facp/IRN/en, Accessed 15 Nov 2016; Ferrante, M., Zanghì, G., Cristaldi, A., Copat, C., Grasso, A., Fiore, M., Zuccarello, P., Oliveri Conti, G., PAHs in seafood from the Mediterranean Sea: An exposure risk assessment (2018) Food and Chemical Toxicology., 115, pp. 385-390; 
Frédéric, O., Yves, P., Pharmaceuticals in hospital wastewater: Their ecotoxicity and contribution to the environmental hazard of the effluent (2014) Chemosphere, 115, pp. 31-39; 
Honda, M., Suzuki, N., Toxicities of polycyclic aromatic hydrocarbons for aquatic animals (2020) International Journal of Environmental Research and Public Health, 17, p. 1363; 
(2010), https://monographs.iarc.fr/wp-content/uploads/2018/06/mono94.pdf, IARC. IARC monographs on the evaluation of carcinogenic risks to humans. Ingested nitrate and nitrite, and cyanobacterial peptide toxins; Iran Fisheries Organization (IFO), Annual Iranian Fisheries Statistics 2013 to 2018 (2019), p. 33. , Fisheries Design and Program Office Tehran, Iran; Khairy, M.A., Noonan, G.O., Lohmann, R., Uptake of hydrophobic organic compounds, including organochlorine pesticides, polybrominated diphenyl ethers, and perfluoroalkyl acids in fish and blue crabs of the lower Passaic River, New Jersey, USA (2019) Environmental Toxicology and Chemistry, 38 (4), pp. 872-882; 
Lazartigues, A., Thomas, M., Brun-Bellut, J., Cyril, F., Bioaccumulation of PAHs and their hydroxylated metabolites in common carp (Cyprinus carpio Linnaeus 1758) in controlled environment (2010) Polycyclic Aromatic Compounds, 30, pp. 141-152; 
Loh, A., Yim, U.H., Ha, S.Y., Kim, M., Contamination and human health risk assessment of polycyclic aromatic hydrocarbons (PAHs) in oysters after the Wu Yi San oil spill in Korea (2017) Archives of Environmental Contamination and Toxicology, 73, pp. 103-117; 
Mahugija, J.A., Njale, E., Effects of washing on the polycyclic aromatic hydrocarbons (PAHs) contents in smoked fish (2018) Food Control., 93, pp. 139-143; 
Miao, Q., Polycyclic arenes and heteroarenes: Synthesis, properties, and applications (2015), Wiley-VCH Weinheim; Mirvakili, H.S., Hadjizadeh Zaker, N., Evaluation of PAHs in hydrocarbons pollution, biodegradation and weathering extent in surface sediments of the Kharg Island in the Persian Gulf (2014) International Journal of Environmental Research, 8 (2), pp. 387-394; 
Moorthy, B., Chu, C., Carlin, D.J., Polycyclic aromatic hydrocarbons: From metabolism to lung cancer (2015) Toxicological Sciences, 145 (1), pp. 5-15; 
Mirza, R., Mohammadi, M., Dadolahi Sohrab, A., Safahieh, A., Savari, A., Hajeb, P., Polycyclic aromatic hydrocarbons in seawater, sediment, and rock oyster Saccostrea cucullata from the Northern part of the Persian Gulf (Bushehr Province) (2012) Water, Air, and Soil Pollution, 223, pp. 189-198; 
NBSC, N., (2008), China energy statistical Yearbook 2008. Beijing: China Statistics Press; Nisbet, I.C., LaGoy, P.K., Toxic equivalency factors (TEFs) for polycyclic aromatic hydrocarbons (PAHs) (1992) Regulatory Toxicology and Pharmacology, 16, pp. 290-300; 
Nozar, S.L.M., Ismail, W.R., Zakaria, M.P., Residual concentration of PAHs in Seafood from Hormozgan Province, Iran: Human health risk assessment for urban population (2013) International Journal of Environmental Science and Development, 4, p. 393; 
Nwaichi, E.O., Ntorgbo, S.A., Assessment of PAHs levels in some fish and seafood from differentcoastal waters in the Niger Delta (2016) Toxicology Reports, 3, pp. 167-172; 
Ogata, H.Y., Emata, A.C., Garibay, E.S., Furuita, H., Fatty acid composition of five candidate aquaculture species in Central Philippines (2004) Aquaculture, 236 (1-4), pp. 361-375; 
(1996), Ontario Ministry of Environment and Energy (OMEE). Guidance on Site Specific Risk Assessment for Use at Contaminated Sites in Ontario. Version 1.0. Ontario Ministry of Environment and Energy Standards Development Branch; Pointet, K., Milliet, A., PAHs analysis of fish whole gall bladdersand liver from the Natural Reserve of Camargue by GC/MS (2000) Chemosphere, 40, pp. 293-299; 
Ranjbar Jafarabadi, A., Riyahi Bakhtiari, A., Aliabadian, M., Shadmehri Toosi, A., Spatial distribution and composition of aliphatic hydrocarbons, polycyclic aromatic hydrocarbons and hopanes in superficial sediments of the coral reefs of the Persian Gulf, Iran (2017) Environmental Pollution, 224, pp. 195-223; 
Ranjbar Jafarabadi, A., Riyahi Bakhtiari, A., Yaghoobi, Z., Yap, C.K., Maisano, M., Cappello, T., Distributions and compositional patterns of Polycyclic Aromatic Hydrocarbons (PAHs) and their derivatives in three edible fishes from Kharg coral Island, Persian Gulf, Iran (2019) Chemosphere, 215, pp. 835-845; 
Ranjbar Jafarabadi, A., Mashjoor, S., Mohamadjafari Dehkordi, S., Riyahi Bakhtiari, A., Cappello, T., Steroid Fingerprint Analysis of Endangered Caspian Seal (Pusa caspica) through the Gorgan Bay (Caspian Sea) (2020) Environmental Science & Technology, , https://pubs.acs.org/doi/10.1021/acs.est.0c01479; 
Ranjbar Jafarabadi, A., Riyahi Bakhtiari, A., Aliabadian, M., Hedouin, L., Shadmehri Toosi, A., Yap, C.K., First report of bioaccumulation and bioconcentration of aliphatic hydrocarbons (AHs) and persistent organic pollutants (PAHs, PCBs, and PCNs) and their effects on Alcyonacea and scleractinian corals and their endosymbiotic algae from the Persian Gulf, Iran: Inter and intra-species differences (2018) Science of the Total Environment, 627, pp. 141-157; 
Riddle, M.R., Bite profiles of some benthic grab samplers (1989) Estuarine, Coastal and Shelf Science, 29 (3), pp. 285-292; 
Rose, A., Ken, D., Kehinde, O., Alo, B., Drouillard Ken, D., Bioaccumulation of polycyclic aromatic hydrocarbons in fish and invertebrates of Lagos lagoon, Nigeria (2012) Journal of Emerging Trends in Engineering and Applied Sciences, 3, pp. 287-296; 
Rust, A.J., Burgess, R.M., McElroy, A.E., Cantwell, M.G., Brownawell, B.J., Influence of soot carbon on the bioaccumulation of sediment-bound polycyclic aromatic hydrocarbons by marine benthic invertebrates: An interspecies comparison (2004) Environmental Toxicology and Chemistry, 23, pp. 2594-2603; 
Santana, M.S., Sandrini-Neto, L., Neto, F.F., Neto, F.F., Oliveira Ribeiro, C.A., Di Domenico, M., Prodocimo, M.M., Biomarker responses in fish exposed to polycyclic aromatic hydrocarbons (PAHs): Systematic review and meta-analysis (2018) Environmental Pollution, 242, pp. 449-461; 
Shi, J., Zheng, G.J.-S., Wong, M.-H., Liang, H., Li, Y., Wu, Y., Liu, W., Health risks of polycyclic aromatic hydrocarbons via fish consumption in Haimen bay (China), downstream of an e-waste recycling site (Guiyu) (2016) Environmental Research, 147, pp. 233-240; 
Shappell, N.W., Carlino-Macdonald, U., Amin, S., Kumar, S., Sikka, H.C., Comparative metabolism of chrysene and 5-methylchrysene by rat and rainbow trout liver microsomes (2003) Toxicological Sciences, 72, pp. 260-266; 
Thorsen, W.A., Cope, W.G., Shea, D., Bioavailability of PAHs: Effects of soot carbon and PAH source (2004) Environmental Science & Technology, 38, pp. 2029-2037; 
Tongo, I., Etor, E.E., Ezemonye, L.I.N., Human health risk assessment of PAHs in fish and shellfish from Amariaria community, Bonny River, Nigeria (2018) Journal of Applied Sciences and Environmental Management, 22 (5), pp. 731-736; 
Uno, S., Kokushi, E., Añasco, N.C., Iwai, T., Ito, K., Koyama, J., Oil spill off the coast of Guimaras Island, Philippines: Distributions and changes of polycyclic aromatic hydrocarbons in shellfish (2017) Marine Pollution Bulletin, 124 (2), pp. 962-973; 
US, E.P.A., (2000), Risk-based concentration table. Philadelphia PA: United States Environmental Protection Agency, Washington DC; (2000), USEPA. Supplementary Guidance for Conducting Health Risk Assessment ofChemical Mixtures. EPA/630/R-00/002; Varanasi, U., Stein, J.E., Disposition of xenobiotic chemicals and metabolites in marine organisms (1991) Environmental Health Perspectives, 90, p. 93; 
Vuorinen, P.J., Keinänen, M., Vuontisjärvi, H., Barsiene, J., Broeg, K., Förlin, L., Schiedek, D., Use of biliary PAH metabolites as a biomarker of pollution in fish from the Baltic Sea (2006) Marine Pollution Bulletin, 53, pp. 479-487; 
Wenzl, T., Simon, R., Anklam, E., Kleiner, J., Analytical methods for polycyclic aromatic hydrocarbons (PAHs) in food and the environment needed for new food legislation in the European Union (2006) TrAC Trends in Analytical Chemistry, 25, pp. 716-725; 
WHO, Environmental health criteria 202: Selected non-heterocyclic polycyclic aromatic hydrocarbons (1998), International Programme on Chemical Safety World Health Organisation, Geneva; Xia, Z., Duan, X., Qiu, W., Liu, D., Wang, B., Tao, S., Hu, X., Health risk assessment on dietary exposure to polycyclic aromatic hydrocarbons (PAHs) in Taiyuan, China (2010) Science of the Total Environment, 408, pp. 5331-5337; 
Yakan, S., Focks, A., Klasmeier, J., Okay, O.S., Numerical evaluation of bioaccumulation and depuration kinetics of PAHs in Mytilus galloprovincialis (2017) Environmental Pollution, 220, pp. 1244-1250; 
Yang, W., Lang, Y., Li, G., Cancer risk of polycyclic aromatic hydrocarbons (PAHs) in the soils from Jiaozhou Bay wetland (2014) Chemosphere, 112, pp. 289-295; 
Zelinkova, Z., Wenzl, T., EU marker polycyclic aromatichydrocarbons in food supplements: Analytical approach and occurrence (2015) Food Additives & Contaminants: Part A, 32 (11), pp. 1914-1926; 
Zhu, H., Wang, J., Santo, A., Li, Y., Downregulation of antioxidants and phase proteins (2013) Molecular basis of oxidative stress: chemistry, mechanisms, and disease pathogenesis, pp. 113-121. , F.A. Villamena John Wiley & Sons New Jersey
UR  - https://www.scopus.com/inward/record.uri?eid=2-s2.0-85085966158&doi=10.1016%2fj.foodchem.2020.127035&partnerID=40&md5=1aead355df3d06932b62008c94814c09
ER  - 

TY  - JOUR
TI  - Filling the trust gap of food safety in food trade between the EU and China: An interconnected conceptual traceability framework based on blockchain
T2  - Food and Energy Security
J2  - Food Energy Sec.
VL  - 9
IS  - 4
PY  - 2020
DO  - 10.1002/fes3.249
SN  - 20483694 (ISSN) 
AU  - Qian, J.
AU  - Wu, W.
AU  - Yu, Q.
AU  - Ruiz-Garcia, L.
AU  - Xiang, Y.
AU  - Jiang, L.
AU  - Shi, Y.
AU  - Duan, Y.
AU  - Yang, P.
AD  - Institute of Agricultural Resources and Regional Planning, Chinese Academy of Agricultural Sciences, Beijing, China
AD  - Department of Agroforestry Engineering, Universidad Politécnica de Madrid, Madrid, Spain
AD  - School of Software and Electrical Engineering, Swinburne University of Technology, Hawthorn, Vic, Australia
AD  - Chinese Academy of Inspection and Quarantine, Beijing, China
AB  - Global food trade has become an increasingly crucial element for feeding the world's population. Enhancing bilateral or multilateral trust in food safety in international food trade is not only important for promoting the sustainable development of trade but is also beneficial for cooperation when facing a global food crisis. However, highly credible traceability systems (TSs) for the cross-border movement of food are still absent in many countries and regions. Blockchain is regarded as a promising technology that can help build trust for transparency and security issues. In this paper, an interconnected conceptual traceability framework based on blockchain is proposed in order to increase trust in food safety during food trade. Taking the food trade between China and the European Union as an example, a conceptual framework is designed in order to take full advantage of existing TSs in these two locations, and the features of logistical flow, data flow, and blockchain flow are analyzed. Considering the data capacity and data privacy level, a hybrid data storage method combining on-chain and off-chain is adopted. Smart contracts according to the features of cross-border food trade—including the recording of exportation data, exporter inspection data, shipment data, importer inspection data, importation data, and tracing queries—are packaged and deployed to a blockchain network. An effective operation mechanism involving the distribution of related rights for different roles is presented. The blockchain-based TS framework has the advantages of enhancing bilateral trust in cross-border food trade, providing a flexible and intelligent technical framework, and having effective operability. Future challenges, such as data security, special smart contracts, and consensus mechanisms, and interoperability with other systems, are discussed. © 2020 The Authors. Food and Energy Security published by John Wiley & Sons Ltd on behalf of Association of Applied Biologists
KW  - blockchain
KW  - cross-border food trade
KW  - food supply chain
KW  - food traceability
KW  - smart contract
PB  - Blackwell Publishing Ltd
N1  - Export Date: 18 January 2021
M3  - Article
DB  - Scopus
C7  - e249
LA  - English
N1  - 通讯地址: Qian, J.; Institute of Agricultural Resources and Regional Planning, Chinese Academy of Agricultural Sciences, Institute of Agricultural Resources and Regional Planning, Chinese Academy of Agricultural SciencesChina; 电子邮件: qianjianping@caas.cn
N1  - 基金资助详情: National Natural Science Foundation of China, NSFC, 31971808
N1  - 基金资助文本 1: This work was funded by the National Natural Science Foundation of China (31971808). Also, this publication has emanated from Innovation Program of Chinese Academy of Agricultural Sciences (CAAS 2060302‐05‐962‐3, G202022‐4).
N1  - 参考文献: Ahmed, S., ten Broek, N., Blockchain could boost food security (2017) Nature, 550, p. 43. , https://doi.org/10.1038/550043e; 
Andoni, M., Robu, V., Flynn, D., Abram, S., Geach, D., Jenkins, D., McCallum, P., Peacock, A., Blockchain technology in the energy sector: A systematic review of challenges and opportunities (2019) Renewable and Sustainable Energy Reviews, 100, pp. 143-174. , https://doi.org/10.1016/J.RSER.2018.10.014; 
Banerjee, M., Lee, J., Choo, K.K.R., (2017) A blockchain future to Internet of things security: A position paper, , Digital Communcation Networks S2352864817302900; 
Beestermöller, M., Disdier, A.-C., Fontagné, L., Impact of European food safety border inspections on agri-food exports: Evidence from Chinese firms (2018) China Economic Review, 48, pp. 66-82. , https://doi.org/10.1016/J.CHIECO.2017.11.004; 
Casino, F., Dasaklis, T.K., Patsakis, C., A systematic literature review of blockchain-based applications: Current status, classification and open issues (2019) Telematics and Informatics, 36, pp. 55-81. , https://doi.org/10.1016/J.TELE.2018.11.006; 
Cawthorn, D.-M., Mariani, S., Global trade statistics lack granularity to inform traceability and management of diverse and high-value fishes (2017) Scientific Reports, 7, p. 12852. , https://doi.org/10.1038/s41598-017-12301-x; 
(2017) United Nations Statistical Division’s Trade Statistics Database, , http://comtrade.un.org/, [WWW Document]. Comtrade; 
D’Odorico, P., Carr, J., Laio, F., Ridolfi, L., Vandoni, S., Feeding humanity through global food trade (2014) Earth's Future, 2. , https://doi.org/10.1002/2014EF000250; 
Di Francesco Maesa, D., Mori, P., Blockchain 3.0 applications survey (2020) Journal of Parallel and Distributed Computing, 138, pp. 99-114. , https://doi.org/10.1016/J.JPDC.2019.12.019; 
Essaji, A., Technical regulations and specialization in international trade (2008) Journal of International Economics, 76, pp. 166-176. , https://doi.org/10.1016/J.JINTECO.2008.06.008; 
Feng, H., Wang, X., Duan, Y., Zhang, J., Zhang, X., Applying blockchain technology to improve agri-food traceability: A review of development methods, benefits and challenges (2020) Journal of Cleaner Production, 260, p. 121031. , https://doi.org/10.1016/J.JCLEPRO.2020.121031; 
Friel, S., Schram, A., Townsend, B., The nexus between international trade, food systems, malnutrition and climate change (2020) Nature Food, 1, pp. 51-58. , https://doi.org/10.1038/s43016-019-0014-0; 
Frizzo-Barker, J., Chow-White, P.A., Adams, P.R., Mentanko, J., Ha, D., Green, S., Blockchain as a disruptive technology for business: A systematic review (2020) International Journal of Information Management, 51, p. 102029. , https://doi.org/10.1016/J.IJINFOMGT.2019.10.014; 
Galvez, J.F., Mejuto, J.C., Simal-Gandara, J., Future challenges on the use of blockchain for food traceability analysis (2018) TrAC, Trends in Analytical Chemistry, 107, pp. 222-232. , https://doi.org/10.1016/J.TRAC.2018.08.011; 
(2017) Top Trends in the Gartner Hype Cycle for Emerging Technologies, 2017, , https://www.gartner.com/smarterwithgartner/top-trends-in-the-gartner-hype-cycle-for-emerging-technologies-2017/, [WWW Document]. Retrieved from; 
(2019) Gartner 2019 Hype Cycle Shows Most Blockchain Technologies Are Still Five to 10 Years Away From Transformational Impact, , https://www.gartner.com/en/newsroom/press-releases/2019-10-08-gartner-2019-hype-cycle-shows-most-blockchain-technologies-are-still-five-to-10-years-away-from-transformational-impact, [WWW Document]. Retrieved from; 
Geng, S., Liu, X.U., Beachy, R., New food safety law of china and the special issue on food safety in China (2015) Journal of Integrative Agriculture, 14, pp. 2136-2141. , https://doi.org/10.1016/S2095-3119(15)61164-9; 
Golan, E., Krissoff, B., Kuchler, F., Calvin, L., Nelson, K., Price, G., (2004) Traceability in the U.S. food supply: economic theory and industry studies, , US Dep. Agric. Econ. Res. Serv., 2; 
Hang, L., Ullah, I., Kim, D.-H., A secure fish farm platform based on blockchain for agriculture data integrity (2020) Computers and Electronics in Agriculture, 170, p. 105251. , https://doi.org/10.1016/J.COMPAG.2020.105251; 
Helo, P., Hao, Y., Blockchains in operations and supply chains: A model and reference implementation (2019) Computers & Industrial Engineering, 136, pp. 242-251. , https://doi.org/10.1016/J.CIE.2019.07.023; 
Kamilaris, A., Fonts, A., Prenafeta-Boldύ, F.X., The rise of blockchain technology in agriculture and food supply chains (2019) Trends in Food Science & Technology, 91, pp. 640-652. , https://doi.org/10.1016/J.TIFS.2019.07.034; 
Kostadinov, A., (2017) EU – China food trade perspectives [WWW Document], , https://www.researchgate.net/publication/313349878; 
Krittanawong, C., Rogers, A.J., Aydar, M., Choi, E., Johnson, K.W., Wang, Z., Narayan, S.M., Integrating blockchain technology with artificial intelligence for cardiovascular medicine (2020) Nature Reviews Cardiology, 17, pp. 1-3. , https://doi.org/10.1038/s41569-019-0294-y; 
Kshetri, N., 1 Blockchain’s roles in meeting key supply chain management objectives (2018) International Journal of Information Management, 39, pp. 80-89. , https://doi.org/10.1016/J.IJINFOMGT.2017.12.005; 
Liu, Z., Li, Z., A blockchain-based framework of cross-border e-commerce supply chain (2020) International Journal of Information Management, 52, p. 102059. , https://doi.org/10.1016/J.IJINFOMGT.2019.102059; 
López, D., Farooq, B., A multi-layered blockchain framework for smart mobility data-markets (2020) Transportation Research Part C: Emerging Technologies, 111, pp. 588-615. , https://doi.org/10.1016/J.TRC.2020.01.002; 
(2018) Blockchain in Agriculture Market (and Food Supply Chain) worth $429.7 million by 2023 [WWW Document], , https://www.marketsandmarkets.com/PressReleases/blockchain-agriculture-food-supply-chain.asp, Blockchain Agric. Mark. Retrieved from; 
Olsen, P., Aschan, M., Reference method for analyzing material flow, information flow and information loss in food supply chains (2010) Trends in Food Science & Technology, 21, pp. 313-320. , https://doi.org/10.1016/J.TIFS.2010.03.002; 
Pearson, S., May, D., Leontidis, G., Swainson, M., Brewer, S., Bidaut, L., Frey, J.G., Zisman, A., Are Distributed ledger technologies the panacea for food traceability? (2019) Global Food Security, 20, pp. 145-149. , https://doi.org/10.1016/j.gfs.2019.02.002; 
Prakash, J., The challenges for global harmonization of food safety norms and regulations: Issues for India (2014) Journal of the Science of Food and Agriculture, 94. , https://doi.org/10.1002/jsfa.6147*****; 
Qian, J., Ruiz-Garcia, L., Fan, B., Robla Villalba, J.I., McCarthy, U., Zhang, B., Yu, Q., Wu, W., Food traceability system from governmental, corporate, and consumer perspectives in the European Union and China: A comparative review (2020) Trends in Food Science & Technology, 99, pp. 402-412. , https://doi.org/10.1016/J.TIFS.2020.03.025; 
(2018) The general administration of customs announced the quality and safety of imported food in China in 2017 [WWW Document], , https://www.sohu.com/a/243995721_776086, Retrieved from; 
Tama, B.A., Kweka, B.J., Park, Y., Rhee, K.H., (2017) A critical review of blockchain and its current applications, in: ICECOS 2017 - Proceeding of 2017 International Conference on Electrical Engineering and Computer Science: Sustaining the Cultural Heritage Toward the Smart Environment for Better Future, pp. 109-113. , https://doi.org/10.1109/ICECOS.2017.8167115; 
Torero, M., Without food, there can be no exit from the pandemic (2020) Nature, 580, pp. 588-589. , https://doi.org/10.1038/d41586-020-01181-3; 
Unnevehr, L., Food safety in developing countries: Moving beyond exports (2015) Global Food Security, 4, pp. 24-29. , https://doi.org/10.1016/j.gfs.2014.12.001; 
Venkatesh, V.G., Kang, K., Wang, B., Zhong, R.Y., Zhang, A., System architecture for blockchain based transparency of supply chain social sustainability (2020) Robotics and Computer-Integrated Manufacturing, 63, p. 101896. , https://doi.org/10.1016/J.RCIM.2019.101896; 
Villoria, N.B., The food trade system: Structural features and policy foundations (2019) Encyclopedia of Food Security and Sustainability, pp. 64-73. , https://doi.org/10.1016/B978-0-08-100596-5.21965-3; 
Walls, H., Baker, P., Chirwa, E., Hawkins, B., Food security, food safety & healthy nutrition: Are they compatible? (2019) Global Food Security, 21, pp. 69-71. , https://doi.org/10.1016/J.GFS.2019.05.005; 
Wong, D.R., Bhattacharya, S., Butte, A.J., Prototype of running clinical trials in an untrustworthy environment using blockchain (2019) Nature Communications, 10, p. 917. , https://doi.org/10.1038/s41467-019-08874-y
UR  - https://www.scopus.com/inward/record.uri?eid=2-s2.0-85092098837&doi=10.1002%2ffes3.249&partnerID=40&md5=f6784949bf7506bf234ce64d78777613
ER  - 

TY  - JOUR
TI  - Replacement of red and processed meat with other food sources of protein and the risk of type 2 diabetes in European populations: The epic-interact study
T2  - Diabetes Care
J2  - Diabetes Care
VL  - 43
IS  - 11
SP  - 2660
EP  - 2667
PY  - 2020
DO  - 10.2337/dc20-1038
SN  - 01495992 (ISSN) 
AU  - Ibsen, D.B.
AU  - Steur, M.
AU  - Imamura, F.
AU  - Overvad, K.
AU  - Schulze, M.B.
AU  - Bendinelli, B.
AU  - Guevara, M.
AU  - Agudo, A.
AU  - Amiano, P.
AU  - Aune, D.
AU  - Barricarte, A.
AU  - Ericson, U.
AU  - Fagherazzi, G.
AU  - Franks, P.W.
AU  - Freisling, H.
AU  - Quiros, J.R.
AU  - Grioni, S.
AU  - Heath, A.K.
AU  - Huybrechts, I.
AU  - Katze, V.
AU  - Laouali, N.
AU  - Mancini, F.
AU  - Masala, G.
AU  - Olsen, A.
AU  - Papier, K.
AU  - Ramne, S.
AU  - Rolandsson, O.
AU  - Sacerdote, C.
AU  - Sánchez, M.-J.
AU  - Santiuste, C.
AU  - Simeon, V.
AU  - Spijkerman, A.M.W.
AU  - Srour, B.
AU  - Tjønneland, A.
AU  - Tong, T.Y.N.
AU  - Tumino, R.
AU  - van der Schouw, Y.T.
AU  - Weiderpass, E.
AU  - Wittenbecher, C.
AU  - Sharp, S.J.
AU  - Riboli, E.
AU  - Forouhi, N.G.
AU  - Wareham, N.J.
AD  - Research Unit for Epidemiology, Department of Public Health, Aarhus University, Aarhus, Denmark
AD  - MRC Epidemiology Unit, University of Cambridge, School of Clinical Medicine, Cambridge, United Kingdom
AD  - Department of Cardiology, Aalborg University Hospital, Aalborg, Denmark
AD  - Department of Molecular Epidemiology, German Institute of Human Nutrition Potsdam-Rehbruecke, Nuthetal, Germany
AD  - German Center for Diabetes Research (DZD), Neuherberg, Germany
AD  - Institute of Nutritional Sciences, University of Potsdam, Nuthetal, Germany
AD  - Cancer Risk Factors and Lifestyle Epidemiology Unit, Institute for Cancer Research, Prevention and Clinical Network (ISPRO), Florence, Italy
AD  - Navarre Public Health Institute, Pamplona, Spain
AD  - CIBER de Epidemiología y Salud Pública (CIBER-ESP), Madrid, Spain
AD  - Navarra Institute for Health Research (IdiSNA), Pamplona, Spain
AD  - Unit of Nutrition and Cancer, Catalan Institute of Oncology (ICO), Nutrition and Cancer Group, Bellvitge Biomedical Research Institute (IDIBELL), L’Hospitalet de Llobregat, Barcelona, Spain
AD  - Public Health Division of Gipuzkoa, San Sebastian, Spain
AD  - Instituto Biodonostia, Basque Government, San Sebastian, Spain
AD  - Department of Epidemiology and Biostatistics, School of Public Health, Imperial College London, London, United Kingdom
AD  - Department of Nutrition, Bjørknes University College, Oslo, Norway
AD  - Department of Endocrinology, Morbid Obesity and Preventive Medicine, Oslo University Hospital Ullevål, Oslo, Norway
AD  - Department of Clinical Sciences, Lund University, Malmö, Sweden
AD  - Digital Epidemiology and e-Health Research Hub, Department of Population Health, Luxembourg Institute of Health, Luxembourg
AD  - Center of Epidemiology and Population Health, UMR 1018, INSERM, Paris South–Paris Saclay Uni-versity, Gustave Roussy Institute, Villejuif, France
AD  - Lund University, Malmö, Sweden
[truncated: 14,703,791 more chars]
