# Supplementary material for: Food Supply Chain Safety Research Trends From 1997 to 2020: A Bibliometric Analysis
Source: Front Public Health. 2022 Feb 3;9:742980. doi: 10.3389/fpubh.2021.742980 (PMC8850300; doi:10.3389/fpubh.2021.742980)
Supplement: Supplementary file 1 [file Data_Sheet_1.ZIP › Data/1218 articles (1997-2015).ris]

TY  - JOUR
TI  - Associations between sugar intake from different food sources and adiposity or cardio-metabolic risk in childhood and adolescence: The Korean child-adolescent cohort study
T2  - Nutrients
J2  - Nutrients
VL  - 8
IS  - 1
PY  - 2015
DO  - 10.3390/nu8010020
SN  - 20726643 (ISSN) 
AU  - Hur, Y.-I.
AU  - Park, H.
AU  - Kang, J.-H.
AU  - Lee, H.-A.
AU  - Song, H.J.
AU  - Lee, H.-J.
AU  - Kim, O.-H.
AD  - Department of Family Medicine, Seoul Paik Hospital, Inje University College of Medicine, Seoul, 100032, South Korea
AD  - Department of Preventive Medicine, Ewha Womans University School of Medicine, Seoul, 07985, South Korea
AD  - Department of Family Medicine, Hallym University Sacred Heart Hospital, Hallym University College of Medicine, Anyang-si, Gyeonggi-do  14068, South Korea
AD  - Department of Food and Nutrition, Eulji University, Seongnam-si, Gyeonggi-do  13135, South Korea
AD  - Institute for Clinical Nutrition, Inje University, Seoul, 100032, South Korea
AB  - The increasing prevalence of childhood obesity is a serious public health problem associated with co-morbidities in adulthood, as well as childhood. This study was conducted to identify associations between total sugar intake and sugar intake from different foods (fruit, milk, and sugar-sweetened beverages (SSBs)), and adiposity and continuous metabolic syndrome scores (cMetS) among Korean children and adolescents using cohort data. The study subjects were children (n = 770) who participated in the 4th year (2008) of the Korean Child-Adolescent Cohort Study (KoCAS). Dietary intake data were collected via three-day 24-h food records, and sugar intake was calculated for the total sugar content of foods using our database compiled from various sources. Anthropometric measurements, assessments of body composition, and blood sample analysis were performed at baseline and at follow-up four years later. The cMetS was calculated based on waist circumference, triglycerides, high-density lipoprotein cholesterol, glucose, and mean arterial blood pressure. According to multiple linear regression analysis, there were no significant associations between total sugar intake and adiposity and cMetS. However, higher intake of fruit sugar at baseline was significantly associated with lower body mass index (BMI) z-scores and body fat percentages at baseline (β = -0.10, p = 0.02 and β = -0.78, p < 0.01, respectively). At follow-up, sugar intake from fruit at baseline was still negatively associated with the above outcomes, but only the relationship with BMI z-scores retained statistical significance (β = -0.08, p < 0.05). There was a significant positive relationship between consumption of sugar from SSBs and cMetS at baseline (β = 0.04, p = 0.02), but that relationship was not observed at follow-up (p = 0.83). Differences in consumption sugars from fruit and SSBs might play an important role in the risk of adiposity and metabolic disease in children and adolescents. Our results suggest that strategies for reducing sugar intake need to target particular food groups. Consequently, this information could be of value to obesity- and metabolic disease-prevention strategies. © 2016 by the authors; licensee MDPI, Basel, Switzerland.
KW  - Body weight
KW  - Continuous metabolic syndrome scores (cMetS)
KW  - Fruit
KW  - Metabolic disease
KW  - Sugar
KW  - Sugar-sweetened beverages
KW  - glucose
KW  - high density lipoprotein cholesterol
KW  - triacylglycerol
KW  - carbohydrate
KW  - anthropometry
KW  - Article
KW  - blood analysis
KW  - body mass
KW  - cardiometabolic risk
KW  - child
KW  - childhood obesity
KW  - clinical assessment
KW  - diet supplementation
KW  - follow up
KW  - human
KW  - Korea
KW  - metabolic disorder
KW  - metabolic syndrome X
KW  - outcome assessment
KW  - risk factor
KW  - sugar intake
KW  - waist circumference
KW  - adipose tissue
KW  - adverse effects
KW  - beverage
KW  - body composition
KW  - Cardiovascular Diseases
KW  - chemically induced
KW  - chemistry
KW  - complication
KW  - diet
KW  - feeding behavior
KW  - female
KW  - food preference
KW  - fruit
KW  - male
KW  - medical record
KW  - metabolism
KW  - obesity
KW  - Pediatric Obesity
KW  - South Korea
KW  - Adipose Tissue
KW  - Adiposity
KW  - Beverages
KW  - Body Composition
KW  - Body Mass Index
KW  - Carbohydrates
KW  - Cardiovascular Diseases
KW  - Child
KW  - Diet
KW  - Diet Records
KW  - Feeding Behavior
KW  - Female
KW  - Food Preferences
KW  - Fruit
KW  - Humans
KW  - Male
KW  - Metabolic Syndrome X
KW  - Pediatric Obesity
KW  - Republic of Korea
KW  - Risk Factors
PB  - MDPI AG
N1  - 施引文献 :17
N1  - Export Date: 18 January 2021
M3  - Article
DB  - Scopus
C2  - 26729156
LA  - English
N1  - 通讯地址: Park, H.; Department of Preventive Medicine, Ewha Womans University School of MedicineSouth Korea; 电子邮件: hpark@ewha.ac.kr
N1  - 化学物质/CAS: glucose, 50-99-7, 84778-64-3; Carbohydrates
N1  - 参考文献: Clement, K., Ferre, P., Genetics and the Pathophysiology of Obesity (2003) Pediatr. Res, 53, pp. 721-725. , [CrossRef] [PubMed]; 
Kim, H.M., Park, J., Kim, H.S., Kim, D.H., Park, S.H., Obesity and cardiovascular risk factors in Korean children and adolescents aged 10-18 years from the Korean National Health and Nutrition Examination Survey, 1998 and 2001 (2006) Am. J. Epidemiol, 164, pp. 787-793. , [CrossRef] [PubMed]; 
Ogden, C.L., Flegal, K.M., Carroll, M.D., Johnson, C.L., Prevalence and trends in overweight among US children and adolescents, 1999-2000 (2002) JAMA, 288, pp. 1728-1732. , [CrossRef] [PubMed]; 
Daniels, S.R., Arnett, D.K., Eckel, R.H., Gidding, S.S., Hayman, L.L., Kumanyika, S., Robinson, T.N., Williams, C.L., Overweight in children and adolescents: Pathophysiology, consequences, prevention, and treatment (2005) Circulation, 111, pp. 1999-2012. , [CrossRef] [PubMed]; 
Flodmark, C.E., Lissau, I., Moreno, L.A., Pietrobelli, A., Widhalm, K., New insights into the field of children and adolescents’ obesity: The European perspective (2004) Int. J. Obes. Relat. Metab. Disord., 28, pp. 1189-1196. , [CrossRef] [PubMed]; 
Dietz, W.H., Childhood weight affects adult morbidity and mortality (1998) J. Nutr, 128, pp. 411S-414S. , [PubMed]; 
Krebs, N.F., Jacobson, M.S., American Academy of Pediatrics Committee on Nutrition. Prevention of pediatric overweight and obesity (2003) Pediatrics, 112, pp. 424-430. , [PubMed]; 
Chung, C.E., Association of total sugar intakes and metabolic syndrome from Korean National Health and Nutrition Examination Survey 2001-2002 (2007) Korean J. Nutr, 40, pp. 29-38; 
Lee, H.S., Kwon, S.O., Yon, M., Kim, D., Lee, J.Y., Nam, J., Park, S.J., Lee, H.Y., Dietary total sugar intake of Koreans: Based on the Korea National Health and Nutrition Examination Survey (KNHANES), 2008-2011 (2014) J. Nutr. Health, 47, pp. 268-276. , et al, [CrossRef]; 
Camhi, S.M., Katzmarzyk, P.T., Tracking of cardiometabolic risk factor clustering from childhood to adulthood (2010) Int. J. Pediatr. Obes, 5, pp. 122-129. , [CrossRef] [PubMed]; 
Andersen, L.B., Wedderkopp, N., Hansen, H.S., Cooper, A.R., Froberg, K., Biological cardiovascular risk factors cluster in Danish children and adolescents: The European Youth Heart Study (2003) Prev. Med., 37, pp. 363-367. , [CrossRef]; 
Reppert, A., Steiner, B.F., Chapman-Novakofski, K., Prevalence of metabolic syndrome and associated risk factors in Illinois (2008) Am. J. Health Promot, 23, pp. 130-138. , [CrossRef] [PubMed]; 
Eisenmann, J.C., Aerobic fitness, fatness, and the metabolic syndrome in children and adolescents (2007) Acta Paediatr, 96, pp. 1723-1729. , [CrossRef] [PubMed]; 
Okosun, I.S., Boltri, J.M., Lyn, R., Davis-Smith, M., Continuous metabolic syndrome risk score, body mass index percentile, and leisure time physical activity in American children (2010) J. Clin. Hypertens, 12, pp. 636-644. , [CrossRef] [PubMed]; 
Heshmat, R., Shafiee, G., Kelishadi, R., Babaki, A.E., Motlagh, M.E., Arefirad, T., Ardalan, G., Mohammadi, R., Is the association of continuous metabolic syndrome risk score with body mass index independent of physical activity? The CASPIAN-III study (2015) Nutr. Res. Pract., 9, pp. 404-410. , et al, [CrossRef] [PubMed]; 
Shafiee, G., Kelishadi, R., Heshmat, R., Qorbani, M., Motlagh, M.E., Aminaee, T., Ardalan, G., Larijani, B., First report on the validity of a continuous Metabolic syndrome score as an indicator for Metabolic syndrome in a national sample of paediatric population—The CASPIAN-III study (2013) Endokrynol. Pol, 64, pp. 278-284. , [CrossRef] [PubMed]; 
Te Morenga, L., Mallard, S., Mann, J., Dietary sugars and body weight: Systematic review and meta_analyses of randomised controlled trials and cohort studies (2012) BMJ, 346, pp. e7492. , [CrossRef] [PubMed]; 
(2015) Guideline: Sugars Intake for Adults and Children, pp. 1-49. , World Health Organization: Geneva, Switzerland; 
Boeing, H., Bechthold, A., Bub, A., Ellinger, S., Haller, D., Kroke, A., Leschik-Bonnet, E., Schulze, M., Critical review: Vegetables and fruit in the prevention of chronic diseases (2012) Eur. J. Nutr., 51, pp. 637-663. , et al, [CrossRef] [PubMed]; 
Abreu, S., Moreira, P., Moreira, C., Mota, J., Moreira-Silva, I., Santos, P.C., Santos, R., Intake of milk, but not total dairy, yogurt, or cheese, is negatively associated with the clustering of cardiometabolic risk factors in adolescents (2014) Nutr. Res, 34, pp. 48-57. , [CrossRef] [PubMed]; 
(2009) Analysis of Risk Factors on Obesity and Combined Metabolic Disorders and Establishment of Cohort in Childhood, , 4th ed.; Korea Centers for Disease Control and Prevention: Seoul, Korea; 
(2007), Division of Chronic Disease Surveillance: 2007 Korean Children and Adolescent Growth Standard; The Korean Pediatric Society, The Committee for the Development of Growth Standards for Korean Children and Adolescents: Seoul, Korea; Batey, L.S., Goff, D.C., Tortolero, S.R., Nichaman, M.Z., Chan, W., Chan, F.A., Grunbaum, J., Labarthe, D.R., Summary measures of the insulin resistance syndrome are adverse among Mexican-American versus non-Hispanic white children: The Corpus Christi Child Heart Study (1997) Circulation, 96, pp. 4319-4325. , [CrossRef] [PubMed]; 
Eisenmann, J.C., On the use of a continuous metabolic syndrome score in pediatric research. Cardiovasc (2008) Diabetol, 7. , [CrossRef] [PubMed]; 
De Ferranti, S.D., Gauvreau, K., Ludwig, D.S., Neufeld, E.J., Newburger, J.W., Rifai, N., Prevalence of the metabolic syndrome in American adolescents: Findings from the the third National Health and Nutrition Examination Survey (2004) Circulation, 110, pp. 2494-2497. , [CrossRef] [PubMed]; 
Carroll, S.J., Paquet, C., Howard, N.J., Adams, R.J., Taylor, A.W., Daniel, M., Validation of continuous clinical indices of cardiometabolic risk in a cohort of Australian adults. BMC Cardiovasc (2014) Disord, 14, p. 27. , [CrossRef] [PubMed]; 
Lee, H.Y., Park, H., Overview of noncommunicable disease in Koren Children and Adolescents: Focus on obesity and its effect on metabolic syndrome (2013) J. Prev. Med. Public Health, 46, pp. 173-182. , [CrossRef] [PubMed]; 
Laurson, K.R., Eisenmann, J.C., Welk, G.J., Wickel, E.E., Gentile, D.A., Walsh, D.A. Combined influence of physical activity and screen time recommendations on childhood overweight (2008) J. Pediatr, 153, pp. 209-214. , [CrossRef] [PubMed]; 
(2015) Media and Children, , http://www.aap.org/en-us/advocacy-and-policy/aap-health-initiatives/pages/media-and-children.aspx, (accessed on 10 October,); 
Kim, C.W., Choi, M.K., Im, H.J., Kim, O.H., Lee, H.J., Song, J., Kang, J.H., Park, K.H., Weekend catch-up sleep is associated with decreased risk of being overweight among fifth-grade students with short sleep duration (2012) J. Sleep Res, 21, pp. 546-551. , [CrossRef] [PubMed]; 
Kim, Y., Suh, Y.K., Choi, H., BMI and metabolic disorders in South Korean adults: 1998 Korea National Health and Nutrition Survey (2004) Obes. Res, 12, pp. 445-453. , [CrossRef] [PubMed]; 
Slavin, J.L., Lloyd, B. Health benefits of fruits and vegetables (2012) Adv. Nutr, 3, pp. 506-516. , [CrossRef] [PubMed]; 
Lee, Y.M., Bae, Y.J., Kim, E.Y., Yeon, J.Y., Kim, M.H., Kim, M.H., Lee, J.S., Cho, H.K., Relationship between Total Sugar Intake and Obesity Indices in Female Collegians (2012) Korean J. Nutr, 45, pp. 57-63. , [CrossRef]; 
Wang, Y., Ge, K., Popkin, B.M., Why do some overweight children remain overweight, whereas others do not? (2003) Public Health Nutr, 6, pp. 549-558. , [CrossRef] [PubMed]; 
Field, A.E., Gillman, M.W., Rosner, B., Rockett, H.R., Colditz, G.A., Association between fruit and vegetable intake and change in body mass index among a large sample of children and adolescents in the United States (2003) Int. J. Obes. Relat. Metab. Disord, 27, pp. 821-826. , [CrossRef] [PubMed]; 
Newby, P.K., Peterson, K.E., Berkey, C.S., Leppert, J., Willett, W.C., Colditz, G.A., Dietary composition and weight change among low-income preschool children (2003) Arch. Pediatr. Adolesc. Med, 157, pp. 759-764. , [CrossRef] [PubMed]; 
Plachta-Danielzik, S., Landsberg, B., Johannsen, M., Lange, D., Müller, M.J., Determinants of the prevalence and incidence of overweight in children and adolescents (2010) Public Health Nutr, 13, pp. 1870-1881. , [CrossRef] [PubMed]; 
Mytton, O.T., Nnoaham, K., Eyles, H., Scarborough, P., Ni Mhurchu, C., Systematic review and meta-analysis of the effect of increased vegetable and fruit consumption on body weight and energy intake (2014) BMC Public Health, 14, p. 886. , [CrossRef] [PubMed]; 
Smith-Warner, S.A., Elmer, P.J., Tharp, T.M., Fosdick, L., Randall, B., Gross, M., Wood, J., Potter, J.D., Increasing vegetable and fruit intake: Randomized intervention and monitoring in an at-risk population (2000) Cancer Epidemiol. Biomark. Prev, 9, pp. 307-317; 
Dauchet, L., Kesse-Guyot, E., Czernichow, S., Bertrais, S., Estaquio, C., Péneau, S., Vergnaud, A.C., Deschamps, V., Dietary patterns and blood pressure change over 5-year follow-up in the SU.VI.MAX cohort (2007) Am. J. Clin. Nutr, 85, pp. 1650-1656. , [PubMed]; 
Li, M., Fan, Y., Zhang, X., Hou, W., Tang, Z., Fruit and vegetable intake and risk of type 2 diabetes mellitus: Meta-analysis of prospective cohort studies (2014) BMJ Open, 4, pp. e005497. , [CrossRef] [PubMed]; 
Sesso, H.D., Buring, J.E., Christen, W.G., Kurth, T., Belanger, C., Macfadyen, J., Bubes, V., Gaziano, J.M., Vitamins E and C in the prevention of cardiovascular disease in men: The Physicians’ Health Study II randomized controlled trial (2008) JAMA, 300, pp. 2123-2133. , [CrossRef] [PubMed]; 
Kwon, J.H., Shim, J.E., Park, M.K., Paik, H.Y., Evaluation of fruits and vegetables intake for prevention of chronic disease in Korean adults aged 30 years and over: Using the Third Korea National Health and Nutrition Examination Survey (KNHANES III), 2005 (2009) Korean J. Nutr, 42, pp. 146-157. , [CrossRef]; 
Dauchet, L., Amouyel, P., Hercberg, S., Dallongeville, J., Fruit and vegetable consumption and risk of coronary heart disease: A meta-analysis of cohort studies (2006) J. Nutr, 136, pp. 2588-2593. , [PubMed]; 
He, F.J., Nowson, C.A., Macgregor, G.A., Fruit and vegetable consumption and stroke: Meta-analysis of cohort studies (2006) Lancet, 367, pp. 320-326. , [CrossRef]; 
Johnson, R.K., Appel, L.J., Brands, M., Howard, B.V., Lefevre, M., Lustig, R.H., Sacks, F., Wylie-Rosett, J., American Heart Association Nutrition Committee of the Council on Nutrition, Physical Activity, and Metabolism and the Council on Epidemiology and Prevention. Dietary sugars intake and cardiovascular health: A scientific statement from the American Heart Association (2009) Circulation, 120, pp. 1011-1020. , [CrossRef] [PubMed]; 
Paterson, E., Gordon, M.H., Niwat, C., George, T.W., Parr, L., Waroonphan, S., Lovegrove, J.A., Supplementation with fruit and vegetable soups and beverages increases plasma carotenoid concentrations but does not alter markers of oxidative stress or cardiovascular risk factors (2006) J. Nutr, 136, pp. 2849-2855. , [PubMed]; 
Yao, M., Roberts, S.B., Dietary energy density and weight regulation (2001) Nutr. Rev, 59, pp. 247-258. , [CrossRef] [PubMed]; 
Wisker, E., Feldheim, W., Metabolizable energy of diets low or high in dietary fiber from fruits and vegetables when consumed by humans (1990) J. Nutr, 120, pp. 1331-1337. , [PubMed]; 
Elia, M., Cummings, J.H., Physiological aspects of energy metabolism and gastrointestinal effects of carbohydrates (2007) Eur. J. Clin. Nutr., 61, pp. S40-S74. , [CrossRef] [PubMed]; 
Holt, E.M., Steffen, L.M., Moran, A., Basu, S., Steinberger, J., Ross, J.A., Hong, C.P., Sinaiko, A.R., Fruit and vegetable consumption and its relation to markers of inflammation and oxidative stress in adolescents (2009) J. Am. Diet. Assoc, 109, pp. 414-421. , [CrossRef] [PubMed]; 
Sun, Y., Jiang, C.Q., Cheng, K.K., Zhang, W.S., Leung, G.M., Lam, T.H., Schooling, C.M. Fruit and Vegetable Consumption and Cardiovascular Risk Factors in Older Chinese: The Guangzhou Biobank Cohort Study (2015) Plos ONE, 10, pp. e0135380. , [CrossRef] [PubMed]; 
Lazzeri, G., Pammolli, A., Azzolini, E., Simi, R., Meoni, V., De Wet, D.R., Giacchi, M.V. Association between fruits and vegetables intake and frequency of breakfast and snacks consumption: A cross-sectional study (2013) Nutr. J., 12, p. 123. , [CrossRef] [PubMed]; 
Malik, V.S., Pan, A., Willett, W.C., Hu, F.B., Sugar-sweetened beverages and weight gain in children and adults: A systematic review and meta-analysis (2013) Am. J. Clin. Nutr, 98, pp. 1084-1102. , [CrossRef] [PubMed]; 
Forshee, R.A., Anderson, P.A., Storey, M.L., Sugar-sweetened beverage and body mass index in children and adolescents: A meta-analysis (2008) Am. J. Clin. Nutr, 87, pp. 1662-1671. , [PubMed]; 
Park, S., Sherry, B., Foti, K., Blanck, H.M., Self-reported academic grades and other correlates of sugar-sweetened soda intake among US adolescents (2012) J. Acad. Nutr. Diet, 112, pp. 125-131. , [CrossRef] [PubMed]; 
Sowers, J.R., Obesity as a cardiovascular risk factor (2003) Am. J. Med, 115, pp. 37S-41S. , [CrossRef] [PubMed]; 
Bremer, A.A., Auinger, P., Byrd, R.S., Relationship between insulin resistance-associated metabolic parameters and anthropometric measurements with sugar-sweetened beverage intake and physical activity levels in US adolescents: Findings from the 1999-2004 National Health and Nutrition Examination Survey (2009) Arch. Pediatr. Adolesc. Med, 163, pp. 328-335. , [PubMed]; 
Ambrosini, G.L., Oddy, W.H., Huang, R.C., Mori, T.A., Beilin, L.J., Jebb, S.A., Prospective associations between sugar-sweetened beverage intakes and cardiometabolic risk factors in adolescents (2013) Am. J. Clin. Nutr, 98, pp. 327-334. , [CrossRef] [PubMed]; 
Mirmiran, P., Yuzbashian, E., Asghari, G., Hosseinpour-Niazi, S., Azizi, F., Consumption of sugar sweetened beverage is associated with incidence of metabolic syndrome in Tehranian children and adolescents (2015) Nutr. Metab, 12, p. 25. , [CrossRef] [PubMed]; 
Chan, T.F., Lin, W.T., Huang, H.L., Lee, C.Y., Wu, P.W., Chiu, Y.W., Huang, C.C., Lee, C.H., Consumption of sugar-Sweetened Beverages is associated with Components of the Metabolic Syndrome in Adolescents (2014) Nutrients, 6, pp. 2088-2103. , [CrossRef] [PubMed]; 
Te Morenga, L.A., Howatson, A.J., Jones, R.M., Mann, J., Dietary sugars and cardiometabolic risk: Systematic review and meta-analyses of randomized controlled trials of the effects on blood pressure and lipids (2014) Am. J. Clin. Nutr, 100, pp. 65-79. , [CrossRef] [PubMed]; 
Johnson, R.J., Segal, M.S., Sautin, Y., Nakagawa, T., Feig, D.I., Kang, D.H., Gersch, M.S., Sánchez-Lozada, L.G., Potential role of sugar(Fructose) in the epidemic of hypertension, obesity and the metabolic syndrome, diabetes, kidney disease, and cardiovascular disease (2007) Am. J. Clin. Nutr, 86, pp. 899-906. , [PubMed]; 
Stanhope, K.L., Schwarz, J.M., Keim, N.L., Griffen, S.C., Bremer, A.A., Graham, J.L., Hatcher, B., Zhang, W., Consuming fructose-sweetened, not glucose-sweetened, beverages increases visceral adiposity and lipids and decreases insulin sensitivity in overweight/obese humans (2009) J. Clin. Investig., 119, pp. 1322-1334. , et al, [CrossRef] [PubMed]; 
Liu, S., Manson, J.E., Buring, J.E., Stampfer, M.J., Willett, W.C., Ridker, P.M., Relation between a diet with a high glycemic load and plasma concentrations of high-sensitivity C-reactive protein in middle-aged women (2002) Am. J. Clin. Nutr, 75, pp. 492-498. , [PubMed]; 
Malik, V.S., Popkin, B.M., Bray, G.A., Després, J.P., Hu, F.B., Sugar-Sweetened Beverages, Obesity, Type 2 Diabetes Mellitus, and Cardiovascular Disease Risk (2010) Circulation, 121, pp. 1356-1364. , [CrossRef] [PubMed]; 
Bradlee, M.L., Singer, M.R., Qureshi, M.M., Moore, L.L., Food group intake and central obesity among children and adolescents in the Third National Health and Nutrition Examination Survey (NHANES III) (2010) Public Health Nutr, 13, pp. 797-805. , [CrossRef] [PubMed]; 
Hirschler, V., Oestreicher, K., Beccaria, M., Hidalgo, M., Maccallini, G., Inverse association between insulin resistance and frequency of milk consumption in low-income Argentinean school children (2009) J. Pediatr, 154, pp. 101-105. , [CrossRef] [PubMed]; 
Huth, P.J., Park, K.M., Influence of Dairy Product and Milk Fat Consumption on Cardiovascular Disease Risk : A Review of the Evidence (2012) Adv. Nutr, 3, pp. 266-285. , [CrossRef] [PubMed]; 
Moore, L.L., Singer, M.R., Bradlee, M.L., Djoussé, L., Proctor, M.H., Cupples, L.A., Ellison, R.C., Intake of fruits, vegetables, and dairy products in early childhood and subsequent blood pressure change (2005) Eidemiology, 16, pp. 4-11. , [CrossRef]; 
Rangan, A.M., Flood, V.L., Denyer, G., Ayer, J.G., Webb, K.L., Marks, G.B., Celermajer, D.S., Gill, T.P., The effect of dairy consumption on blood pressure in mid-childhood: CAPS cohort study (2012) Eur. J. Clin. Nutr, 66, pp. 652-657. , [CrossRef] [PubMed]; 
Singh, G.M., Micha, R., Khatibzadeh, S., Shi, P., Lim, S., Andrews, K.G., Engell, R.E., Mozaffarian, D., Global Burden of Diseases Nutrition and Chronic Diseases Expert Group. Global, Regional, and National Consumption of Sugar-Sweetened Beverages, Fruit Juices, and Milk: A Systematic Assessment of Beverage Intake in 187 Countries (2015) Plos ONE, 10, pp. e0124845. , [CrossRef] [PubMed]; 
Moreno, L.A., Bel-Serrat, S., Santaliestra-Pasías, A., Bueno, G., Dairy products, yogurt consumption, and cardiometabolic risk in children and adolescents (2015) Nutr. Rev, 73, pp. 8-14. , [CrossRef] [PubMed]; 
Wang, J., Consumption of added sugars and development of metabolic syndrome components among a sample of youth at risk of obesity (2014) Appl. Physiol. Nutr. Metab, 39, p. 512. , [CrossRef]; 
Wang, J., Light, K., Henderson, M., O’Loughlin, J., Mathieu, M.E., Paradis, G., Gray-Donald, K., Consumption of added sugars from liquid but not solid sources predicts impaired glucose homeostasis and insulin resistance among youth at risk of obesity (2014) J. Nutr, 144, pp. 81-86. , [CrossRef] [PubMed]; 
Nissinen, K., Mikkilä, V., Männistö, S., Lahti-Koski, M., Räsänen, L., Viikari, J., Raitakari, O.T., Sweets and sugar-sweetened soft drink intake in childhood in relation to adult BMI and overweight (2009) The Cardiovascular Risk in Young Finns Study. Public Health Nutr, 12, pp. 2018-2026. , [CrossRef] [PubMed]; 
O’Neil, C.E., Fulgoni, V.L., Nicklas, T.A., Association of candy consumption with body weight measures, other health risk factors for cardiovascular disease, and diet quality in US children and adolescents: NHANES 1999-2004 (2011) Food Nutr. Res, 55. , [CrossRef]; 
Dimeglio, D.P., Mattes, R.D., Liquid versus solid carbohydrate: Effects on food intake and body weight (2000) Int. J. Obes. Relat. Metab. Disord, 24, pp. 794-800. , [CrossRef] [PubMed]; 
Poppitt, S.D., Beverage Consumption: Are Alcoholic and Sugary Drinks Tipping the Balance towards Overweight and Obesity? (2015) Nutrients, 7, pp. 6700-6718. , [CrossRef] [PubMed]; 
Livingstone, M.B., Robson, P.J., Wallace, J.M., Issues in dietary intake assessment of children and adolescents (2004) Br. J. Nutr., 92, pp. S213-S222. , [CrossRef] [PubMed]; 
Wareham, N.J., Rennie, K.L., The assessment of physical activity in individuals and populations: Why try to be more precise about how physical activity is assessed (1998) Int. J. Obes. Relat. Metab. Disord, 22, pp. S30-S38. , [PubMed]; 
Wang, Y., Is obesity associated with early sexual maturation? A comparison of the association in American boys versus girls (2002) Pediatrics, 110, pp. 903-910. , [CrossRef] [PubMed]
UR  - https://www.scopus.com/inward/record.uri?eid=2-s2.0-84953896622&doi=10.3390%2fnu8010020&partnerID=40&md5=729749ef02d3f912f5f6433813f36177
ER  - 

TY  - JOUR
TI  - Protecting the food supply chain: Utilizing SERS and portable Raman spectroscopy
T2  - Technisches Messen
J2  - Tech. Messen
VL  - 82
IS  - 12
SP  - 625
EP  - 632
PY  - 2015
DO  - 10.1515/teme-2015-0046
SN  - 01718096 (ISSN) 
AU  - Sourdaine, M.
AU  - Guenther, D.
AU  - Dowgiallo, A.-M.
AU  - Harvey, C.
AU  - Mattley, Y.
AU  - Guckian, A.
AU  - Lischtschenko, O.
AD  - OceanOptics BV, Geograaf 24, Duiven, 6921, Netherlands
AD  - OceanOptics Inc., 830 Douglas Avenue, Dunedin, FL, United States
AB  - Ensuring food safety in various steps along the entire food value chain is crucial to prevent undesired and harmful substances entering the food humans consume. Pesticides and antifungal agents used during growth, processing or along the logistic chain from the field to the consumer can be toxic causing a range of symptoms from stomach pain to the death of the consumer even at trace levels of concentrations. To prevent dangerous contaminants from entering the food chain governmental restrictions on a large number of components have been established and are tightly monitored. For a large number of tests complex and sophisticated equipment is required along with time consuming sample preparation steps, not permitting instantaneous sampling of the specimen at the point of measurement or in a timely manner. High costs and poor reproducibility of commercially available substrates have so far limited the successful application of surface enhanced Raman scattering (SERS)measurements along the food value chain. The use of an affordable handheld Raman instrument with affordable, mass-producible and reproducible SERS substrates will be described in the frame of the contribution with respect to requirements imposed at various stages along the food value chain. © 2015 Walter de Gruyter Berlin/Boston.
KW  - food safety
KW  - melamine
KW  - Raman spectroscopy
KW  - SERS
KW  - spectroscopy
KW  - Antifungal agents
KW  - Food safety
KW  - Food supply
KW  - Melamine
KW  - Raman scattering
KW  - Raman spectroscopy
KW  - Specimen preparation
KW  - Spectroscopy
KW  - Supply chains
KW  - Surface scattering
KW  - Harmful substances
KW  - Number of components
KW  - Point of measurement
KW  - Portable Raman spectroscopy
KW  - Reproducibilities
KW  - Sample preparation
KW  - SERS
KW  - Surface enhanced Raman Scattering (SERS)
KW  - Substrates
PB  - Walter de Gruyter GmbH
N1  - 施引文献 :5
N1  - Export Date: 18 January 2021
M3  - Article
DB  - Scopus
LA  - English
N1  - 通讯地址: Lischtschenko, O.; OceanOptics BV, Geograaf 24, Netherlands; 电子邮件: Oliver.Lischtschenko@oceanoptics.eu
N1  - 参考文献: Matthews, K., (2014) Practical Food Safety: Contemporary Issues and Future Directions, , R. Bhat and V. E. Gomez-Lopez, Eds Wiley-Blackwell; 
Gardiner, D., (1989) Practical Raman Spectroscopy, , D. Gardiner P. R Graves, Springer-Verlag Berlin; 
Jeanmarie, D.L., Van Duyne, R.P., Surfaceraman electrospectrochemistry-part 1. Heterocyclic, aromatic and alipathic amines adsorbed on the anodized silver electrode (1977) J. Electroanal. Chem., 84, pp. 1-20; 
Fleischmann, M., Hendra, P., McQuillan, A., Raman spectra of pyridine adsorbed at a silver electrode (1974) Chem. Phys. Lett., 26 (2), pp. 163-166; 
Alvarez-Puebla, R.A., Dos Santos, D.S., Jr., Aroca, R.F., Surface-enhanced raman scattering for ultrasensitive chemical analysis of 1 and 2-naphthalenethiols (2004) Analyst, 129, pp. 1251-1256. , http://dx.doi.org/10.1039/B410488A; 
Doering, W.E., Nie, S., Single-molecule and singlenanoparticle sers: Examining the roles of surface active sites and chemical enhancement (2002) The Journal of Physical Chemistry B, 106 (2), pp. 311-317. , http://dx.doi.org/10.1021/jp011730b; 
Kneipp, K., Kneipp, H., Single molecule raman scattering (2006) Appl. Spectrosc., 60 (12), pp. 322A-334A. , http://as.osa.org/abstract.cfmURI=as-60-12-322A, Dec; 
(2015) Codex Alimentarius, Electronically, Food and Agricultural Organisation of the, , http://www.codexalimentarius.org, United Nations, Viale delle Terme di Caracalla, 00153 Rome, Italy; 
Toxicological and health aspects of melamine and cyanuric acid report of a who expert meeting in collaboration with fao, supported by health Canada (2009) Report World Health Organization, p. 1597951. , WHO; 
(2009) Residue Evaluation of Certain Vetenary Drugs, FAO JECFA Monographs, (6). , Joint FAO/WHO Expert Committee on Food Additives, Ed. Viale delle Terme di Caracalla, 00153 Rome, Italy, Food and Agriculture Organization of the United Nations, FAO Communication Division; 
De Vries, J., (1996) Food Safety and Toxicity, p. 71. , J. De Vries EzCRC Press
UR  - https://www.scopus.com/inward/record.uri?eid=2-s2.0-84949741458&doi=10.1515%2fteme-2015-0046&partnerID=40&md5=7b64ef0fc36aa15b716fda0c41c3e98a
ER  - 

TY  - JOUR
TI  - Rice straw as a potential biomass for generation of bioelectrical energy using Microbial Fuel Cells (MFCs)
T2  - Energy Sources, Part A: Recovery, Utilization and Environmental Effects
J2  - Energy Sources Recovery Util. Environ. Eff.
VL  - 37
IS  - 24
SP  - 2625
EP  - 2631
PY  - 2015
DO  - 10.1080/15567036.2012.728678
SN  - 15567036 (ISSN) 
AU  - Gurung, A.
AU  - Oh, S.-E.
AD  - Department of Biological Environment, Kangwon National University, Chuncheon-si, Gangwon-do, 200-701, South Korea
AD  - School of Chemical Technology, Department of Forest Products Technology, Aalto University, Aalto, Finland
AB  - Continuous use of fossil fuels has exacerbated environmental issues as well as threatens the insecurity of global energy. In an effort to reduce dependency on non-renewable energy sources, lignocellulosic biomass is considered as the potential source of renewable energy in recent years. In this context, rice straw has a vital role to play. In this article, electricity generation from rice straw in two-chambered microbial fuel cells was investigated. The microbial fuel cell produced the open circuit voltage of 0.705 ± 0.007 V. The microbial fuel cell produced the working voltage of 0.601 ± 0.02 V (1,000 Ω) with 1 g/L rice straw. The maximum power density of 190 ± 13.6 mW/m2 was obtained with 1 g/L rice straw corresponding to the maximum current density of 506 ± 54.47 mA/m2. The results of this study can contribute to improving understanding of and optimizing electricity generation from rice straw in microbial fuel cells. © 2015 Taylor & Francis Group, LLC.
KW  - energy security
KW  - global warming
KW  - microbial fuel cell
KW  - renewable energy
KW  - rice straw
KW  - Electric power generation
KW  - Energy policy
KW  - Energy security
KW  - Fuel cells
KW  - Gas fuel purification
KW  - Global warming
KW  - Open circuit voltage
KW  - Renewable energy resources
KW  - Electricity generation
KW  - Lignocellulosic biomass
KW  - Maximum current density
KW  - Maximum power density
KW  - Microbial fuel cells (MFCs)
KW  - Non-renewable energy sources
KW  - Renewable energies
KW  - Rice straws
KW  - Microbial fuel cells
PB  - Taylor and Francis Inc.
N1  - 施引文献 :11
N1  - Export Date: 18 January 2021
M3  - Article
DB  - Scopus
LA  - English
N1  - 通讯地址: Oh, S.-E.; Department of Biological Environment, Kangwon National UniversitySouth Korea; 电子邮件: ohsangeun@kangwon.ac.kr
N1  - 参考文献: (1998) Standard Methods for the Examination of Water and Wastewaters, , APHA. 19th Ed. Washington, DC: American Public Health Association, American Water Works Association, Water Pollution Control Federation; 
Bauen, A., Future energy sources and systems-Acting on climate change and energy security (2006) J. Power Sources, 157, pp. 893-901; 
Binod, P., Sindhu, R., Singhania, R.R., Vikram, S., Devi, L., Nagalakshmi, S., Kurien, N., Pandey, A., Bioethanol production from rice straw: An overview (2010) Bioresour. Technol, 101, pp. 4767-4774; 
Chandra, R., Takeuchi, H., Hasegawa, T., Methane production from lignocellulosic agricultural crop wastes: A review in context to second generation of biofuel production (2012) Renewable Sustainable Energy Rev, 16, pp. 1462-1476; 
Chen, W.-H., Xu, Y.-Y., Hwang, W.-S., Wang, J.-B., Pretreatment of rice straw using an extrusion/extraction process at bench-scale for producing cellulosic ethanol (2011) Bioresour. Technol, 102, pp. 10451-10458; 
Chen, X., Yu, J., Zhang, Z., Lu, C., Study on structure and thermal stability properties of cellulose fibers from rice straw (2011) Carbohydr. Polym, 85, pp. 245-250; 
Cheng, S., Liu, H., Logan, B.E., Increased power generation in a continuous flow MFC with advective flow through the porous anode and reduced electrode spacing (2006) Environ. Sci. Technol, 40, pp. 2426-2432; 
(2009) Agriculture Organizations of the United Nations Statistical Database, , FAOSTAT-F. Rome, Italy: FAO; 
Gadde, B., Bonnet, S., Menke, C., Garivait, S., Air pollutant emissions from rice straw open field burning in India, Thailand and the Philippines (2009) Environ. Pollut, 157, pp. 1554-1558; 
Gadde, B., Menke, C., Wassmann, R., Rice straw as a renewable energy source in India, Thailand, and the Philippines: Overall potential and limitations for energy contribution and greenhouse gas mitigation (2009) Biomass Bioenergy, 33, pp. 1532-1546; 
Gurung, A., Oh, S.-E., The performance of serially and parallelly connected microbial fuel cells (2012) Energy Sources Part A, 34, pp. 1591-1598; 
Hamelinck, C.N., Hooijdonk, G.V., Faaij, A.P.C., Ethanol from lignocellulosic biomass: Techno-economic performance in short-, middle-And long-Term (2005) Biomass Bioenergy, 28, pp. 384-410; 
Kim, S., Dale, B.E., Global potential bioethanol production from wasted crops and crop residues (2004) Biomass Bioenergy, 26, pp. 361-375; 
Lim, J.S., Abdul Manan, Z., Wan Alwi, S.R., Hashim, H., A review on utilisation of biomass from rice industry as a source of renewable energy (2012) Renewable Sustainable Energy Rev, 16, pp. 3084-3094; 
Liu, H., Polenske, K.R., Xi, Y., Guo, J.E., Comprehensive evaluation of effects of straw-based electricity generation: A Chinese case (2010) Energy Policy, 38, pp. 6153-6160; 
Logan, B.E., Hamelers, B., Rozendal, R., Schroder, U., Keller, J., Freguia, S., Aelterman, P., Rabaey, K., Microbial fuel cells:methodology and technology (2006) Environ. Sci. Technol, 40, pp. 5181-5192; 
Matsumura, Y., Minowa, T., Yamamoto, H., Amount, availability, and potential use of rice straw (agricultural residue) biomass as an energy resource in Japan (2005) Biomass Bioenergy, 29, pp. 347-354; 
Murakami, K., Kasai, K., Kato, T., Sugawara, K., Conversion of rice straw into valuable products by hydrothermal treatment and steam gasification (2012) Fuel, 93, pp. 37-43; 
Nguyen, T.-A.D., Kim, K.-R., Kim, M.S., Sim, S.J., Thermophilic hydrogen fermentation from Korean rice straw by Thermotoga neapolitana (2010) Int. J. Hydrogen Energy, 35, pp. 13392-13398; 
Oh, S.-E., Logan, B., Proton exchange membrane and electrode surface areas as factors that affect power generation in microbial fuel cells (2006) Appl. Microbiol. Biotechnol, 70, pp. 162-169; 
Oh, S., Min, B., Logan, B.E., Cathode performance as a factor in electricity generation in microbial fuel cells (2004) Environ. Sci. Technol, 38, pp. 4900-4904; 
Pant, D., Van Bogaert, G., Diels, L., Vanbroekhoven, K., A review of the substrates used in microbial fuel cells (MFCs) for sustainable energy production (2009) Bioresour. Technol, 101, pp. 1533-1543; 
Pimentel, D., Patzek, T., Ethanol production using corn, switchgrass and wood; Biodiesel production using soybean and sunflower (2005) Nat. Resour. Res, 14, pp. 361-375; 
Rabaey, K., Girguis, P., Nielsen, L.K., Metabolic and practical considerations on microbial electrosynthesis (2011) Curr. Opin. Biotechnol, 22, pp. 371-377; 
Rabaey, K., Rodriguez, J., Blackall, L.L., Keller, J., Gross, P., Batstone, D., Verstraete, W., Nealson, K.H., Microbial ecology meets electrochemistry: Electricity-driven and driving communities (2007) ISME J, 1, pp. 9-18; 
Rabaey, K., Verstraete, W., Microbial fuel cells: Novel biotechnology for energy generation (2005) Trends Biotechnol, 23, pp. 291-298; 
Saha, B., Hemicellulose bioconversion (2003) J. Ind. Microbiol. Biotechnol, 30, pp. 279-291; 
Shafiee, S., Topal, E., When will fossil fuel reserves be diminished? Energy (2009) Policy, 37, pp. 181-189; 
Streets, D.G., Yarber, K.F., Woo, J.H., Carmichael, G.R., Biomass burning in Asia: Annual and seasonal estimates and atmospheric emissions (2003) Global Biogeochem. Cycles, 17 (1099); 
Suramaythangkoor, T., Gheewala, S.H., Potential of practical implementation of rice straw-based power generation in Thailand (2008) Energy Policy, 36, pp. 3193-3197; 
Suramaythangkoor, T., Gheewala, S.H., Potential alternatives of heat and power technology application using rice straw in Thailand (2010) Appl. Energy, 87, pp. 128-133; 
Thygesen, A., Poulsen, F.W., Angelidaki, I., Min, B., Bjerre, A.-B., Electricity generation by microbial fuel cells fuelled with wheat straw hydrolysate (2011) Biomass Bioenergy, 35, pp. 4732-4739; 
Turton, H., Barreto, L., Long-Term security of energy supply and climate change (2006) Energy Policy, 34, pp. 2232-2250; 
Wang, X., Feng, Y., Wang, H., Qu, Y., Yu, Y., Ren, N., Li, N., Logan, B.E., Bioaugmentation for electricity generation from corn stover biomass uisng microbial fuel cells (2009) Environ. Sci. Technol, 43, pp. 6088-6093; 
Zamora, R., Crispin, J.A.S., Production of an acid extract of rice straw (1995) Acta Cient. Venez, 46, pp. 135-139
UR  - https://www.scopus.com/inward/record.uri?eid=2-s2.0-84949663451&doi=10.1080%2f15567036.2012.728678&partnerID=40&md5=7b19aceb3a2e9d261ecc5d89695c6f34
ER  - 

TY  - JOUR
TI  - Association between yogurt consumption and the risk of Metabolic Syndrome over 6 years in the SUN study Disease epidemiology - Chronic
T2  - BMC Public Health
J2  - BMC Public Health
VL  - 15
IS  - 1
PY  - 2015
DO  - 10.1186/s12889-015-1518-7
SN  - 14712458 (ISSN) 
AU  - Sayón-Orea, C.
AU  - Bes-Rastrollo, M.
AU  - Martí, A.
AU  - Pimenta, A.M.
AU  - Martín-Calvo, N.
AU  - Martínez-González, M.A.
AD  - Department of Preventive Medicine and Public Health, University of Navarra, Pamplona, Spain
AD  - CIBERobn Physiopathology of Obesity and Nutrition, Instituto de Salud Carlos III (ISCIII), Madrid, Spain
AD  - Department of Food Sciences and Physiology, School of Pharmacy, University of Navarra, Pamplona, Spain
AD  - Department of Maternal and Child Nursing and Public Health, Universidade Federal de Minas Gerais, Belo Horizonte, Brazil
AB  - Background: The role of yogurt consumption in the development of metabolic syndrome (MetS) is not fully understood and the available epidemiologic evidence is scarce. The aim of our study was to assess the association between total, whole-fat, or low-fat yogurt consumption and the risk of developing MetS. Methods: Yogurt consumption was assessed at baseline through a 136-item validated FFQ. MetS was defined following the harmonized definition for MetS according to the AHA and the IDF criteria. Logistic regression models were used. Results: During the first 6-y of follow-up of the SUN cohort, 306 incident cases of MetS were identified. Frequent consumption [a 875 g/week (a 7 servings/week) versus∈a 250 g/week (2 servings/week)] of total, whole-fat and low-fat yogurt consumption showed non-significant inverse associations with MetS [OR∈=∈0.84 (95% CI: 0.60-1.18); 0.98 (95% CI: 0.68-1.41); and 0.63 (95% CI: 0.39-1.02) respectively]. Only one component of the MetS, central adiposity, was inversely associated with total and whole-fat yogurt consumption [OR∈=∈0.85 (95% CI: 0.74-0.98) and 0.85 (95% CI: 0.73-0.99) respectively]. In the joint assessment of exposure to total yogurt consumption and fruit consumption, those in the highest category of total yogurt consumption, and having a high fruit consumption (above the median a 264.5 g/day) exhibited a significantly lower risk of developing MetS [OR∈=∈0.61 (95% CI: 0.38-0.99)] compared with those in the lowest category of total yogurt consumption and had fruit consumption below the study median. Conclusion: No significant association between yogurt consumption and MetS was apparent. Only one component out of the 5 MetS criteria, central adiposity, was inversely associated with high yogurt consumption. The combination of high consumption of both yogurt and fruit was inversely associated with the development of MetS. © 2015 Sayo;acute n-Orea et al.; licensee BioMed Central.
KW  - Cohort studies
KW  - Fruit
KW  - Metabolic syndrome
KW  - Yogurt
KW  - fat intake
KW  - yoghurt
KW  - abdominal obesity
KW  - adult
KW  - aged
KW  - body mass
KW  - diet
KW  - fat intake
KW  - female
KW  - health behavior
KW  - human
KW  - male
KW  - metabolic syndrome X
KW  - middle aged
KW  - statistical model
KW  - very elderly
KW  - Adult
KW  - Aged
KW  - Aged, 80 and over
KW  - Body Mass Index
KW  - Diet
KW  - Dietary Fats
KW  - Female
KW  - Health Behavior
KW  - Humans
KW  - Logistic Models
KW  - Male
KW  - Metabolic Syndrome X
KW  - Middle Aged
KW  - Obesity, Abdominal
KW  - Yogurt
PB  - BioMed Central Ltd.
N1  - 施引文献 :40
N1  - Export Date: 18 January 2021
M3  - Article
DB  - Scopus
C7  - 170
C2  - 25880313
LA  - English
N1  - 通讯地址: Martínez-González, M.A.; Department of Preventive Medicine and Public Health, University of NavarraSpain; 电子邮件: mamartinez@unav.es
N1  - 化学物质/CAS: Dietary Fats
N1  - 参考文献: Wilson, P.W.F., D'Agostino, R., Parise, H., Sullivan, L., Meigs, J., Metabolic syndrome as a precursor of cardiovascular disease and type 2 diabetes mellitus (2005) Circulation, 112, pp. 3066-3072. , 1:CAS:528:DC%2BD2MXhtF2rtbfL 16275870; 
Grundy, S., Brewer, H.B., Cleeman, J., Smith, S., Lenfant, C., Definition of metabolic syndrome: Report of the national heart, lung, and blood institute/American Heart Association conference on scientific issues related to definition (2004) Circulation, 109, pp. 433-438. , 14744958; 
Guallar-Castillón, P.P., Magnitude and management of metabolic syndrome in Spain in 2008-2010: The ENRICA study (2014) Rev Esp Cardiol; 
Alberti, K.G., Eckel, R.H., Grundy, S.M., Zimmet, P.Z., Cleeman, J.I., Donato, K.A., Harmonizing the metabolic syndrome: A joint interim statement of the International Diabetes Federation Task Force on Epidemiology and Prevention National Heart, Lung, and Blood Institute American Heart Association World Heart Federation International Atherosclerosis Society and International Association for the Study of Obesity (2009) Circulation, 120, pp. 1640-1645. , 1:CAS:528:DC%2BD1MXht1OrtrrK 19805654; 
Naja, F., Nasreddine, L., Itani, L., Adra, N., Sibai, A.M., Hwalla, N., Association between dietary patterns and the risk of metabolic syndrome among Lebanese adults (2013) Eur J Nutr, 52, pp. 97-105. , 3549407 1:CAS:528:DC%2BC3sXhsVels7g%3D 22193708; 
Abreu, S., Moreira, P., Moreira, C., Mota, J., Moreira-Silva, I., Santos, P., Intake of milk, but not total dairy, yogurt, or cheese, is negatively associated with the clustering of cardiometabolic risk factors in adolescents (2014) Nutr Res, 34, pp. 48-57. , 1:CAS:528:DC%2BC3sXhvVWgtbjL 24418246; 
Lutsey, P., Steffen, L., Stevens, J., Dietary intake and the development of the metabolic syndrome: The Atherosclerosis Risk in Communities study (2008) Circulation, 117, pp. 754-761. , 18212291; 
Samara, A., Herbeth, B., Ndiaye, N., Fumeron, F., Billod, S., Siest, G.V., Dairy product consumption, calcium intakes, and metabolic syndrome-related factors over 5 years in the STANISLAS study (2013) Nutrition, 29, pp. 519-524. , 1:CAS:528:DC%2BC3sXhvFWhtQ%3D%3D 23274089; 
Shin, H., Yoon, Y., Lee, Y., Kim, C., Oh, S., Dairy product intake is inversely associated with metabolic syndrome in Korean adults: Anseong and Ansan cohort of the Korean Genome and Epidemiology Study (2013) J Korean Med Sci, 28, pp. 1482-1488. , 3792603 1:CAS:528:DC%2BC3sXhvVCit73F 24133353; 
Kim, J., Dairy food consumption is inversely associated with the risk of the metabolic syndrome in Korean adults (2013) J Hum Nutr Diet, 26, pp. 171-179. , 23560887; 
Beydoun, M.A., Gary, T.L., Caballero, B.H., Lawrence, R.S., Cheskin, L.J., Wang, Y., Ethnic differences in dairy and related nutrient consumption among US adults and their association with obesity, central obesity, and the metabolic syndrome (2008) Am J Clin Nutr, 87, pp. 1914-1925. , 2585752 1:CAS:528:DC%2BD1cXnslWqu70%3D 18541585; 
Martinez-Gonzalez, M.A., Sayon-Orea, C., Ruiz-Canela, M., De La Fuente, C., Gea, A., Bes-Rastrollo, M., Yogurt consumption, weight change and risk of overweight/obesity: The SUN cohort study (2014) Nutr Metab Cardiovasc Dis, 24, pp. 1189-1196. , 1:STN:280:DC%2BC2cbgtlKquw%3D%3D 25001921; 
Baxter, A., Coyne, T., McClintock, C., Dietary patterns and metabolic syndrome-a review of epidemiologic evidence (2006) Asia Pac J Clin Nutr, 15, pp. 134-142. , 16672196; 
Akter, S., Nanri, A., Pham, N.M., Kurotani, K., Mizoue, T., Dietary patterns and metabolic syndrome in a Japanese working population (2013) Nutr Metab, 10, p. 30. , 1:CAS:528:DC%2BC3sXotFCmt70%3D; 
Joung, H., Hong, S., Song, Y., Ahn, B., Park, M., Dietary patterns and metabolic syndrome risk factors among adolescents (2012) Korean J Pediatr, 55, pp. 128-135. , 3346835 1:CAS:528:DC%2BC38XptVahur0%3D 22574073; 
Martínez-González, M.A., Sanchez-Villegas, A., De Irala, J., Marti, A., Martínez, J.A., Mediterranean diet and stroke: Objectives and design of the SUN project. Seguimiento Universidad de Navarra (2002) Nutr Neurosci, 5, pp. 65-73. , 11929200; 
Martín-Moreno, J.M., Boyle, P., Gorgojo, L., Masisonneuve, P., Fernández-Rodríguez, J.C., Salvini, S., Development and validation of a food frequency questionnaire in Spain (1993) Int J Epidemiol, 22, pp. 512-519. , 8359969; 
De La Fuente-Arrillaga, C., Ruiz, Z., Bes-Rastrollo, M., Sampson, L., Martinez-González, M.A., Reproducibility of an FFQ validated in Spain (2010) Public Health Nutr, 13, p. 1364. , 20105389; 
Fernández-Ballart, J.D., Piñol, J.L., Zazpe, I., Corella, D., Carrasco, P., Toledo, E., Relative validity of a semi-quantitative food-frequency questionnaire in an elderly Mediterranean population of Spain (2010) Br J Nutr, 103, pp. 1808-1816. , 20102675; 
Trichopoulou, A., Costacou, T., Bamia, C., Trichopoulos, D., Adherence to a Mediterranean diet and survival in a Greek population (2003) N Engl J Med, 348, pp. 2599-2608. , 12826634; 
Moreiras, O., Carbajal, A., Cabrera, L., Cuadrado, C., Las tablas (2007) Tabla de Composicion de Alimentos, pp. 37-46. , O. Moreiras A. Carbajal L. Cabrera C. Cuadrado (eds) 11 Pirámide Madrid, España; 
Bes-Rastrollo, M., Pérez-Valdivieso, J.R., Sanchez-Villegas, A., Alonso, A., Martinez-Gonzalez, M.A., Validación del peso e índice de masa corporal auto-declarados de los participantes de una cohorte de graduados universitarios (2005) Rev Esp Obes, 3, pp. 183-189; 
Martinez-Gonzalez, M.A., López-Fontana, C., Varo, J.J., Sánchez-Villegas, A., Martinez, J.A., Validation of the Spanish version of the physical activity questionnaire used in the Nurses' Health Study and the Health Profesionals' Follow-up Study (2005) Public Health Nutr, 8, pp. 920-927. , 16277809; 
Barrio Lopez, M., Bes Rastrollo, M., Beunza, J., Fernandez Montero, A., Garcia Lopez, M., Martinez, G.M., Validation of metabolic syndrome using medical records in the SUN cohort (2011) BMC Public Health, 11, pp. 867-877. , 3296781 22085407; 
Fernndez-Montero, A., Beunza, J., Bes Rastrollo, M., Barrio, M., De La Fuente-Arrillaga, C., Moreno Galarraga, L., Validity of self-reported metabolic syndrome components in a cohort study (2011) Gac Sanit, 25, pp. 303-307; 
Hernan, M.A., Hernandez-Diaz, S., Werler, M.M., Mitchell, A.A., Causal knowledge as a prerequisite for confounding evaluation (2002) Am J Epidemiol, 155, pp. 176-184. , 11790682; 
Zemel, M., Proposed role of calcium and dairy food components in weight management and metabolic health (2009) Phys Sportsmed, 37, pp. 29-39. , 20048507; 
Melanson, E.L., Sharp, T.A., Schneider, J., Donahoo, W.T., Grunwald, G.K., Hill, J.O., Relation between calcium intake and fat oxidation in adult humans (2003) Int J Obes Relat Metab Disord, 27, pp. 196-203. , 1:CAS:528:DC%2BD3sXhtFGhsrk%3D 12586999; 
DiBaise, J.K., Frank, D.N., Mathur, R., Impact of the Gut microbiota on the development of obesity: Current concepts (2012) Am J Gastroenterol Suppl, 1, pp. 22-27. , 1:CAS:528:DC%2BC38XhtVemu7zK; 
Mozaffarian, D., Hao, T., Rimm, E., Willett, W., Hu, F., Changes in diet and lifestyle and long-term weight gain in women and men (2011) N Engl J Med, 364, pp. 2392-2404. , 3151731 1:CAS:528:DC%2BC3MXotVCku7g%3D 21696306; 
Wang, H., Troy, L.M., Rogers, G.T., Fox, C.S., McKeown, N.M., Meigs, J.B., Longitudinal association between dairy consumption and changes of body weight and waist circumference: The Framingham Heart Study (2014) Int J Obes, 38, pp. 299-305. , 1:CAS:528:DC%2BC2cXisFyjt7c%3D; 
Gao, D., Ning, N., Wang, C., Wang, Y., Li, Q., Meng, Z., Dairy products consumption and risk of type 2 diabetes: Systematic review and dose-response meta-analysis (2013) PLoS One, 8, pp. e73965-e73975. , 3785489 1:CAS:528:DC%2BC3sXhsFOrsL3J 24086304; 
Alonso, A., Beunza, J.J., Delgado-Rodrguez, M., Martinez, J.A., Ma, M., Low-fat dairy consumption and reduced risk of hypertension: The Seguimiento Universidad de Navarra (SUN) cohort (2005) Am J Clin Nutr, 82, pp. 972-979
UR  - https://www.scopus.com/inward/record.uri?eid=2-s2.0-84938994426&doi=10.1186%2fs12889-015-1518-7&partnerID=40&md5=9942860b4278ad7bd133076b694815bc
ER  - 

TY  - SER
TI  - Exploring the potential contribution of indigenous vegetables to food and nutritional security: CFFRC's value chain approach
T2  - Acta Horticulturae
J2  - Acta Hortic.
VL  - 1102
SP  - 261
EP  - 265
PY  - 2015
DO  - 10.17660/ActaHortic.2015.1102.32
SN  - 05677572 (ISSN); 9789462610897 (ISBN)
AU  - Maqbool, M.
AU  - O'Reilly, P.
AU  - Mayes, S.
AD  - Crops for Future Research Centre, University of Nottingham Malaysia Campus, Jalan Broga, Semenyih, Selangor Darul Ehsan, 43500, Malaysia
AB  - All forms of malnutrition continue to cause widespread suffering throughout the world. Micronutrient deficiencies or "hidden hunger" affects around two billion people worldwide or about one third of the world's population leading to poor physical growth and development, lowered mental capacities, reduced productivity and leading to higher rates of morbidity and mortality all of which are preventable. Numerous indigenous vegetable species worldwide have been reported to be rich in these micronutrients, suggesting that they have the potential to play a role in addressing hidden hunger. However, considerable barriers exist to unlock the full potential of these vegetables. There is a lack of fundamental knowledge concerning these crops at many levels, from genomics to end-user demand. This restricts the ability of supply chain stakeholders to address factors that limit their production, distribution and consumption. This problem is exacerbated by the limited resources available to researchers in these crops, requiring the development of generic methodologies and 'best practice' - The need for cost effective ways of identifying and addressing key knowledge gaps is vital. What is needed are methods through which scientists can work with producers to identify specific value chain bottlenecks and deliver 'just-in-time' research to support the use of these vegetables in strategies for balanced economic, nutritional and social development. This paper illustrates how the research value chain approach being implemented by Crops for the Future Research Centre (CFFRC) could assist local communities to make more effective use of these indigenous vegetables in enhancing their nutritional wellbeing.
KW  - Foodplus
KW  - Hidden hunger
KW  - Knowledge gaps
KW  - Malnutrition
KW  - Nutritious vegetables
KW  - Research value chain
A2  - Mecozzi M.
A2  - Srinivasan R.
A2  - Keatinge J.D.H.
PB  - International Society for Horticultural Science
N1  - 施引文献 :1
N1  - Export Date: 18 January 2021
M3  - Article
DB  - Scopus
LA  - English
N1  - 参考文献: (2006) South-East Asian (SEA) Regional Workshop on Extraction Technologies for Medicinal and Aromatic Plants, , Anonymous (Lucknow, India: ICS-UNIDO); 
(1988) Traditional Food Plants, , Food and Agriculture Organisation of the United Nations. . Food and Nutrition Paper 42. (Rome, Italy: FAO); 
(2009) The State of Food Insecurity in the World, , Food and Agriculture Organisation of the United Nations (Rome, Italy: FAO); 
(2004) Vitamin and Mineral Requirements in Human Nutrition, , Food and Agriculture Organisation of the United Nations/World Health Organisation of the United Nations. . (Rome, Italy: FAO); 
Frusciante, L., Barone, A., Carputo, D., Ercolano, M.R., Della Rocca, F., Esposito, S., Evaluation and use of plant biodiversity for food and pharmaceuticals (2000) Fitoterapia, 71, pp. S66-S72. , http://dx.doi.org/10.1016/S0367-326X(00)00175-1, PubMed; 
Hoe, V.B., Siong, K.H., The nutritional value of indigenous fruits and vegetables in Sarawak (1999) Asia Pac. J. Clin. Nutr., 8, pp. 24-31. , http://dx.doi.org/10.1046/j.1440-6047.1999.00046.x, PubMed; 
Jaenicke, H., Lengkeek, A., Marketing the products of underutilized crops - challenges and opportunities for pro-poor economic development (2008) Acta Hortic., 770, pp. 87-94. , http://dx.doi.org/10.17660/ActaHortic.2008.770.9; 
Jamadon, B., Zulhairil, A., Salma, I., Mohd Shukor, N., Current status on the conservation and utilisation of plant genetic resources for food and agriculture in Malaysia (2007) The Conservation and Utilisation of Tropical/Subtropical Plant Genetic Resources, pp. 51-66. , Taichung, Taiwan: Taiwan Agriculture Research Institute TARI; 
Javier, E.Q., Foreword (1993) Plant Resources of Southeast Asia No. 8 Vegetables, , J.S. Siemonsma, and K. Piluek, eds. (Wallingford, UK: CABI); 
Mitra, S.K., Pathak, P.K., Chakraborty, I., Underutilized tropical and subtropical fruits of Asia (2008) Acta Hortic, 770, pp. 67-76. , http://dx.doi.org/10.17660/ActaHortic.2008.770.7; 
Mohd Shukor, N., Salma, I., Tosiah, S., Abdullah, M.Z., Hassan, S., Mohd Rani, M.Y., Mohd Norowi, H., Fadelah, A.A., Agricultural biodiversity inventorisation MARDI initiative (2003) Workshop on National Spatial Database for Biodiversity Management, , Paper presented at (Kuala Lumpur, Malaysia: MACRES, Ministry of Science, Technology and Environment); 
Mohd Shukri, M.A., Salma, I., Mirfat, A.H.S., Mohd Shukor, N., Rare and underutilised fruits and ulam species: New sources for high antioxidant and potential health benefits (2009) National Conference on New Crops and Bioresources, , Paper presented at:, (Kuala Lumpur, Malaysia: MARDI, DOA, FRIM, TFNet); 
Rubaihayo, E.B., The contribution of indigenous vegetables to household food security (2002) African Crop Sci. J., 3, pp. 1337-1340; 
Saidin, I., (2000) Sayuran Tradisional Ulam Dan Penyedap Rasa, p. 44. , (Bangi, Malaysia: Penerbit UKM), 51, 76, 147; 
Salma, I., Raziah, M.L., Khadijah, A., Azuan, A., Abdul Rahman, M., Shariah, U., Tarimzi, A., In situ conservation and utilisation of rare fruit species: Findings of the site selection in Sarawak (2009) MARDI Report, 209, pp. 1-24; 
Salma, I., Khadijah, A., Raziah, M.L., Azuan, A., Abdul Rahman, M., Wong, W.W., Lau, C.Y., Contribution of home gardens and orchards to on farm conservation of underutilised fruit species (2010) Second National Conference on Agrobiodiversity Conservation and Sustainable Utilisation, , Paper presented at:, (Tawau, Sabah, Malaysia); 
(2002) The World Health Report, Reducing Risks, Promoting Health, , World Health Organisation of the United Nations (Geneva, Switzerland: WHO)
UR  - https://www.scopus.com/inward/record.uri?eid=2-s2.0-84962594246&doi=10.17660%2fActaHortic.2015.1102.32&partnerID=40&md5=8523e35f1b774904b5877d6b754e5537
ER  - 

TY  - JOUR
TI  - The impact of the 2008 financial crisis on food security and food expenditures in Mexico: A disproportionate effect on the vulnerable
T2  - Public Health Nutrition
J2  - Public Health Nutr.
VL  - 18
IS  - 1
PY  - 2015
DO  - 10.1017/S1368980014002493
SN  - 13689800 (ISSN) 
AU  - Vilar-Compte, M.
AU  - Sandoval-Olascoaga, S.
AU  - Bernal-Stuart, A.
AU  - Shimoga, S.
AU  - Vargas-Bustamante, A.
AD  - Health Department, Universidad Iberoamericana, Prolongación Paseo de la Reforma 880, Mexico City, DF, 01219, Mexico
AD  - Department of Health Policy and Management, University of California Los Angeles, Fielding School of Public Health, Los Angeles, CA, United States
AB  - Objective The present paper investigated the impact of the 2008 financial crisis on food security in Mexico and how it disproportionally affected vulnerable households. Design A generalized ordered logistic regression was estimated to assess the impact of the crisis on households' food security status. An ordinary least squares and a quantile regression were estimated to evaluate the effect of the financial crisis on a continuous proxy measure of food security defined as the share of a household's current income devoted to food expenditures. Setting Both analyses were performed using pooled cross-sectional data from the Mexican National Household Income and Expenditure Survey 2008 and 2010.
Subjects The analytical sample included 29 468 households in 2008 and 27 654 in 2010.
Results The generalized ordered logistic model showed that the financial crisis significantly (P<0·05) decreased the probability of being food secure, mildly or moderately food insecure, compared with being severely food insecure (OR=0·74). A similar but smaller effect was found when comparing severely and moderately food-insecure households with mildly food-insecure and food-secure households (OR=0·81). The ordinary least squares model showed that the crisis significantly (P<0·05) increased the share of total income spent on food (β coefficient of 0·02). The quantile regression confirmed the findings suggested by the generalized ordered logistic model, showing that the effects of the crisis were more profound among poorer households.
Conclusions The results suggest that households that were more vulnerable before the financial crisis saw a worsened effect in terms of food insecurity with the crisis. Findings were consistent with both measures of food security-one based on self-reported experience and the other based on food spending. © The Authors 2014.
KW  - Financial crisis
KW  - Food insecurity
KW  - Mexico
KW  - catering service
KW  - cost
KW  - cross-sectional study
KW  - diet
KW  - economic recession
KW  - economics
KW  - family size
KW  - feeding behavior
KW  - female
KW  - health care cost
KW  - human
KW  - income
KW  - least square analysis
KW  - male
KW  - Mexico
KW  - odds ratio
KW  - poverty
KW  - statistical model
KW  - vulnerable population
KW  - Costs and Cost Analysis
KW  - Cross-Sectional Studies
KW  - Diet
KW  - Economic Recession
KW  - Family Characteristics
KW  - Feeding Behavior
KW  - Female
KW  - Food Supply
KW  - Health Expenditures
KW  - Humans
KW  - Income
KW  - Least-Squares Analysis
KW  - Logistic Models
KW  - Male
KW  - Mexico
KW  - Odds Ratio
KW  - Poverty
KW  - Vulnerable Populations
PB  - Cambridge University Press
N1  - 施引文献 :13
N1  - Export Date: 18 January 2021
M3  - Article
DB  - Scopus
N1  - CODEN: PHNUF
C2  - 25428800
LA  - English
N1  - 通讯地址: Vilar-Compte, M.; Health Department, Universidad Iberoamericana, Prolongación Paseo de la Reforma 880, Mexico
N1  - 基金资助详情: Eunice Kennedy Shriver National Institute of Child Health and Human Development, NICHD, R24HD041022
N1  - 参考文献: Anderson, S.A., Core indicators of nutritional state for difficult-to-sample populations (1990) J Nutr, 120, pp. 1559-1599; 
Wolfe, W.S., Frongillo, E.A., Valois, P., Understanding the experience of food insecurity by elders suggests ways to improve its measurement (2003) J Nutr, 133, pp. 2762-2769; 
Gorton, D., Bullen, C.R., Mhurchu, C.N., Environmental influences on food security in high-income countries (2010) Nutr Rev, 68, pp. 1-29; 
Lyons, A.A., Park, J., Ch, N., Food insecurity and obesity: A comparison of self-reported and measured height and weight (2008) Am J Public Health, 98, pp. 751-757; 
Christian, T.J., Grocery store access and the food insecurity-obesity paradox (2010) J Hunger Environ Nutr, 5, pp. 360-369; 
Fitzgerald, N., Hromi-Fiedler, A., Fitzgerald, N., Hromi-Fiedler, A., Food insecurity is related to increased risk of type 2 diabetes among Latinas (2011) Ethn Dis, 21, pp. 328-334; 
Gucciardi, E., Vogt, J.A., Demelo, M., Exploration of the relationship between household food insecurity and diabetes in Canada (2009) Diabetes Care, 32, pp. 2218-2224; 
Gowda, C., Hadley, C., Aiello, A.E., The association between food insecurity and inflammation in the US adult population (2012) Am J Public Health, 102, pp. 1579-1586; 
Stuff, J.E., Casey, P.H., Connell, C.L., Household food insecurity and obesity, chronic disease, and chronic disease risk factors (2006) J Hunger Environ Nutr, 1, pp. 43-61; 
Bansah, A.K., Holben, D.H., Basta, T., Food insecurity is associated with energy insecurity and depression among individuals living with HIV/AIDs in rural Appalachia (2011) FASEB J, 25, pp. 770-719; 
Holben, D.H., Shih, K.P., Manoogian, M.M., Relationship of food insecurity to physical and mental health of women from rural, low-income households in West Virginia (2004) FASEB J, 18, p. A109; 
Hromi-Fiedler, A., Bermudez-Millan, A., Segura-Perez, S., Household food insecurity is associated with depressive symptoms among low-income pregnant Latinas (2011) Matern Child Nutr, 7, pp. 421-430; 
Verpoorten, M., Arora, A., Stoop, N., Self-reported food insecurity in Africa during the food price crisis (2013) Food Policy, 39, pp. 51-63; 
Gundersen, C., Kreider, B., Pepper, J., The economics of food insecurity in the United States (2011) Appl Econ Perspect Policy, 33, pp. 281-303; 
Sen, A., (1981) Poverty and Famines: An Essay on Entitlement and Deprivation, , Oxford: Clarendon Press; 
(2009) Food Security and the Financial Crisis, , ftp://ftp.fao.org/docrep/fao/meeting/018/k6360e.pdf, Rome: FAO; 
Drèze, J., Sen, A.K., (1989) Hunger and Public Action, , Oxford: Oxford University Press; 
Bloem, M.W., Semba, R.D., Kraemer, K., Castel Gandolfo Workshop: An introduction to the impact of climate change, the economic crisis, and the increase in the food prices on malnutrition (2010) J Nutr, 140 (1), pp. 132S-135S; 
Christian, P., Impact of the economic crisis and increase in food prices on child mortality: Exploring nutritional pathways (2010) J Nutr, 140 (1), pp. 177S-181S; 
Hurd, M.D., Rohwedder, S., (2010) Effects of the Financial Crisis and Great Recession on American Households, , http://www.nber.org/papers/w16407, NBER Working Paper Series no. 16407. Cambridge, MA: National Bureau of Economic Research; 
De Pee, S., Brinkman, H.-J., Webb, P., How to ensure nutrition security in the global economic crisis to protect and enhance development of young children and our common future (2010) J Nutr, 140 (1), pp. 138S-142S; 
Brinkman, H.-J., De Pee, S., Sanogo, I., High food prices and the global financial crisis have reduced access to nutritious food and worsened nutritional status and health (2010) J Nutr, 140 (1), pp. 153S-161S; 
Ruel, M.T., Garrett, J.L., Hawkes, C., The food, fuel, and financial crises affect the urban and rural poor disproportionately: A review of the evidence (2010) J Nutr, 140 (1), pp. 170S-176S; 
(2009) Preliminary Overview of the Economies of Latin America and the Caribbean, , http://www.cepal.org/publicaciones/xml/3/38063/documento_informativo_en.pdf, Santiago: UNECLAC; 
Habib, B., Narayan, A., Olivieri, S., (2010) The Impact of the Financial Crisis on Poverty and Income Distribution: Insights from Simulations in Selected Countries, , http://siteresources.worldbank.org/INTPREMNET/Resources/EP7.pdf, Washington, DC: World Bank; 
(2011) Anexo Estadístico Del Informe de Medición de Pobreza 2010, , http://www.coneval.gob.mx/Medicion/Paginas/Medicion/Anexo-Estadistico-Pobreza-2010.aspx, México, DF: CONEVAL; 
Harrison, G.G., Sharp, M., Manolo-Leclair, G., (2007) Food Security among California's Low-Income Adults Improves, but Most Severely Affected Do Not Share in Improvement, , http://healthpolicy.ucla.edu/publications/Documents/PDF/Food_Security_PB_082207.pdf, Los Angeles, CA: UCLA Center for Health Policy Research; 
(2010) Dimensiones de la Seguridad Alimentaria: Evaluación Estratégica de Nutrición y Abasto, , http://www.coneval.gob.mx/rw/resource/coneval/info_public/PDF_PUBLICACIONES/Dimensiones_seguridad_alimentaria_FINAL_web.pdf, México, DF: CONEVAL; 
Perez-Escamilla, R., The Latin American and Caribbean household food security measurement scale (ELCSA) (2009) Ann Nutr Metab, 55, p. 70; 
Perez-Escamilla, R., Dessalines, M., Finnigan, M., Validity of the Latin American and Caribbean Household Food Security Scale (ELCSA) in South Haiti (2008) FASEB, 22; 
Pinheiro De Toledo Vianna, R., Hromi-Fiedler, A.J., Segall-Correa, A.M., Household food insecurity in small municipalities in Northeastern Brazil: A validation study (2012) Food Sec, 2, pp. 295-303; 
Quandt, S., Rao, P., Hunger and food security among older adults in a rural community (1999) Hum Organ, 58, pp. 28-35; 
Nord, M., Prell, M., (2012) Food Security Improved Following the 2009 ARRA Increase in SNAP Benefits, , http://www.ers.usda.gov/publications/err-economic-research-report/err116.aspx, Economic Research Report no. ERR-116. Washington, DC: USDA, Economic Research Service; 
Rose, D., Economic determinants and dietary consequences of food insecurity in the United States (1999) J Nutr, 129 (2), pp. 517S-520S; 
Olson, C.M., Nutrition and health outcomes associated with food insecurity and hunger (1999) J Nutr, 129 (2), pp. 521S-524S; 
Hanson, K.L., Sobal, J., Frongillo, E.A., Gender and marital status clarify associations between food insecurity and body weight (2007) J Nutr, 137, pp. 1460-1465; 
Miller, C.M., Tsoka, M., Reichert, K., The impact of the Social Cash Transfer Scheme on food security in Malawi (2011) Food Policy, 36, pp. 230-238; 
Appendini, K., Liverman, D., Agricultural policy, climate-change and food security in Mexico (1994) Food Policy, 19, pp. 149-164; 
Williams, R., Generalized ordered logit/partial proportional odds models for ordinal dependent variables (2006) Stata J, 6, pp. 58-82; 
Pérez-Escamilla, R., Segall-Corrêa, A.M., Food insecurity measurement and indicators (2008) Rev Nutr, 21, pp. 15S-26S; 
Billimek, J., Sorkin, D.H., Food insecurity, processes of care, and self-reported medication underuse in patients with type 2 diabetes: Results from the California Health Interview Survey (2012) Health Serv Res, 47, pp. 2159-2168; 
Pérez-Escamilla, R., Can experience-based household food security scales help improve food security governance? (2012) Glob Food Sec, 1, pp. 120-125; 
Case, A., Menendez, A., Does money empower the elderly? Evidence from the Agincourt demographic surveillance site, South Africa (2007) Scand J Public Health, 35, pp. 157-164
UR  - https://www.scopus.com/inward/record.uri?eid=2-s2.0-84948420251&doi=10.1017%2fS1368980014002493&partnerID=40&md5=5deb5e7a70f072a9217214aa4ecd52c2
ER  - 

TY  - JOUR
TI  - Introduction to the Symposium on American Food Resilience (Part 2)
T2  - Journal of Environmental Studies and Sciences
J2  - J. Environ. Stud. Sci.
VL  - 5
IS  - 4
SP  - 537
EP  - 542
PY  - 2015
DO  - 10.1007/s13412-015-0348-3
SN  - 21906483 (ISSN) 
AU  - Marten, G.G.
AU  - Atalan-Helicke, N.
AD  - EcoTipping Points Project, Kailua, HI, United States
AD  - Environmental Studies, Skidmore College, 815 North Broadway, Saratoga Springs, NY  12866, United States
AB  - The security of the US food supply faces unprecedented challenges due to changes in our food system and the environment during recent decades. The 27 articles in the Symposium on American Food Resilience examine the resilience of food production and distribution – the system’s ability to withstand shocks or stresses that could lead to disruption of the food supply. Four central questions provide a framework:1.What are the main lines of vulnerability and how do they function?2.What are leverage points for reducing the risks and improving the capacity to cope with breakdowns?3.What is already being done by government, civil society, and the private sector?4.What can scientists, teachers, and other professionals do through research, education, community action, or other means to make the food system more resilient?The Symposium is in two parts. Part 1, which was published in the last issue of this Journal, laid out a conceptual framework and surveyed the problems. Part 2, which is in this issue, focuses on solutions. Paradigm shift is a major theme in Part 2. It revolves around two key ingredients:1.Conflict between the prevailing “industrial” paradigm and sustainability2.The scale of food system operations, and the contribution that more resilient regional food systems can make to the security of our food supplyConcrete details are provided by case studies from New England, Ohio, North and South Carolina, and Wisconsin, where researchers or nonprofit organizations have collaborated with food system practitioners to strengthen and diversify regional food production and food supply chains. A case study from Washington applies the diversity perspective to a strategic analysis of regional capacity for disaster response. Resilience planning in Australia features strategic policy analysis with quantitative techniques such as linear programming optimization and system dynamics, which can profitably be employed elsewhere as well. Together, the Symposium articles provide a bounty of material that can be mined by researchers, teachers, policy makers, farmers, and other food system practitioners for application to their own circumstances. © 2015, AESS.
KW  - Diversity
KW  - Food security
KW  - Food supply
KW  - Food supply chains
KW  - Food system
KW  - Paradigm shift
KW  - Policy
KW  - Regional scale
KW  - Resilience
KW  - Strategic analysis
KW  - Sustainability
KW  - USA
KW  - conceptual framework
KW  - food security
KW  - food supply
KW  - optimization
KW  - paradigm shift
KW  - policy analysis
KW  - risk assessment
KW  - supply chain management
KW  - sustainability
KW  - vulnerability
KW  - Australia
KW  - Carolina
KW  - District of Columbia
KW  - New England
KW  - Ohio
KW  - Puerto Rico
KW  - United States
KW  - Washington [District of Columbia]
PB  - Springer New York LLC
N1  - 施引文献 :1
N1  - Export Date: 18 January 2021
M3  - Article
DB  - Scopus
LA  - English
N1  - 通讯地址: Marten, G.G.; EcoTipping Points ProjectUnited States; 电子邮件: gerry@ecotippingpoints.org
N1  - 参考文献: Anderson, M.D., The role of knowledge in building food security resilience across food system domains (2015) J Environ Stud Sci; 
Atalan-Helicke, N., Seed exchange networks and food system resilience in the United States. J Environ Stud Sci (2015) doi:10.1007/s13412-015-0346-5; 
Belyakov, A., From Chernobyl to Fukushima: an interdisciplinary framework for managing and communicating food security risks after nuclear plant accidents (2015) J Environ Stud Sci, 5, pp. 404-417; 
Candy, S., Biggs, C., Larsen, K., Turner, K., Modeling food system resilience: a scenario-based simulation modelling approach to explore future shocks and adaptations in the Australian food system. J Environ Stud Sci (2015) doi:10.1007/s13412-015-0338-5; 
Dunning, R., Bloom, J.D., Creamer, N., The local food movement, public-private partnerships, and food system resiliency (2015) J Environ Stud Sci; 
Dyball, R., From industrial production to biosensitivity: the need for a food system paradigm shift. J Environ Stud Sci (2015) doi:10.1007/445s13412-015-0323-z; 
Fraser, E.D.G., Legwegoh, A., Krishna, K.C., Food stocks and grain reserves: evaluating whether storing food creates resilient food systems (2015) J Environ Stud Sci, 5, pp. 445-458; 
Hendrickson, M.K., Resilience in a concentrated and consolidated food system (2015) J Environ Stud Sci, 5, pp. 418-431; 
Hodbod, J., Eakin, H., Adapting a social-ecological resilience framework for food systems (2015) J Environ Stud Sci, 5, pp. 474-484; 
Hoy, C.W., Agroecosystem health, agroecosystem resilience, and food security (2015) J Environ Stud Sci; 
Huff, A.G., Beyeler, W.E., Kelley, N.S., McNitt, J.A., How resilient is the United States food supply to pandemics? (2015) J Environ Stud Sci, 5, pp. 337-347; 
Jacques, P.J., Civil society, corporate power, and food security: counter-revolutionary efforts that limit social change (2015) J Environ Stud Sci, 5, pp. 432-444; 
Keppen, D., Dutcher, P., The 2014 drought and water management policy impacts on California’s Central Valley food production (2015) J Environ Stud Sci, 5, pp. 362-377; 
Lengnick, L., Vulnerability of the US food system to climate change (2015) J Environ Stud Sci, 5, pp. 348-361; 
Lengnick, L., Miller, M., Marten, G.G., Metropolitan foodsheds: a resilient response to the climate change challenge? J Environ Stud Sci (2015) doi:10.1007/s13412-015-0349-2; 
MacFall, J., Lelekacs, J.M., LeVasseur, T., Moore, S., Walker, J., Toward resilient food systems through increased agricultural diversity and local sourcing in the Carolinas. J Environ Stud Sci (2015) doi:10.1007/s13412-015-0321-1; 
MacMahon, A., Smith, K., Lawrence, G., Connecting resilience, food security and climate change: lessons from flooding in Queensland, Australia (2015) J Environ Stud Sci, 5, pp. 378-391; 
Maltz A (2015) “Plant a victory garden: our food is fighting”: lessons of food resilience from world war. J Environ Stud Sci 5:392–403; Marten, G.G., Atalan-Helicke, N., Introduction to the symposium on American food resilience (2015) J Environ Stud Sci, 5, pp. 308-320; 
Miller, M., Solin, J., The power of story for adaptive response—marshaling individual and collective initiative to create more resilient and sustainable food systems (2015) J Environ Stud Sci; 
Paci-Green, R., Berardi, G., Do global food systems have an Achilles heel? (2015), The potential for regional food systems to support resilience in regional disasters, J Environ Stud Sci; Rotz, S., Fraser, E.D.G., Resilience and the industrial food system: analyzing the impacts of agricultural industrialization on food system vulnerability (2015) J Environ Stud Sci, 5, pp. 459-473; 
Ruhf, K.Z., Regionalism: a New England recipe for a resilient food system (2015) J Environ Stud Sci; 
Stave, K.A., Kopainsky, B., A system dynamics approach for examining mechanisms and pathways of food supply vulnerability (2015) J Environ Stud Sci, 5, pp. 321-336; 
Tolley, B., Gregory, R., Marten, G.G., Promoting resilience in a regional seafood system: New England and the Fish Locally Collaborative (2015) J Environ Stud Sci; 
Ward, J.D., Can urban agriculture usefully improve food resilience? Insights from a linear programming approach (2015) J Environ Stud Sci
UR  - https://www.scopus.com/inward/record.uri?eid=2-s2.0-84977103137&doi=10.1007%2fs13412-015-0348-3&partnerID=40&md5=13ae1daef1197ad2c185bd81e4715060
ER  - 

TY  - JOUR
TI  - Distribution behavior and risk assessment of metals in bio-oils produced by liquefaction/pyrolysis of sewage sludge
T2  - Environmental Science and Pollution Research
J2  - Environ. Sci. Pollut. Res.
VL  - 22
IS  - 23
SP  - 18945
EP  - 18955
PY  - 2015
DO  - 10.1007/s11356-015-5031-4
SN  - 09441344 (ISSN) 
AU  - Leng, L.
AU  - Yuan, X.
AU  - Huang, H.
AU  - Peng, X.
AU  - Chen, H.
AU  - Wang, H.
AU  - Wang, L.
AU  - Chen, X.
AU  - Zeng, G.
AD  - College of Environmental Science and Engineering, Hunan University, Changsha, 410082, China
AD  - Key Laboratory of Environment Biology and Pollution Control, Ministry of Education, Hunan University, Changsha, 410082, China
AD  - School of Land Resources and Environment, Jiangxi Agricultural University, Nanchang, 330045, China
AD  - School of Business, Central South University, Changsha, 410083, China
AB  - The distribution behaviors of metals in bio-oils derived from sewage sludge (SS) by liquefaction with different solvents (ethanol, methanol, or acetone) and by pyrolysis at different temperatures (550–850 °C) were investigated. The concentrations of crust metals (K, Na, Ca, Mg, Fe, and Al) in bio-oils were much higher than those of the anthropogenic metals (Cu, Zn, Pb, Cd, Cr, Ni, V, Mn, Ba, Co, Ti, Sn, As, and Hg), but the anthropogenic metals were more inclined to distribute in bio-oil phase compared with crust metals. The anthropogenic metals in bio-oils can be divided in three groups in terms of the distribution similarities according to Cluster analysis: (A) Cu, Co, Ni, V, and Sn; (B) Cr, Ti, Mn, and Ba; (C) Pb, Cd, As, Hg, and Zn. Cu, Cr, Hg, Cd, V, Co, and Sn distributed in the liquefaction/pyrolysis bio-oils accounted for as high as 5–20 % of the metals in SS and were evaluated “moderate enrichment” by the enrichment factors method. According to the potential ecological risk index (PERI) method, Hg presented very high risk, Cu presented moderate risk, and Cd presented low to moderate risk; and the overall risk levels of these bio-oils were very high risk (except P550, presented considerable risk). © 2015, Springer-Verlag Berlin Heidelberg.
KW  - Bio-oil
KW  - Liquefaction
KW  - Metal
KW  - Pyrolysis
KW  - Sewage sludge
KW  - concentration (composition)
KW  - liquefaction
KW  - metal
KW  - oil
KW  - pollutant source
KW  - pyrolysis
KW  - risk assessment
KW  - sewage
KW  - sludge
KW  - solvent
KW  - spatial distribution
KW  - temperature gradient
KW  - acetone
KW  - alcohol
KW  - heavy metal
KW  - mercury
KW  - metal
KW  - methanol
KW  - oil
KW  - sewage
KW  - solvent
KW  - chemistry
KW  - risk assessment
KW  - sewage
KW  - Acetone
KW  - Ethanol
KW  - Mercury
KW  - Metals
KW  - Metals, Heavy
KW  - Methanol
KW  - Oils
KW  - Risk Assessment
KW  - Sewage
KW  - Solvents
PB  - Springer Verlag
N1  - 施引文献 :10
N1  - Export Date: 18 January 2021
M3  - Article
DB  - Scopus
N1  - CODEN: ESPLE
C2  - 26208661
LA  - English
N1  - 通讯地址: Yuan, X.; Key Laboratory of Environment Biology and Pollution Control, Ministry of Education, Hunan UniversityChina; 电子邮件: yxz@hnu.edu.cn
N1  - 化学物质/CAS: acetone, 67-64-1; alcohol, 64-17-5; mercury, 14302-87-5, 7439-97-6; methanol, 67-56-1; Acetone; Ethanol; Mercury; Metals; Metals, Heavy; Methanol; Oils; Sewage; Solvents
N1  - 基金资助详情: National Natural Science Foundation of China, NSFC, 21276069
N1  - 基金资助详情: National Natural Science Foundation of China, NSFC, 71221061
N1  - 参考文献: Bunt, J.R., Waanders, F.B., Trace element behaviour in the Sasol–Lurgi MK IV FBDB gasifier. Part 1—the volatile elements: Hg, As, Se, Cd and Pb (2008) Fuel, 87, pp. 2374-2387. , COI: 1:CAS:528:DC%2BD1cXmt1egu74%3D; 
Chiang, H.-L., Lin, K.-H., Lai, N., Shieh, Z.-X., Element and PAH constituents in the residues and liquid oil from biosludge pyrolysis in an electrical thermal furnace (2014) Sci Total Environ, 481, pp. 533-541. , COI: 1:CAS:528:DC%2BC2cXmtVWlu7o%3D; 
De Andrade, E., Alves, J.C., Izaias, S., Assessment of trace metals contamination in estuarine sediments using a sequential extraction technique and principal component analysis (2010) Microchem J, 96, pp. 50-57; 
Feng, L., Luo, J., Chen, Y., Dilemma of sewage sludge treatment and disposal in China (2015) Environ Sci Technol, 49, pp. 4781-4782. , COI: 1:CAS:528:DC%2BC2MXlvVGntb4%3D; 
Fonts, I., Gea, G., Azuara, M., Sewage sludge pyrolysis for liquid production: a review (2012) Renew Sustain Energy Rev, 16, pp. 2781-2805. , COI: 1:CAS:528:DC%2BC38XlvFaltLw%3D; 
Hakanson, L., Ecological risk index for aquatic pollution control: a sedimentological approach (1980) Water Res, 14, pp. 975-1001; 
Huang, H., Yuan, X., Zeng, G., Quantitative evaluation of heavy metals’ pollution hazards in liquefaction residues of sewage sludge (2011) Bioresour Technol, 102, pp. 10346-10351. , COI: 1:CAS:528:DC%2BC3MXhtlKrt73E; 
Huang, H., Yuan, X., Zhu, H., Comparative studies of thermochemical liquefaction characteristics of microalgae, lignocellulosic biomass and sewage sludge (2013) Energy, 56, pp. 52-60. , COI: 1:CAS:528:DC%2BC3sXosFaitb0%3D; 
Huang, H., Yuan, X., Li, B., Thermochemical liquefaction characteristics of sewage sludge in different organic solvents (2014) J Anal Appl Pyrolysis, 109, pp. 176-184. , COI: 1:CAS:528:DC%2BC2cXhtFyhtL3M; 
Jena, U., Das, K.C., Comparative evaluation of thermochemical liquefaction and pyrolysis for bio-oil production from microalgae (2011) Energy Fuel, 25, pp. 5472-5482. , COI: 1:CAS:528:DC%2BC3MXhtlajur3J; 
Kistler, R.C., Widmer, F., Brunner, P.H., Behavior of chromium, nickel, copper, zinc, cadmium, mercury, and lead during the pyrolysis of sewage sludge (1987) Environ Sci Technol, 21, pp. 704-708. , COI: 1:CAS:528:DyaL2sXkt1Oqs7g%3D; 
Leng, L., Yuan, X., Huang, H., The migration and transformation behavior of heavy metals during the liquefaction process of sewage sludge (2014) Bioresour Technol, 167, pp. 144-150. , COI: 1:CAS:528:DC%2BC2cXht1Slt7jI; 
Li, X., Wu, H., Hayashi, J., Li, C.-Z., Volatilisation and catalytic effects of alkali and alkaline earth metallic species during the pyrolysis and gasification of Victorian brown coal. Part VI. Further investigation into the effects of volatile-char interactions (2004) Fuel, 83, pp. 1273-1279. , COI: 1:CAS:528:DC%2BD2cXivFGntbY%3D; 
Li, H., Yuan, X., Zeng, G., The formation of bio-oil from sludge by deoxy-liquefaction in supercritical ethanol (2010) Bioresour Technol, 101, pp. 2860-2866. , COI: 1:CAS:528:DC%2BC3cXjvVelsA%3D%3D; 
Park, H.J., Heo, H.S., Park, Y.K., Clean bio-oil production from fast pyrolysis of sewage sludge: effects of reaction conditions and metal oxide catalysts (2010) Bioresour Technol, 101, pp. 83-85. , COI: 1:CAS:528:DC%2BD1MXht1GgurbO; 
Quyn, D.M., Wu, H., Bhattacharya, S.P., Li, C., Volatilisation and catalytic effects of alkali and alkaline earth metallic species during the pyrolysis and gasification of Victorian brown coal. Part II. Effects of chemical form and valence (2002) Fuel, 81, pp. 151-158. , COI: 1:CAS:528:DC%2BD3MXosF2gtbg%3D; 
Reinik, J., Irha, N., Steinnes, E., Release of 22 elements from bottom and fly ash samples of oil shale fueled PF and CFB boilers by a two-cycle standard leaching test (2014) Fuel Process Technol, 124, pp. 147-154. , COI: 1:CAS:528:DC%2BC2cXnsleltb8%3D; 
Saeedi, M., Li, L.Y., Salmanzadeh, M., Heavy metals and polycyclic aromatic hydrocarbons: pollution and ecological risk assessment in street dust of Tehran (2012) J Hazard Mater, 227-228, pp. 9-17; 
Teng, Y., Wu, J., Lu, S., Soil and soil environmental quality monitoring in China: a review (2014) Environ Int, 69, pp. 177-199. , COI: 1:CAS:528:DC%2BC2cXhtVCjtrrI; 
Tian, Y., Zuo, W., Ren, Z., Chen, D., Estimation of a novel method to produce bio-oil from sewage sludge by microwave pyrolysis with the consideration of efficiency and safety (2011) Bioresour Technol, 102, pp. 2053-2061. , COI: 1:CAS:528:DC%2BC3MXitlajtg%3D%3D; 
Trinh, T.N., Jensen, P.A., Dam-Johansen, K., Influence of the pyrolysis temperature on sewage sludge product distribution, bio-oil, and char properties (2013) Energy Fuel, 27, pp. 1419-1427. , COI: 1:CAS:528:DC%2BC3sXivFalu7s%3D; 
Wang, Y., Huang, K., Li, C., Emissions of fuel metals content from a diesel vehicle engine (2003) Atmos Environ, 37, pp. 4637-4643. , COI: 1:CAS:528:DC%2BD3sXntl2jsLs%3D; 
Wang, X., Chen, L., Xia, S., Zhao, J., Changes of Cu, Zn, and Ni chemical speciation in sewage sludge co-composted with sodium sulfide and lime (2008) J Environ Sci (China), 20, pp. 156-160. , COI: 1:CAS:528:DC%2BD1cXisFSisr0%3D; 
Wu, H., Quyn, D.M., Li, C., Volatilisation and catalytic effects of alkali and alkaline earth metallic species during the pyrolysis and gasification of Victorian brown coal. Part III. The importance of the interactions between volatiles and char at high temperature (2002) Fuel, 81, pp. 1033-1039. , COI: 1:CAS:528:DC%2BD38XitVOrtL4%3D; 
Wu, H., Hayashi, J., Chiba, T., Volatilisation and catalytic effects of alkali and alkaline earth metallic species during the pyrolysis and gasification of Victorian brown coal. Part V. Combined effects of Na concentration and char structure on char reactivity (2004) Fuel, 83, pp. 23-30. , COI: 1:CAS:528:DC%2BD3sXnt1Snsrc%3D; 
Xie, X.-D., Min, X.-B., Chai, L.-Y., Quantitative evaluation of environmental risks of flotation tailings from hydrothermal sulfidation-flotation process (2013) Environ Sci Pollut Res, 20, pp. 6050-6058. , COI: 1:CAS:528:DC%2BC3sXhtFClsLbP; 
Xu, Z., Ni, S., Tuo, X., Zhang, C., Calculation of heavy metals’ toxicity coefficient in the evaluation of potential ecological risk index (2008) Environ Sci Technol (in Chinese), 31, pp. 112-115; 
Xu, Z.R., Zhu, W., Htar, S.H., Partial oxidative gasification of municipal sludge in subcritical and supercritical water (2012) Environ Technol, 33, pp. 1217-1223. , COI: 1:CAS:528:DC%2BC38Xot1Chtb8%3D; 
Yang, G., Zhang, G., Wang, H., Current state of sludge production, management, treatment and disposal in China (2015) Water Res, 78, pp. 60-73; 
Yuan, X., Huang, H., Zeng, G., Total concentrations and chemical speciation of heavy metals in liquefaction residues of sewage sludge (2011) Bioresour Technol, 102, pp. 4104-4110. , COI: 1:CAS:528:DC%2BC3MXhtlCqsLg%3D; 
Yuan, X., Wang, J., Zeng, G., Comparative studies of thermochemical liquefaction characteristics of microalgae using different organic solvents (2011) Energy, 36, pp. 6406-6412. , COI: 1:CAS:528:DC%2BC3MXhsVarsL7J; 
Yuan, X., Leng, L., Huang, H., Speciation and environmental risk assessment of heavy metal in bio-oil from liquefaction/pyrolysis of sewage sludge (2015) Chemosphere, 120, pp. 645-652. , COI: 1:CAS:528:DC%2BC2cXhsl2hurnL; 
Zhai, Y., Liu, X., Chen, H., Source identification and potential ecological risk assessment of heavy metals in PM2.5 from Changsha (2014) Sci Total Environ, 493, pp. 109-115. , COI: 1:CAS:528:DC%2BC2cXhtFyktL3E; 
Zhang, Q., Ye, J., Chen, J., Risk assessment of polychlorinated biphenyls and heavy metals in soils of an abandoned e-waste site in China (2014) Environ Pollut, 185, pp. 258-265. , COI: 1:CAS:528:DC%2BC3sXhvFylsL%2FP
UR  - https://www.scopus.com/inward/record.uri?eid=2-s2.0-84949112082&doi=10.1007%2fs11356-015-5031-4&partnerID=40&md5=a4619a1d7bf264974d9404fdcbad8dd0
ER  - 

TY  - JOUR
TI  - Timing of use of cod liver oil, a vitamin D source, and multiple sclerosis risk: The EnvIMS study
T2  - Multiple Sclerosis
J2  - Mult. Scler.
VL  - 21
IS  - 14
SP  - 1856
EP  - 1864
PY  - 2015
DO  - 10.1177/1352458515578770
SN  - 13524585 (ISSN) 
AU  - Cortese, M.
AU  - Riise, T.
AU  - Bjørnevik, K.
AU  - Holmøy, T.
AU  - Kampman, M.T.
AU  - Magalhaes, S.
AU  - Pugliatti, M.
AU  - Wolfson, C.
AU  - Myhr, K.-M.
AD  - KG Jebsen Centre for MS-Research, Department of Clinical Medicine, University of Bergen, Norway
AD  - Department of Global Public Health and Primary Care, University of Bergen, Norway
AD  - Department of Nutrition, Harvard T.H. Chan School of Public Health, 677 Huntington Ave., Boston, MA  02115, United States
AD  - Norwegian Multiple Sclerosis Competence Center, Department of Neurology, Haukeland University Hospital, Norway
AD  - Institute of Clinical Medicine, University of Oslo, Norway
AD  - Department of Neurology, Akershus University Hospital, Norway
AD  - Department of Neurology, University Hospital of North Norway, Norway
AD  - Department of Epidemiology and Biostatistics and Occupational Health, McGill University, Canada
AD  - Department of Clinical and Experimental Medicine, University of Sassari, Italy
AD  - Division of Medicine, McGill University, Canada
AD  - Research Institute, McGill University Health Centre, Canada
AB  - Background: Low vitamin D levels have been associated with an increased risk of multiple sclerosis (MS), although it remains unknown whether this relationship varies by age. Objective: The objective of this paper is to investigate the association between vitamin D3supplementation through cod liver oil at different postnatal ages and MS risk. Methods: In the Norwegian component of the multinational case-control study Environmental Factors In Multiple Sclerosis (EnvIMS), a total of 953 MS patients with maximum disease duration of 10 years and 1717 controls reported their cod liver oil use from childhood to adulthood. Results: Self-reported supplement use at ages 13-18 was associated with a reduced risk of MS (OR 0.67, 95% CI 0.52-0.86), whereas supplementation during childhood was not found to alter MS risk (OR 1.01, 95% CI 0.81-1.26), each compared to non-use during the respective period. An inverse association was found between MS risk and the dose of cod liver oil during adolescence, suggesting a dose-response relationship (p trend = 0.001) with the strongest effect for an estimated vitamin D3 intake of 600-800 IU/d (OR 0.46, 95% CI 0.31-0.70). Conclusions: These findings not only support the hypothesis relating to low vitamin D as a risk factor for MS, but further point to adolescence as an important susceptibility period for adult-onset MS. © 2015 The Author(s).
KW  - age
KW  - cod liver oil
KW  - environmental risk factors
KW  - Multiple sclerosis
KW  - supplementation
KW  - susceptibility
KW  - timing
KW  - vitamin D
KW  - cod liver oil
KW  - vitamin D
KW  - cod liver oil
KW  - colecalciferol
KW  - adolescent
KW  - adult
KW  - Article
KW  - body size
KW  - case control study
KW  - child
KW  - controlled study
KW  - diet supplementation
KW  - disease association
KW  - education
KW  - fat intake
KW  - female
KW  - human
KW  - major clinical study
KW  - male
KW  - multiple sclerosis
KW  - onset age
KW  - risk reduction
KW  - seasonal variation
KW  - smoking
KW  - sun exposure
KW  - time to treatment
KW  - treatment duration
KW  - vitamin intake
KW  - body mass
KW  - dietary reference intake
KW  - disease duration
KW  - disease predisposition
KW  - environmental factor
KW  - middle aged
KW  - multiple sclerosis
KW  - outcome assessment
KW  - questionnaire
KW  - risk factor
KW  - vitamin supplementation
KW  - young adult
KW  - age
KW  - dietary supplement
KW  - dose response
KW  - multiple sclerosis
KW  - Norway
KW  - register
KW  - risk
KW  - Adolescent
KW  - Adult
KW  - Age Factors
KW  - Case-Control Studies
KW  - Cholecalciferol
KW  - Cod Liver Oil
KW  - Dietary Supplements
KW  - Dose-Response Relationship, Drug
KW  - Female
KW  - Humans
KW  - Male
KW  - Middle Aged
KW  - Multiple Sclerosis
KW  - Norway
KW  - Registries
KW  - Risk
KW  - Young Adult
PB  - SAGE Publications Ltd
N1  - 施引文献 :29
N1  - Export Date: 18 January 2021
M3  - Article
DB  - Scopus
N1  - CODEN: MUSCF
C2  - 25948625
LA  - English
N1  - 通讯地址: Cortese, M.; Department of Nutrition, Harvard T.H. Chan School of Public Health, 677 Huntington Ave., United States; 电子邮件: Marianna.Cortese@igs.uib.no
N1  - 化学物质/CAS: cod liver oil, 8001-69-2; colecalciferol, 1406-16-2, 67-97-0; Cholecalciferol; Cod Liver Oil
N1  - 基金资助详情: Helse Vest, 911421/2008
N1  - 基金资助详情: Helse Vest, 911474/2009
N1  - 参考文献: Ascherio, A., Munger, K.L., Lunemann, J.D., The initiation and prevention of multiple sclerosis (2012) Nat Rev Neurol, 8, pp. 602-612; 
Handel, A.E., Giovannoni, G., Ebers, G.C., Environmental factors and their timing in adult-onset multiple sclerosis (2010) Nat Rev Neurol, 6, pp. 156-166; 
Islam, T., Gauderman, W.J., Cozen, W., Childhood sun exposure influences risk of multiple sclerosis in monozygotic twins (2007) Neurology, 69, pp. 381-388; 
Kampman, M.T., Wilsgaard, T., Mellgren, S.I., Outdoor activities and diet in childhood and adolescence relate to MS risk above the Arctic Circle (2007) J Neurol, 254, pp. 471-477; 
Van Der Mei, I.A., Ponsonby, A.L., Dwyer, T., Past exposure to sun, skin phenotype, and risk of multiple sclerosis: Case-control study (2003) BMJ, 327, p. 316; 
Munger, K.L., Zhang, S.M., O'Reilly, E., Vitamin D intake and incidence of multiple sclerosis (2004) Neurology, 62, pp. 60-65; 
Pugliatti, M., Riise, T., Sotgiu, M.A., Evidence of early childhood as the susceptibility period in multiple sclerosis: Space-time cluster analysis in a Sardinian population (2006) Am J Epidemiol, 164, pp. 326-333; 
Riise, T., Gronning, M., Klauber, M.R., Clustering of residence of multiple sclerosis patients at age 13 to 20 years in Hordaland, Norway (1991) Am J Epidemiol, 133, pp. 932-939; 
Hammond, S.R., English, D.R., McLeod, J.G., The age-range of risk of developing multiple sclerosis: Evidence from a migrant population in Australia (2000) Brain, 123, pp. 968-974; 
Gale, C.R., Martyn, C.N., Migrant studies in multiple sclerosis (1995) Prog Neurobiol, 47, pp. 425-448; 
Staples, J., Ponsonby, A.L., Lim, L., Low maternal exposure to ultraviolet radiation in pregnancy, month of birth, and risk of multiple sclerosis in offspring: Longitudinal analysis (2010) BMJ, 340, p. c1640; 
Mirzaei, F., Michels, K.B., Munger, K., Gestational vitamin D and the risk of multiple sclerosis in offspring (2011) Ann Neurol, 70, pp. 30-40; 
Munger, K.L., Soilu-Hänninen, M., Åivo, J., In utero 25-hydroxyvitamin D and risk of multiple sclerosis among offspring in the Finnish Maternity Cohort (2014) Mult Scler, 20, pp. 67-284. , 2014 Joint ACTRIMS-ECTRIMS Meeting Poster Session 1, Boston, USA. Poster no. P330; 
Engelsen, O., Brustad, M., Aksnes, L., Daily duration of vitamin D synthesis in human skin with relation to latitude, total ozone, altitude, ground cover, aerosols and cloud thickness (2005) Photochem Photobiol, 81, pp. 1287-1290; 
Birgisdottir, B.E., Brantsaeter, A.L., Kvalem, H.E., Fish liver and seagull eggs, vitamin D-rich foods with a shadow: Results from the Norwegian Fish and Game Study (2012) Mol Nutr Food Res, 56, pp. 388-398; 
Alexander, J., Frøyland, L., Hemre, G.-I., (2006) A Comprehensive Assessment of Fish and Other Seafood in the Norwegian Diet, , http://www.vkm.no/dav/d94dff429b.pdf, The Norwegian Scientific Committee for Food Safety (VKM), (accessed 20 April 2015); 
Pugliatti, M., Casetta, I., Drulovic, J., A questionnaire for multinational case-control studies of environmental risk factors in multiple sclerosis (EnvIMS-Q) Acta Neurol Scand Suppl, 2012, pp. 43-50; 
Polman, C.H., Reingold, S.C., Edan, G., Diagnostic criteria for multiple sclerosis: 2005 revisions to the â€œMcDonald Criteriaâ€ (2005) Ann Neurol, 58, pp. 840-846; 
Myhr, K.M., Grytten, N., Aarseth, J.H., The Norwegian Multiple Sclerosis Registry and Biobank Acta Neurol Scand Suppl, 2012, pp. 20-23; 
Johansson, L.R., Solvoll, K., Bjørneboe, G.E., Intake of very-long-chain n-3 fatty acids related to social status and lifestyle (1998) Eur J Clin Nutr, 52, pp. 716-721; 
Munger, K.L., Levin, L.I., Hollis, B.W., Serum 25-hydroxyvitamin D levels and risk of multiple sclerosis (2006) JAMA, 296, pp. 2832-2838; 
Stunkard, A.J., Sørensen, T., Schulsinger, F., Use of the Danish Adoption Register for the study of obesity and thinness (1983) Res Publ Assoc Res Nerv Ment Dis, 60, pp. 115-120; 
Stunkard, A., Old and new scales for the assessment of body image (2000) Percept Mot Skills, 90, p. 930; 
Munger, K.L., Chitnis, T., Ascherio, A., Body size and risk of MS in two cohorts of US women (2009) Neurology, 73, pp. 1543-1550; 
Adzemovic, M.Z., Zeitelhofer, M., Hochmeister, S., Efficacy of vitamin D in treating multiple sclerosis-like neuroinflammation depends on developmental stage (2013) Exp Neurol, 249, pp. 39-48; 
Hernan, M.A., Zhang, S.M., Lipworth, L., Multiple sclerosis and age at infection with common viruses (2001) Epidemiology, 12, pp. 301-306; 
Hedström, A.K., Åkerstedt, T., Hillert, J., Shift work at young age is associated with increased risk for multiple sclerosis (2011) Ann Neurol, 70, pp. 733-741; 
Bjørnevik, K., Riise, T., Casetta, I., Sun exposure and multiple sclerosis risk in Norway and Italy: The EnvIMS study (2014) Mult Scler, 20, pp. 1042-1049; 
Munger, K.L., Chitnis, T., Frazier, A.L., Dietary intake of vitamin D during adolescence and risk of multiple sclerosis (2011) J Neurol, 258, pp. 479-485; 
Correale, J., Ysrraelit, M.C., Gaitan, M.I., Immunomodulatory effects of vitamin D in multiple sclerosis (2009) Brain, 132, pp. 1146-1160; 
Torkildsen, O., Wergeland, S., Bakke, S., Omega-3 fatty acid treatment in multiple sclerosis (OFAMS Study): A randomized, double-blind, placebo-controlled trial (2012) Arch Neurol, 69, pp. 1044-1051; 
Løken-Amsrud, K.I., Myhr, K.M., Bakke, S.J., Alpha-tocopherol and MRI outcomes in multiple sclerosis - Association and prediction (2013) PLoS One, 8, p. e54417; 
Løken-Amsrud, K.I., Myhr, K.M., Bakke, S.J., Retinol levels are associated with magnetic resonance imaging outcomes in multiple sclerosis (2013) Mult Scler, 19, pp. 451-457; 
Salzer, J., Hallmans, G., Nyström, M., Vitamin A and systemic inflammation as protective factors in multiple sclerosis (2013) Mult Scler, 19, pp. 1046-1051; 
Zhang, S.M., Willett, W.C., Hernan, M.A., Dietary fat in relation to risk of multiple sclerosis among two large cohorts of women (2000) Am J Epidemiol, 152, pp. 1056-1064; 
Zhang, S.M., Hernan, M.A., Olek, M.J., Intakes of carotenoids, vitamin C, and vitamin e and MS risk among two large cohorts of women (2001) Neurology, 57, pp. 75-80; 
Swank, R.L., Lerstad, O., Strøm, A., Multiple sclerosis in rural Norway - Its geographic and occupational incidence in relation to nutrition (1952) N Engl J Med, 246, pp. 722-728; 
Bäärnhielm, M., Olsson, T., Alfredsson, L., Fatty fish intake is associated with decreased occurrence of multiple sclerosis (2014) Mult Scler, 20, pp. 726-732
UR  - https://www.scopus.com/inward/record.uri?eid=2-s2.0-84948137103&doi=10.1177%2f1352458515578770&partnerID=40&md5=1b92720679a0102f22d5181cf682166d
ER  - 

TY  - JOUR
TI  - Gender, assets, and market-oriented agriculture: learning from high-value crop and livestock projects in Africa and Asia
T2  - Agriculture and Human Values
J2  - Agric. Hum. Values
VL  - 32
IS  - 4
SP  - 705
EP  - 725
PY  - 2015
DO  - 10.1007/s10460-015-9587-x
SN  - 0889048X (ISSN) 
AU  - Quisumbing, A.R.
AU  - Rubin, D.
AU  - Manfre, C.
AU  - Waithanji, E.
AU  - van den Bold, M.
AU  - Olney, D.
AU  - Johnson, N.
AU  - Meinzen-Dick, R.
AD  - International Food Policy Research Institute, Washington, DC, United States
AD  - Cultural Practice, LLC, Bethesda, MD, United States
AD  - International Livestock Research Institute, Nairobi, Kenya
AB  - Strengthening the abilities of smallholder farmers in developing countries, particularly women farmers, to produce for both home and the market is currently a development priority. In many contexts, ownership of assets is strongly gendered, reflecting existing gender norms and limiting women’s ability to invest in more profitable livelihood strategies such as market-oriented agriculture. Yet the intersection between women’s asset endowments and their ability to participate in and benefit from agricultural interventions receives minimal attention. This paper explores changes in gender relations and women’s assets in four agricultural interventions that promoted high value agriculture with different degrees of market-orientation. Findings suggest that these dairy and horticulture projects can successfully involve women and increase production, income and the stock of household assets. In some cases, women were able to increase their control over production, income and assets; however in most cases men’s incomes increased more than women’s and the gender-asset gap did not decrease. Gender- and asset-based barriers to participation in projects as well as gender norms that limit women’s ability to accumulate and retain control over assets both contributed to the results. Comparing experiences across the four projects, especially where projects implemented adaptive measures to encourage gender-equitable outcomes, provides lessons for gender-responsive projects targeting existing and emerging value chains for high value products. Other targeted support to women farmers may also be needed to promote their acquisition of the physical assets required to expand production or enter other nodes of the value chain. © 2015, Springer Science+Business Media Dordrecht.
KW  - Agricultural development projects
KW  - Assets
KW  - Food security
KW  - Gender
KW  - Impact evaluation
KW  - Value chains
PB  - Kluwer Academic Publishers
N1  - 施引文献 :48
N1  - Export Date: 18 January 2021
M3  - Article
DB  - Scopus
LA  - English
N1  - 通讯地址: Quisumbing, A.R.; International Food Policy Research InstituteUnited States
N1  - 参考文献: Ahmed, A.U., Minten, B., Quisumbing, A.R., Roy, D., Khondkar, M., Muzareba, A.M., (2009) Evaluating the dairy value chain project in Bangladesh: Baseline report, , International Food Policy Research Institute, Washington, DC; 
Evaluating the dairy value chain project in Bangladesh: Midterm report (2011) Report submitted to CARE-Bangladesh by the International Food Policy Research Institute, , Washington: DC; 
Alkire, S., Meinzen-Dick, R., Peterman, A., Quisumbing, A., Seymour, G., Vas, A., The Women’s Empowerment in Agriculture Index (2013) World Development, 52 (1), pp. 71-91; 
Berhman, J., (2011) HarvestPlus Reaching End Users: Orange-fleshed sweet potato (OFSP) project, , Report of Qualitative Findings from Uganda. Draft. International Food Policy Research Institute, Washington, DC; 
Berhman, J., Dillon, A., Moreira, V., Olney, D., Pedehombga, A., Helen Keller International’s Enhanced Homestead Food Production Program in Burkina Faso. Baseline Report (2011) Preliminary Version, , Washington, DC: International Food Policy Research Institute; 
de Brauw, A., Eozenou, P., Gilligan, D.O., Hotz, C., Kumar, N., Loechl, C., McNiven, S., Moursi, M., (2010) The impact of the HarvestPlus Reaching End Users orange fleshed sweet potato project in Mozambique and Uganda, , International Food Policy Research Institute, Washington, DC; 
Deere, C.D., Doss, C.R., The gender asset gap: What do we know and why does it matter? (2006) Feminist Economics, 12 (1-2), pp. 1-50; 
Deere, C.D., Oduro, A.D., Swaminathan, H., Doss, C., Property rights and the gender distribution of wealth in Ecuador, Ghana, and India (2013) Journal of Economic Inequality, 11 (2), pp. 249-265; 
Dillon, A., Moreira, V., Olney, D., Pedehombga, A., Quinones, E., Helen Keller International’s Enhanced Home Food Production Program in Burkina Faso (2012) Final Report, , Washington, DC: International Food Policy Research Institute; 
(2011) The state of food and agriculture 2010–2011. Women in agriculture: Closing the gender gap for development, , FAO, Rome; 
Gilligan, D.O., Biofortification, agricultural technology adoption, and nutrition policy: Some lessons and emerging challenges (2012) CESifo Economic Studies, 58 (2), pp. 405-421; 
Gilligan, D., Kumar, N., McNiven, S., Meenakshi, J.V., Quisumbing, A.R., Bargaining-power and biofortification: The role of gender in adoption of orange sweet potato in Uganda. Discussion Paper No (2014) 1353, , Washington, DC: International Food Policy Research Institute; 
Haddad, L., Hoddinott, J., Alderman, H., (1997) Intrahousehold resource allocation in developing countries: Models, methods, and policy, , (eds), Johns Hopkins University Press for the International Food Policy Research Institute, Baltimore, MD; 
Hillenbrand, E., Transforming gender in homestead food production (2010) Gender and Development, 18 (3), pp. 411-425; 
Hotz, C., Loechl, C., Lubowa, A., Tumwine, J., Ndeezi, G., Masawi, A., Baingana, R., Gilligan, D., Introduction of [beta]-carotene-rich orange sweet potato in rural Uganda resulted in increased vitamin A intakes among children and women and improved vitamin A status among children 1-3 (2012) Journal of Nutrition, 142 (10), pp. 1871-1880; 
Johnson, N., Njuki, J., Waithanji, E., Nhambeto, M., Rogers, M., Hutchinson, E., The gendered impacts of agricultural asset transfer projects: Lessons from the Manica Smallholder Dairy Development Program. CGIAR system-wide program on Collective Action and Property Rights (CAPRi) Working Paper No (2013) 115, , Washington, DC: International Food Policy Research Institute; 
Kaplinsky, R., Morris, M., (2000) A handbook for value chain research, , International Development Research Centre (IDRC), London; 
McKay, A., Perge, E., How strong in the evidence for the existence of poverty traps? A multicountry assessment (2013) Journal of Development Studies, 49 (7), pp. 877-897; 
Meinzen-Dick, R., Johnson, N., Quisumbing, A., Njuki, J., Behrman, J., Rubin, D., Peterman, A., Waithanji, E., Gender, assets, and agricultural development programs: A conceptual framework. CGIAR system-wide program on Collective Action and Property Rights (CAPRi) Working Paper No (2011) 99, , Washington, DC: International Food Policy Research Institute; 
Nhambeto, M., Hutchinson, E., Gender, agriculture and assets in the smallholder dairy sector in Manica, Mozambique. Mid-term impact assessment of Manica Smallholder Dairy Development Program. Report submitted to the Gender, Agriculture (2011) and Assets Project (GAAP) (September), , Washington, DC: International Food Policy Research Institute; 
Olney, D., Behrman, J., Iruhiriye, E., van den Bold, M., Pedehombga, A., (2013) Helen Keller International’s Enhanced Homestead Food Production Program in Burkina Faso: Results from a process evaluation, , International Food Policy Research Institute, Washington, DC; 
Quisumbing, A.R., Beyond the bari: Gender, groups, and social relations in rural Bangladesh. CAPRi Working Paper No (2009) 96, , Washington, DC: International Food Policy Research Institute; 
Quisumbing, A.R., Roy, S., Njuki, J., Tanvin, K., Waithanji, E., Can dairy value-chain projects change gender norms in rural Bangladesh? Impacts on assets, gender norms, and time use. Discussion Paper No (2013) 1311, , Washington, DC: International Food Policy Research Institute; 
Rubin, D., Manfre, C., Promoting gender-equitable agricultural value chains: Issues, Opportunities, and Next Steps (2014) Gender in agriculture and food security: Closing the knowledge gap, , Quisumbing A, Meinzen-Dick R, Raney T, Croppenstedt A, Behrman JA, Peterman A, (eds), Springer and FAO, New York, NY; 
Schreiner, M., Sherraden, M., (2007) Can the poor save? Saving and asset building in individual development accounts, , Transaction Publishers, New Brunswick, NJ; 
van den Bold, M., Quisumbing, A., Gillespie, S., Women’s empowerment and nutrition: An evidence review. IFPRI Discussion Paper No (2013) 1294, , Washington, DC: International Food Policy Research Institute; 
Waithanji, E., Njuki, J., Kakuly, T., Muindi, P., Expanding dairy production and marketing: CARE Bangladesh Strengthening the Dairy Value Chain Project (SDVCP). Draft under preparation (2012) Nairobi, , Kenya: International Livestock Research Institute; 
Wang’ombe, J., The potato value chain in Kenya and Uganda. Unpublished paper (2008) Maastricht, , The Netherlands: Maastricht School of Management; 
Zvomuya, F., Gouda goes for gold (2009) Dairy Mail Africa, , http://www.dairymailafrica.co.za/images/acrobat/dma_apr09/tdm_apr09.pdf
UR  - https://www.scopus.com/inward/record.uri?eid=2-s2.0-84945487761&doi=10.1007%2fs10460-015-9587-x&partnerID=40&md5=deb2ea50ae62ae883a34afd6e2e83f55
ER  - 

TY  - JOUR
TI  - Sub-chronic (13-week) oral toxicity study, preceded by an in utero exposure phase and genotoxicity studies with fish source phosphatidylserine in rats
T2  - Food and Chemical Toxicology
J2  - Food Chem. Toxicol.
VL  - 86
SP  - 234
EP  - 244
PY  - 2015
DO  - 10.1016/j.fct.2015.10.008
SN  - 02786915 (ISSN) 
AU  - Lifshitz, Y.
AU  - Levi, L.
AU  - Eyal, I.
AU  - Cohen, T.
AU  - Tessler, S.
AD  - Nutrition R and D, Enzymotec, Migdal HaEmeq, Israel
AB  - The safety of fish phosphatidylserine (PS) conjugated to DHA (InCog™) was examined in a series of toxicology studies as first step to support future use in infants and general population using in vitro genotoxicity tests and in a sub-chronic toxicity study with an in-utero exposure phase. PS is a major lipid in the cell membrane, active in various membrane-mediated processes. PS-DHA, present in human milk, has been suggested to be important for early brain development. Rats were exposed to diets containing 1.5%, 3% or 4.5% InCog or two control diets. Parental (F0) animals were fed throughout mating, gestation and lactation. Subsequently, a subchronic, 13-week study was conducted on the F1 animals followed by 4 weeks of recovery.The genotoxicity tests showed no mutagenicity potential. No significant toxicological findings were found in the F0 rats or the F1 pups. In the 13-weeks study, an increase in the presence of renal minimal-mild multifocal corticomedullary mineralization was noted in nine females of the high-dose group. This change was not associated with any inflammatory or degenerative changes in the kidneys. The no-observed-adverse-effect level (NOAEL) in the present study was placed at 3% in the diet (mid-dose group), equivalent to an overall intake of at least 2.1 g InCog/kg bw/day in the F1 generation. © 2015 Elsevier Ltd.
KW  - 90-Day sub-chronic toxicity study
KW  - DHA
KW  - InCog
KW  - Infant
KW  - Phosphatidylserine
KW  - Safety
KW  - docosahexaenoic acid
KW  - phosphatidylserine
KW  - docosahexaenoic acid
KW  - phosphatidylserine
KW  - animal cell
KW  - animal experiment
KW  - animal tissue
KW  - Article
KW  - chronic toxicity
KW  - controlled study
KW  - dietary intake
KW  - female
KW  - fish
KW  - food safety
KW  - genotoxicity
KW  - human
KW  - human cell
KW  - in vitro study
KW  - lactation
KW  - male
KW  - mating
KW  - mutagenesis
KW  - nonhuman
KW  - pregnancy
KW  - prenatal exposure
KW  - rat
KW  - adrenal gland
KW  - animal
KW  - chemistry
KW  - dose response
KW  - drug administration
KW  - drug effects
KW  - genetics
KW  - maternal exposure
KW  - mutagen testing
KW  - oral drug administration
KW  - organ size
KW  - pathology
KW  - prenatal exposure
KW  - randomization
KW  - Salmonella enterica serovar Typhimurium
KW  - spleen
KW  - Wistar rat
KW  - Administration, Oral
KW  - Adrenal Glands
KW  - Animals
KW  - Docosahexaenoic Acids
KW  - Dose-Response Relationship, Drug
KW  - Drug Administration Schedule
KW  - Female
KW  - Male
KW  - Maternal Exposure
KW  - Mutagenicity Tests
KW  - Organ Size
KW  - Phosphatidylserines
KW  - Pregnancy
KW  - Prenatal Exposure Delayed Effects
KW  - Random Allocation
KW  - Rats
KW  - Rats, Wistar
KW  - Salmonella typhimurium
KW  - Spleen
PB  - Elsevier Ltd
N1  - 施引文献 :2
N1  - Export Date: 18 January 2021
M3  - Article
DB  - Scopus
N1  - CODEN: FCTOD
C2  - 26498410
LA  - English
N1  - 通讯地址: Lifshitz, Y.P.O. Box 6, Israel
N1  - 化学物质/CAS: docosahexaenoic acid, 25167-62-8, 32839-18-2; Docosahexaenoic Acids; Phosphatidylserines
N1  - 参考文献: Ames, B.N., McCann, J., Yamasaki, E., Methods for detecting carcinogens and mutagens with the Salmonella/mammalian-microsome mutagenicity test (1975) Mutat. Res., 31, pp. 347-364; 
Arnesjo, B., Nilsson, A., Barrowman, J., Borgstrom, B., Intestinal digestion and absorption of cholesterol and lecithin in the human. Intubation studies with a fat-soluble reference substance (1969) Scand. J. Gastroenterol., 4, pp. 653-665; 
Arterburn, L.M., Boswell, K.D., Koskelo, E., Kassner, S.L., Kelly, C., Kyle, D.J., A combined subchronic (90-day) toxicity and neurotoxicity study of a single-cell source of docosahexaenoic acid triglyceride (DHASCO oil) (2000) Food Chem. Toxicol. Int. J. Publ. Br. Ind. Biol. Res. Assoc., 38, pp. 35-49; 
Barcelo-Coblijn, G., Hogyes, E., Kitajka, K., Puskas, L.G., Zvara, A., Hackler, L., Nyakas, C., Farkas, T., Modification by docosahexaenoic acid of age-induced alterations in gene expression and molecular composition of rat brain phospholipids (2003) Proc. Natl. Acad. Sci. U. S. A., 100, pp. 11321-11326; 
Bitman, J., Wood, D.L., Mehta, N.R., Hamosh, P., Hamosh, M., Comparison of the phospholipid composition of breast milk from mothers of term and preterm infants during lactation (1984) Am. J. Clin. Nutr., 40, pp. 1103-1119; 
Burns, R.A., Wibert, G.J., Diersen-Schade, D.A., Kelly, C.M., Evaluation of single-cell sources of docosahexaenoic acid and arachidonic acid: 3-month rat oral safety study with an in utero phase (1999) Food Chem. Toxicol. Int. J. Publ. Br. Ind. Biol. Res. Assoc., 37, pp. 23-36; 
Casterton, P.L., Curry, L.L., Lina, B.A., Wolterbeek, A.P., Kruger, C.L., 90-Day feeding and genotoxicity studies on a refined arachidonic acid-rich oil (2009) Food Chem. Toxicol. Int. J. Publ. Br. Ind. Biol. Res. Assoc., 47, pp. 2407-2418; 
Cheatham, C.L., Colombo, J., Carlson, S.E., N-3 fatty acids and cognitive and visual acuity development: methodologic and conceptual considerations (2006) Am. J. Clin. Nutr., 83, pp. 1458S-1466S; 
Clark, R.M., Hundrieser, K.E., A lack of correlation among fatty acids associated with different lipid classes in human milk (1993) Lipids, 28, pp. 157-159; 
Colombo, J., Carlson, S.E., Cheatham, C.L., Shaddy, D.J., Kerling, E.H., Thodosoff, J.M., Gustafson, K.M., Brez, C., Long-term effects of LCPUFA supplementation on childhood cognitive outcomes (2013) Am. J. Clin. Nutr., 98, pp. 403-412; 
Danse, L.H., Verschuren, P.M., Fish oil-induced yellow fat disease in rats. I. Histological changes (1978) Vet. Pathol., 15, pp. 114-124; 
EFSA Panel on Dietetic Products, N.a.A Scientific opinion on the essential composition of infant and follow-on formulae (2014) EFSA J., 12, p. 106; 
Garcia, C., Millet, V., Coste, T.C., Mimoun, M., Ridet, A., Antona, C., Simeoni, U., Armand, M., French mothers' milk deficient in DHA contains phospholipid species of potential interest for infant development (2011) J. Pediatr. Gastroenterol. Nutr., 53, pp. 206-212; 
Green, P., Yavin, E., Fatty acid composition of late embryonic and early postnatal rat brain (1996) Lipids, 31, pp. 859-865; 
Hammond, B.G., Mayhew, D.A., Naylor, M.W., Ruecker, F.A., Mast, R.W., Sander, W.J., Safety assessment of DHA-rich microalgae from Schizochytrium sp. regulatory toxicology and pharmacology (2001) RTP, 33, pp. 192-204; 
Harris, W.S., Fish oils and plasma lipid and lipoprotein metabolism in humans: a critical review (1989) J. Lipid Res., 30, pp. 785-807; 
Hempenius, R.A., Lina, B.A., Haggitt, R.C., Evaluation of a subchronic (13-week) oral toxicity study, preceded by an in utero exposure phase, with arachidonic acid oil derived from Mortierella alpina in rats (2000) Food Chem. Toxicol. Int. J. Publ. Br. Ind. Biol. Res. Assoc., 38, pp. 127-139; 
Heywood, R., Cozens, D.D., Richold, M., Toxicology of a phosphatidylserine preparation from bovine brain (BC-PS) (1987) Clin. Trials J., 24, pp. 25-32; 
Hoek, A.C., Lemmens, A.G., Mullink, J.W., Beynen, A.C., Influence of dietary calcium:phosphorus ratio on mineral excretion and nephrocalcinosis in female rats (1988) J. Nutr., 118, pp. 1210-1216; 
Jensen, R.G., Lipids in human milk (1999) Lipids, 34, pp. 1243-1271; 
Koletzko, B., Agostoni, C., Bergmann, R., Ritzenthaler, K., Shamir, R., Physiological aspects of human milk lipids and implications for infant feeding: a workshop report (2011) Acta Paediatr., 100, pp. 1405-1415; 
Kroes, R., Schaefer, E.J., Squire, R.A., Williams, G.M., A review of the safety of DHA45-oil (2003) Food Chem. Toxicol. Int. J. Publ. Br. Ind. Biol. Res. Assoc., 41, pp. 1433-1446; 
Lien, E.L., Toxicology and safety of DHA (2009) Prostagl. Leukot. Essent. Fat. Acids, 81, pp. 125-132; 
Lina, B.A., Wolterbeek, A.P., Suwa, Y., Fujikawa, S., Ishikura, Y., Tsuda, S., Dohnalek, M., Subchronic (13-week) oral toxicity study, preceded by an in utero exposure phase, with arachidonate-enriched triglyceride oil (SUNTGA40S) in rats (2006) Food Chem. Toxicol. Int. J. Publ. Br. Ind. Biol. Res. Assoc., 44, pp. 326-335; 
Lindquist, S., Hernell, O., Lipid digestion and absorption in early life: an update (2010) Curr. Opin. Clin. Nutr. Metab. Care, 13, pp. 314-320; 
Lucas, A., Stafford, M., Morley, R., Abbott, R., Stephenson, T., MacFadyen, U., Elias-Jones, A., Clements, H., Efficacy and safety of long-chain polyunsaturated fatty acid supplementation of infant-formula milk: a randomised trial (1999) Lancet, 354, pp. 1948-1954; 
Makrides, M., Neumann, M.A., Byard, R.W., Simmer, K., Gibson, R.A., Fatty acid composition of brain, retina, and erythrocytes in breast- and formula-fed infants (1994) Am. J. Clin. Nutr., 60, pp. 189-194; 
Maron, D.M., Ames, B.N., Revised methods for the Salmonella mutagenicity test (1983) Mutat. Res., 113, pp. 173-215; 
McDaniel, M.A., Maier, S.F., Einstein, G.O., "Brain-specific" nutrients: a memory cure? (2003) Nutrition, 19, pp. 957-975; 
McGuire, S.O., Alexander, D.W., Fritsche, K.L., Fish oil source differentially affects rat immune cell alpha-tocopherol concentration (1997) J. Nutr., 127, pp. 1388-1394; 
Merritt, R.J., Auestad, N., Kruger, C., Buchanan, S., Safety evaluation of sources of docosahexaenoic acid and arachidonic acid for use in infant formulas in newborn piglets (2003) Food Chem. Toxicol. Int. J. Publ. Br. Ind. Biol. Res. Assoc., 41, pp. 897-904; 
Morrison, W.R., Smith, L.M., Fatty acid composition of milk phospholipids. II. Sheep, Indian buffalo and human milks (1967) Lipids, 2, pp. 178-182; 
Mozzi, R., Buratta, S., Goracci, G., Metabolism and functions of phosphatidylserine in mammalian brain (2003) Neurochem. Res., 28, pp. 195-214; 
Nilsson, A., Borgstrom, B., Absorption and metabolism of lecithin and lysolecithin by intestinal slices (1967) Biochim. Biophys. Acta, 137, pp. 240-254; 
Parletta, N., Milte, C.M., Meyer, B.J., Nutritional modulation of cognitive function and mental health (2013) J. Nutr. Biochem., 24, pp. 725-743; 
Pepeu, G., Pepeu, I.M., Amaducci, L., A review of phosphatidylserine pharmacological and clinical effects. Is phosphatidylserine a drug for the ageing brain? (1996) Pharmacol. Res. Off. J. Ital. Pharmacol. Soc., 33, pp. 73-80; 
Peterson, C.A., Baker, D.H., Erdman, J.W., Diet-induced nephrocalcinosis in female rats is irreversible and is induced primarily before the completion of adolescence (1996) J. Nutr., 126, pp. 259-265; 
Rabbani, P.I., Sheikh, N.M., Chirtel, S.J., Jackson, R., Ruffin, G., Effects of long-term consumption of high doses of fish oil concentrates on clinical parameters in male and female rats (1999) J. Nutr. Sci. Vitaminol., 45, pp. 553-565; 
Rao, G.N., Diet and kidney diseases in rats (2002) Toxicol. Pathol., 30, pp. 651-656; 
Richter, Y., Herzog, Y., Cohen, T., Steinhart, Y., The effect of phosphatidylserine-containing omega-3 fatty acids on memory abilities in subjects with subjective memory complaints: a pilot study (2010) Clin. Interv. Aging, 5, pp. 313-316; 
Richter, Y., Herzog, Y., Eyal, I., Cohen, T., Cognitex supplementation in elderly adults with memory complaints: an uncontrolled open label trial (2011) J. Diet. Suppl., 8, pp. 158-168; 
Ritskes-Hoitinga, J., Mathot, J.N., Danse, L.H., Beynen, A.C., Commercial rodent diets and nephrocalcinosis in weanling female rats (1991) Lab. Anim., 25, pp. 126-132; 
Sala-Vila, A., Castellote, A.I., Rodriguez-Palmero, M., Campoy, C., Lopez-Sabater, M.C., Lipid composition in human breast milk from Granada (Spain): changes during lactation (2005) Nutrition, 21, pp. 467-473; 
Takahashi, K., Inoue, Y., Marine by-product phospholipids as booster of medicinal compounds (2012) Adv. Food Nutr. Res., 65, pp. 31-46; 
Thies, F., delachambre, M.C., Bentejac, M., Lagarde, M., Lecerf, J., (1992) Unsaturated Fatty Acid Esterified in 2-Acyl-1-Lysophosphatidycholine Bound to Albumin Are More Efficiently Taken up by the Young Rat Brain then the Unesterified Form, 59, pp. 1110-1116; 
Thies, F., Pillon, C., Moliere, P., Lagarde, M., Lecerf, J., Preferential incorporation of sn-2 lysoPC DHA over unesterified DHA in the young rat brain (1994) Am. J. Physiol., 267, pp. R1273-R1279; 
Vaisman, N., Pelled, D., N-3 phosphatidylserine attenuated scopolamine-induced amnesia in middle-aged rats (2009) Prog. Neuropsychopharmacol. Biol. Psychiatr., 33, pp. 952-959; 
Vakhapova, V., Cohen, T., Richter, Y., Herzog, Y., Korczyn, A.D., Phosphatidylserine containing w-3 fatty acids may improve memory abilities in non-demented elderly with memory complaints: a double-blind placebo-controlled trial (2010) Dement. Geriatr. Cognit. Disord., 29, pp. 467-474; 
Vakhapova, V., Richter, Y., Cohen, T., Herzog, Y., Korczyn, A.D., Safety of phosphatidylserine containing omega-3 fatty acids in non-demented elderly: a double-blind placebo-controlled trial followed by an open-label extension (2011) BMC Neurol., 11, p. 79; 
Vance, J.E., Steenbergen, R., Metabolism and functions of phosphatidylserine (2005) Prog. Lipid Res., 44, pp. 207-234; 
Wang, L., Shimizu, Y., Kaneko, S., Hanaka, S., Abe, T., Shimasaki, H., Hisaki, H., Nakajima, H., Comparison of the fatty acid composition of total lipids and phospholipids in breast milk from Japanese women (2000) Pediatr. Int., 42, pp. 14-20; 
Wijendran, V., Huang, M.C., Diau, G.Y., Boehm, G., Nathanielsz, P.W., Brenna, J.T., Efficacy of dietary arachidonic acid provided as triglyceride or phospholipid as substrates for brain arachidonic acid accretion in baboon neonates (2002) Pediatr. Res., 51, pp. 265-272; 
Woodard, J.C., A morphologic and biochemical study of nutritional nephrocalcinosis in female rats fed semipurified diets (1971) Am. J. Pathol., 65, pp. 253-268; 
Yavin, E., Glozman, S., Green, P., Docosahexaenoic acid accumulation in the prenatal brain: prooxidant and antioxidant features (2001) J. Mol. Neurosci. MN, 16, pp. 229-235. , discussion 279-284; 
Zierenberg, O., Grundy, S.M., Intestinal absorption of polyenephosphatidylcholine in man (1982) J. Lipid Res., 23, pp. 1136-1142; 
Zou, X.Q., Guo, Z., Huang, J.H., Jin, Q.Z., Cheong, L.Z., Wang, X.G., Xu, X.B., Human milk fat globules from different stages of lactation: a lipid composition analysis and microstructure characterization (2012) J. Agric. Food Chem., 60, pp. 7158-7167
UR  - https://www.scopus.com/inward/record.uri?eid=2-s2.0-84946080191&doi=10.1016%2fj.fct.2015.10.008&partnerID=40&md5=15603746bacce797aa22efa67b6b0d99
ER  - 

TY  - JOUR
TI  - Toward resilient food systems through increased agricultural diversity and local sourcing in the Carolinas
T2  - Journal of Environmental Studies and Sciences
J2  - J. Environ. Stud. Sci.
VL  - 5
IS  - 4
SP  - 608
EP  - 622
PY  - 2015
DO  - 10.1007/s13412-015-0321-1
SN  - 21906483 (ISSN) 
AU  - MacFall, J.
AU  - Lelekacs, J.M.
AU  - LeVasseur, T.
AU  - Moore, S.
AU  - Walker, J.
AD  - Elon University Center for Environmental Studies, Elon, NC, United States
AD  - Center for Environmental Farming Systems, Raleigh, NC, United States
AD  - College of Charleston, Charleston, SC, United States
AD  - Poiesis Design and Planning, LLC, Durham, NC, United States
AB  - Biological and agricultural diversity are connected to food security through strengthened resilience to both anthropogenic and natural perturbations. Increased resilience to stress via increased biodiversity has been described in a number of natural systems. Diversity in food production can be considered on the following three levels: (a) genetic diversity as reflected in the range of cultivars which can be selected for production; (b) species diversity, captured through production of a wide range of crops on each farm; and (c) broad ecosystem diversity, described by the diversity of production between farms and within the broader food system. A network of locally based food producers and entrepreneurs provides opportunity for high diversity at each network stage, with increased adaptive capacity and the ability for rapid response to disturbance. We argue that production techniques that use carefully planned diverse plantings, such as biointensive cultivation, increase resilience by increased water use efficiency, yield and nutrient retention while reducing pressure from pests and pathogens. We present a model for a diverse, distributed food system in the North Carolina Piedmont and analyze an existing distributed network by a food hub in South Carolina. Through these models, we argue that a shift in the food network has the potential to increase local food security by having food more reliably available where it is needed and by contributing to local resilience through community economic development. The shift in food production and distribution systems serves multiple goals: When crop loss occurs, other crops still contribute to overall harvest, reducing net loss. Diverse on-farm production can support a more distributed network of food aggregators, processors, and markets than the current approach of large-scale consolidation. Finally, a distributed food supply network supported with diverse agricultural products can increase resilience by providing access to diversified markets for producers and improved food access to consumers with more food choices, while expanding the need for skilled jobs supporting the regionally based food industry. © 2015, AESS.
KW  - Agricultural biodiversity
KW  - Agricultural resilience
KW  - Agricultural security
KW  - Biointensive
KW  - Food hub
KW  - Food network
KW  - Food resilience
KW  - Food security
KW  - Organic
KW  - agricultural diversification
KW  - agricultural production
KW  - consumption behavior
KW  - cultivar
KW  - cultivation
KW  - economic development
KW  - food industry
KW  - food market
KW  - food production
KW  - genetic variation
KW  - organic farming
KW  - piedmont
KW  - species diversity
KW  - water use efficiency
KW  - North Carolina
KW  - United States
PB  - Springer New York LLC
N1  - 施引文献 :3
N1  - Export Date: 18 January 2021
M3  - Article
DB  - Scopus
LA  - English
N1  - 通讯地址: MacFall, J.; Elon University Center for Environmental StudiesUnited States; 电子邮件: macfallj@elon.edu
N1  - 参考文献: Altieri, M.A., The role of ecological biodiversity in agroecosystems (1999) Agric Ecostem and Envir, 74, pp. 19-31; 
Historical Perspectives of Plant Diseases (2015) Web page accessed April, , http://www.apsnet.org/EDCENTER/K-12/TEACHERSGUIDE/PLANTBIOTECHNOLOGY/Pages/History.aspx; 
Bagchi, R., Gallery, S., Gripenberg, S.J., Gurr, L., Narayan, C.E., Addis, R.P., Freckleton, T., (2014) Lewis OT, , Pathogens and insect herbivores drive rainforest plant diversity and composition, Nature advance online; 
Bomford, M.K., Do tomatoes love basil but hate Brussels sprouts? Competition and land-use efficiency of popularly recommended and discouraged crop mixtures in biointensive agriculture systems (2009) J of Sust Agric, 33 (4), pp. 396-417; 
Bruno, H.R., Hossfeld, L., Southeastern North Carolina Food System Project: an assessment of market opportunities and limited resource farmers in S (2009) E. North Carolina. Final Report. Accessed May, p. 2015. , http://www.feastdowneast.org/Research/Power%20Point%20%20Assessment%20of%20Market%20Opportunities%20for%20Limited%20Resource%20Farmers%20in%20Southeastern%20North%20Carolina.pdf; 
U.S. Department of Agriculture Lab with Cornell’s Institute for Genomic Diversity (2014) Accessed August, p. 2014. , http://www.maizegenetics.net/hybridvigor; 
North Carolina Local Food Infrastructure Inventory (2013) Accessed July, 10 (2014). , http://www.cefs.ncsu.edu/statewide-infrastructure-map.html; 
NC growing together: connecting local foods to mainstream markets (2014) Accessed August, p. 2014. , www.ncgrowingtogether.org; 
http://www.cefs.ncsu.edu/whatwedo/foodsystems/10percent.html, Center for Environmental Farming Systems (2014b) 10 % building North Carolina’s local food economy. Accessed February 2014; League, C.C., Welcome to the Coastal Conservation League (2014) Accessed January, p. 2014. , http://coastalconservationleague.org/about/; 
Cooperband, L., Building soil organic matter with organic amendments (2002) Center for integrated agricultural systems. accessed May, p. 2015. , http://www.cias.wisc.edu/wp-content/uploads/2008/07/soilorgmtr.pdf; 
Curtis, J., Creamer, N., Thraves, T.E., From farm to fork: a guide to building North Carolina’s sustainable local food economy, a Center for Environmental Farming Systems report, Raleigh, NC (2010) Accessed Feb., p. 2014. , http://www.cefs.ncsu.edu/resources/stateactionguide2010.pdf; 
D’Haene, K., An indicator for soil physical quality in integrated sustainability models (2012) Arch of Agron and Soil Sci, 58, pp. S66-S70; 
Di Ponti, T., Fijk, B., van Ittersum, M.K., The crop yield gap between organic and conventional agriculture (2012) Agric Syst, 208, pp. 1-9; 
Fischer, J., Lindenmayer, D.B., Manning, A.D., Biodiversity, ecosystem function, and resilience: ten guiding principles for commodity production landscapes (2006) Frontiers in Ecol and the Envir, 4, pp. 80-86; 
Fitter, A.N., Gilligan, C.A., Hollingsworth, K., Kleczkowski, A., Twyman, R.M., Pitchford, J.W., Biodiversity and ecosystem function in soil (2005) Funct Ecol, 19 (3), pp. 369-377; 
Folke, C., Carpenter, R.S., Walker, B., Scheffer, M., Elmqvist, T., Gunderson, L., Holling, S., Regime shifts, resilience, and biodiversity in ecosystem management (2004) Ann Rev of Ecol and Evol Syst, 35, pp. 557-581; 
Folke, C., Carpenter, R.S., Walker, B., Scheffer, M., Chapin, T., Rockstromg, R., Resilience thinking: integrating resilience, adaptability and transformability (2010) Ecol and Soc 15:20 accessed August, p. 2014. , http://www.ecologyandsociety.org/vol15/iss4/art20/; 
How hungry is America. accessed April (2015) 2015, , http://frac.org/pdf/food_hardship_2014.pdf; 
Forter, S.A., Freyer, A., Mitchell, T., Schoenbach, S., The State of Working North Carolina 2013. Retrieved February, 2014, 2014 (2013) from, , http://www.ncjustice.org/?q=budget-and-tax/state-working-north-carolina-2013-lagging-recovery-highlights-need-quality-job; 
Gaiero, J., McCall, C., Thompson, K., Day, N., Best, A., Dunfield, K., Inside the root microbiome: bacterial root endophytes and plant growth promotion (2013) Amer J Bot, 100 (9), pp. 1738-1750; 
Ecology action, one earth, many gardens (2014) Retrieved May, p. 2014. , http://growbiointensive.org; 
Gunderson, L.H., Ecological resilience—in theory and application (2000) Ann Rev of Ecol and Evol Syst, 31, pp. 25-439; 
Gunderson, L.H., Holling, C.S., (2001) Panarchy: understanding transformations in human and natural systems, , D.C., Island Press, Washington; 
Gunderson, L.H., Pritchard, L., (2002) Resilience and the behavior of large scale systems, , D.C., Island Press, Washington; 
Hadar, Y., Papadopoulou, K.K., Suppressive composts: microbial ecology links between abiotic environments and healthy plants (2012) Ann Rev of Phytopath, 50, pp. 133-153. , COI: 1:CAS:528:DC%2BC38XhsVWht7zK; 
Hendrickson, M., Heffernen, W.D., Opening spaces through relocalization: locating potential resistance in the weaknesses of the global food system (2002) Sociologia Ruralis, 42, pp. 347-369; 
Hinrichs, C.C., The practice and politics of food system localization (2002) J of Rural Stud, 19 (1), pp. 33-45; 
Holley, J., (2012) Network Weaver Handbook: a guide to transformational networks, , OH, Network Weaver Publishing, Appalachian; 
Izumi, B.T., Wright, W., Hamm, M.W., Market diversification and social benefits: motivations of farmers participating in farm to school programs (2010) J of Rural Stud, 26 (4), pp. 374-382; 
Janzen, D.H., Herbivores and the number of tree species in tropical forests (1970) Amer Nat, 104, pp. 501-528; 
Jarosz, L., The city in the country: growing alternative food networks in Metropolitan areas (2008) Journal of Rur Stud, 3, pp. 231-244; 
Jeavons, J.C., Biointensive sustainable mini-farming I: the challenge (2001) J of Sust Agric, 19, pp. 49-63; 
Jeavons, J.C., (2006) How to grow more vegetables than you ever thought possible on less land than you can imagine, , CA, Ten Speed Press, Berkeley; 
Kerkhoff, J., Enquist, B.J., The implications of scaling approaches for understanding resilience and reorganization in ecosystems (2007) BioScience, 57 (6), p. 489; 
Kinkel, L.L., Bakker, M.G., Schlatter, M.G., A coevolutionary framework for managing disease-suppressive soils (2011) Ann Rev of Phytopath, 49, pp. 47-67. , COI: 1:CAS:528:DC%2BC3MXhtFOhtrvO; 
Levings, C.L., III, The Texas cytoplasm of maize: cytoplasmic male sterility and disease susceptibility (1990) Science, 250, pp. 942-947. , COI: 1:CAS:528:DyaK3MXjvFWktg%3D%3D; 
Low, S.A., Vogel S(2011) Direct and intermediate marketing of local foods in the United States. Economic Research Report No. 128 (2014) Accessed May, , http://www.ers.usda.gov/publications/err-economic-research-report/err128.aspx; 
Marten, G.G., Atalan-Helicke, N., Introduction to the Symposium on American Food Resilience (2015) J Environ Stud Sci; 
Martinez, S.W., Zering, K., Pork quality and the role of market organization, U.S. Department of Agriculture. Social Science Research Network (2004) Accessed March, p. 2014. , http://papers.ssrn.com/sol3/papers.cfm?abstract_id=631167; 
Mendes, R., Kruijt, M., de Bruijn, K., Dekkers, E., van der Voort, M., Schneier, J., Piceno, Y., Raaijmakers, J., Deciphering the rhizosphere microbiome for disease-suppressive bacteria (2011) Science, 332 (6033), pp. 1097-1100. , COI: 1:CAS:528:DC%2BC3MXmsVansL8%3D; 
Feeding the world. Organic industrial agriculture (2014) Accessed May, p. 2015. , http://12.000.scripts.mit.edu/mission2014/solutions/organic-industrial-agriculture; 
Moore, S.R., Energy efficiency in small-scale biointensive organic onion production in Pennsylvania, USA (2010) Renewable agric and food syst, 25 (3), pp. 181-188; 
Moretti, E., Local multipliers (2010) The Amer Econ Rev, 100 (2), pp. 373-377; 
Morgan, K., Marsden, T., Murdoch, J., (2006) Worlds of food: place, power and provenance in the food chain, , N.Y., Oxford University Press, New York; 
Mori, J.S., Furukasa, T., Sasaki, T., Response diversity determines the resilience of ecosystems to environmental change (2013) Biol Rev Cambridge Phil Soc, 88 (2), pp. 349-364; 
http://www.ncfarmtoschool.com, North Carolina Department of Agriculture and Consumer Services. North Carolina Farm to School Program. Accessed May 2014. from /; PEDV Research. Retrieved April, 2014, 2014 (2014) from, , http://www.pork.org/News/4045/PEDVUpdate.aspx#.U16PmVVdWN8; 
Page, S., (2007) The difference: how the power of diversity creates better groups, firms, schools and societies, , Princeton, New Jersey, Princeton University Press; 
Perrings, C., Jackson, L., Bawa, K., Brussaard, L., Brush, S., Gavin, T., Papa, R., DeRuiter, P., Biodiversity in agricultural landscapes: saving natural capital without losing interest (2006) Cons Biol, 20, pp. 263-264; 
Petermann, J.S., Fergus, A.J.F., Turnbull, L.A., Schmid, B., Janzen-Connell effects are widespread and strong enough to maintain diversity in grasslands (2008) Ecol, 89 (9), pp. 2399-2406; 
Peterson, G., Allen, C.R., Holling, C.S., Ecological resilience, biodiversity and scale (1998) Ecosystems, 1 (1), pp. 6-18; 
Together, P., Community choices, regional solutions. Retrieved February, 2014, 2014 (2013) from, , http://piedmonttogether.org; 
Schumann, G., (1991) Plant diseases: their biology and social impact, , American Phytopathological Society, St. Paul, MN; 
Seufert, V., Ramankutty, N., Foley, J.A., Comparing the yields of organic and conventional agriculture (2012) Nature., 485, pp. 229-232. , COI: 1:CAS:528:DC%2BC38XmvVCjsb4%3D; 
Stevenson, G.W., Hoang, H., Schwartz, J.S., Burrough, E.B., Sun, D., Madson, D., Cooper, V.L., Yoon, K.J., Emergence of Porcine epidemic diarrhea virus in the United States: clinical signs, lesions and viral genomic sequences (2013) J of Vet Diagnostic Invest; 
Swenson, D., Determining the methods for measuring the economic and fiscal impacts associated with organic crop conversion in Iowa. Aldo Leopold Center for Sustainable Agriculture, Iowa State University (2007) March. Accessed September, 13 (2014). , http://www.leopold.iastate.edu/research/marketing_files/woodbury.htm; 
Terborgh, J., Enemies maintain hyperdiverse tropical forests (2012) Amer Nat, 79 (3), pp. 303-314; 
State of the North Carolina Workforce: an assessment of the State’s Labor Force Demand and Supply 2007–2017 (2007) Accessed May, p. 2014. , https://www.nccommerce.com/Portals/11/Documents/Reports/StateoftheNorthCarolinaWorkforceFinal.pdf; 
Thrupp, L.A., Linking agricultural biodiversity and food security: the valuable role of agrobiodiversity for sustainable agriculture (2000) Inter Affairs, 76, pp. 275-281; 
Tomimatsu, H., Sasaki, T., Kurokawa, H., Bridle, J.R., Fontaine, C., Kitano, J., Stouffer, D.B., Yachi, S., Sustaining ecosystem functions in a changing world: a call for an integrated approach (2013) J of App Ecol, 50, pp. 1124-1130; 
Census Bureau, U.S., State and County Quick Facts (2014) Accessed July, p. 2014. , http://quickfacts.census.gov/qfd/states/37000.html; 
http://www.ams.usda, U.S. Department of Agriculture (2004) U.S. Department of Agriculture, Agricultural Marketing Service, North Carolina: population profile, transportation and marketing, Accessed May, 2015.gov/AMSv1.0/getfile?dDocName = STELPRDC5058244&acct = stmktprfl; Getting to scale with regional food hubs. Accessed July (2010) 2014.http://blogs.usda.gov/2010/12/14/getting-to-scale-with-regional-food-hubs/, , http://blogs.usda.gov/2010/12/14/getting-to-scale-with-regional-food-hubs/; 
U.S. Department of Agriculture. Census of Agriculture (2014) Accessed July, p. 2014. , http://www.agcensus.usda.gov/Publications/2012/; 
Environmental Protection Agency, U.S., Regulatory definitions of large CAFOs, medium CAFOs and small CAFOs (2015) Access May, p. 2015. , http://www.epa.gov/npdes/pubs/sector_table.pdf; 
Vogt, R.A., Kaiser, L.L., Still a time to act: a review of institutional marketing of regionally-grown food (2008) Agric and Human Values, 25 (2), pp. 241-255; 
Walker, J., Planning for a networked produce storage and aggregation system for the Piedmont Region (2014), http://piedmonttogether.org/report/planning-networked-produce-storage-and-aggregation-system-piedmont-triad-region, Piedmont Together, Greensboro, NC; Farm, W., Accessed July (2014) 2014, , http://woodleaffarm.com; 
Wright, S.J., Plant diversity in tropical forests: a review of mechanisms of species coexistence (2002) Oecologia, 130, pp. 1-14
UR  - https://www.scopus.com/inward/record.uri?eid=2-s2.0-84977119983&doi=10.1007%2fs13412-015-0321-1&partnerID=40&md5=285351a6c8baca8f4ff39885b2dad32e
ER  - 

TY  - JOUR
TI  - The concentration, source and potential human health risk of heavy metals in the commonly consumed foods in Bangladesh
T2  - Ecotoxicology and Environmental Safety
J2  - Ecotoxicol. Environ. Saf.
VL  - 122
SP  - 462
EP  - 469
PY  - 2015
DO  - 10.1016/j.ecoenv.2015.09.022
SN  - 01476513 (ISSN) 
AU  - Islam, M.S.
AU  - Ahmed, M.K.
AU  - Habibullah-Al-Mamun, M.
AU  - Raknuzzaman, M.
AD  - Department of Soil Science, Patuakhali Science and Technology University, Bangladesh
AD  - Graduate School of Environment and Information Sciences, Yokohama National University, 79-7 Tokiwadai, Hodogaya-ku, Yokohama, Kanagawa, 240-8501, Japan
AD  - Department of Oceanography, University of Dhaka, Dhaka, 1000, Bangladesh
AD  - Department of Fisheries, University of Dhaka, Dhaka, 1000, Bangladesh
AB  - Seven food items, namely, meat, egg, fish, milk, vegetables, cereals and fruits were collected from Bogra district, Bangladesh to evaluate the levels of heavy metal and associated health risk to the adults and children. The samples were analyzed for the quantification of selected heavy metals (Cr, Ni, Cu, As, Cd and Pb) on inductively coupled plasma mass spectrometer followed by acid digestion. In general, the highest concentrations of the studied metals were detected in vegetables, cereals, and fruits. The range of Cr, Ni, Cu, As, Cd, and Pb in the foods were 0.058-10, 0.036-25, 0.045-40, 0.005-7.1, 0.001-5.5 and 0.005-13. mg/kg. fw, respectively. Multivariate principal component analysis (PCA) revealed three major groups of the studied metals and showed significant anthropogenic contributions of the Ni, Cu, and As in foods. Health risk assessment was evaluated in terms of target hazard quotient and target carcinogenic risk (TR) which showed that the intake of some metals through foods were higher than the recommended values, consequently consumption of the foods may be associated with non-carcinogenic health risks. Nonetheless, elevated levels of As and Pb were also found to be associated with lifetime carcinogenic risk to the consumers. © 2015 Elsevier Inc.
KW  - Bangladesh
KW  - Dietary intake
KW  - Foodstuffs
KW  - Heavy metals
KW  - Human health hazard
KW  - arsenic
KW  - cadmium
KW  - chromium
KW  - copper
KW  - heavy metal
KW  - lead
KW  - nickel
KW  - heavy metal
KW  - soil pollutant
KW  - bioaccumulation
KW  - food consumption
KW  - food intake
KW  - hazard assessment
KW  - health risk
KW  - heavy metal
KW  - public health
KW  - risk assessment
KW  - adult
KW  - Article
KW  - Bangladesh
KW  - cancer risk
KW  - carcinogenesis
KW  - cereal
KW  - chemical analysis
KW  - child
KW  - egg
KW  - fish
KW  - food analysis
KW  - food contamination
KW  - food intake
KW  - fruit
KW  - geographic distribution
KW  - health hazard
KW  - human
KW  - mass spectrometry
KW  - meat
KW  - milk
KW  - population research
KW  - risk assessment
KW  - vegetable
KW  - analysis
KW  - animal
KW  - chemistry
KW  - feeding behavior
KW  - food contamination
KW  - food grain
KW  - sea food
KW  - soil pollutant
KW  - Bangladesh
KW  - Bogra
KW  - Rajshahi
KW  - Adult
KW  - Animals
KW  - Bangladesh
KW  - Child
KW  - Edible Grain
KW  - Eggs
KW  - Food Contamination
KW  - Food Habits
KW  - Fruit
KW  - Humans
KW  - Metals, Heavy
KW  - Milk
KW  - Risk Assessment
KW  - Seafood
KW  - Soil Pollutants
KW  - Vegetables
PB  - Academic Press
N1  - 施引文献 :60
N1  - Export Date: 18 January 2021
M3  - Article
DB  - Scopus
N1  - CODEN: EESAD
C2  - 26406870
LA  - English
N1  - 通讯地址: Islam, M.S.; Department of Soil Science, Patuakhali Science and Technology UniversityBangladesh
N1  - 化学物质/CAS: arsenic, 7440-38-2; cadmium, 22537-48-0, 7440-43-9; chromium, 16065-83-1, 7440-47-3, 14092-98-9; copper, 15158-11-9, 7440-50-8; lead, 7439-92-1, 13966-28-4; nickel, 7440-02-0; Metals, Heavy; Soil Pollutants
N1  - 参考文献: Ahmad, J.U., Goni, M.A., Heavy metal contamination in water, soil, and vegetables of the industrial areas in Dhaka, Bangladesh (2010) Environ. Monit. Assess., 166, pp. 347-357; 
Ahmed, M.K., Baki, M.A., Islam, M.S., Kundu, G.K., Sarkar, S.K., Hossain, M.M., Human health risk assessment of heavy metals in tropical fish and shell fish collected from the river Buriganga, Bangladesh (2015) Environ. Sci. Pollut. Res.; 
Ahmed, M.K., Shaheen, N., Islam, M.S., Al-Mamun, M.H., Islam, S., Mohiduzzaman, M., Bhattacharjee, L., Dietary intake of trace elements from highly consumed cultured fish (Labeo rohita, Pangasius pangasius and Oreochromis mossambicus) and human health risk implications in Bangladesh (2015) Chemosphere, 128, pp. 284-292; 
Ahmed, M.K., Shaheen, N., Islam, M.S., Al-Mamun, M.H., Islam, S., Banu, C.P., Trace elements in two staple cereals (rice and wheat) and associated health risk implications in Bangladesh (2015) Environ. Monit. Assess., 187, pp. 326-336; 
Alam, M.G.M., Snow, E.T., Tanaka, A., Arsenic and heavy metal contamination of vegetables grown in Samta village, Bangladesh (2003) Sci. Total Environ., 308, pp. 83-96; 
Bundschuh, J., Nath, B., Bhattacharya, P., Liu, C.W., Armienta, M.A., López, M.V.M., Lopez, D.L., Filho, A.T., Arsenic in the human food chain: the Latin American perspective (2012) Sci. Total Environ., 429, pp. 92-106; 
Buschmann, J., Berg, M., Stengel, C., Winkel, L., Sampson, M.L., Trang, P.T.K., Viet, P.H., Contamination of drinking water resources in the Mekong delta floodplains: arsenic and other trace metals pose serious health risks to population (2008) Environ. Int., 34, pp. 756-764; 
Cui, Y., Zhu, Y., Zhai, R., Huang, Y., Qiu, Y., Liang, J., Exposure to metal mixtures and human health impacts in a contaminated area in Nanning, China (2005) Environ. Int., 31, pp. 784-790; 
Das, H.K., Mitra, A.K., Sengupta, P.K., Hossain, A., Islam, F., Rabbani, G.H., Arsenic concentrations in rice, vegetables, and fish in Bangladesh: a preliminary study (2004) Environ. Int., 30, pp. 383-387; 
Duruibe, J.O., Ogwuegbu, M.D.C., Egwurugwu, J.N., Heavy metal pollution and human biotoxic effects. Int (2007) J. Phys. Sci., 2 (5), pp. 112-118; 
The 20th Australian Total Diet Survey: A Total Diet Survey of Pesticide Residues and Contaminants (2003), Food Standards Australia New Zealand, 2002, Canberra, Australia; Franco-Uria, A., Lopez-Mateo, C., Roca, E., Fernandez-Marcos, M.L., Source identification of heavy metals in pasture land by multivariate analysis in NW Spain (2009) J. Hazard. Mater., 165, pp. 1008-1015; 
Preliminary report on household income and expenditure survey-2010 (2011), Bangladesh Bureau of Statistics, Statistics division, Ministry of planning, Dhaka, Bangladesh; Hug, S.J., Gaertner, D., Roberts, L.C., Schirmer, M., Ruettimann, T., Rosenberg, T.M., Badruzzaman, A.B.M., Ashraf, A.M., Avoiding high concentrations of arsenic, manganese and salinity in deep tubewells in Munshiganj District, Bangladesh (2011) Appl. Geochem., 26, pp. 1077-1085; 
Ikeda, M., Zhang, Z.W., Shimbo, S., Watanabe, T., Nakatsuka, H., Moon, C.S., Matsuda-Inoguchi, N., Higashikawa, K., Urban population exposure to lead and cadmium in east and south-east Asia (2000) Sci. Total Environ., 249, pp. 373-384; 
Islam, M.S., Ahmed, M.K., Al-mamun, M.H., Determination of heavy metals in fish and vegetables in Bangladesh and health implications (2014) Hum. Ecol. Risk Assess.: Int. J., 21, pp. 986-1006; 
Islam, M.S., Ahmed, M.K., Al-mamun, M.H., Metal speciation in soil and health risk due to vegetablesconsumption in Bangladesh (2015) Environ. Monit. Assess., 187, pp. 288-302; 
Islam, M.S., Ahmed, M.K., Al-mamun, M.H., Islam, N.K., Ibrahim, M., Masunaga, S., Arsenic and lead in foods: a potential threat to human health in Bangladesh (2014) Food Addit. Contam., 31, pp. 1982-1992; 
Islam, M.S., Ahmed, M.K., Al-mamun, M.H., Masunaga, S., Trace metals in soil and vegetables and associated health risk assessment (2014) Environ. Monit. Assess., 186, pp. 8727-8739; 
Islam, M.S., Ahmed, M.K., Raknuzzaman, M., Al-Mamun, M.H., Islam, M.K., Heavy metal pollution in surface water and sediment: a preliminary assessment of an urban river in a developing country (2015) Ecol. Ind, 48, pp. 282-291; 
Iyengar, V., Nair, P., Global outlook on nutrition and the environment: meeting the challenges of the next millennium (2000) Sci. Total Environ., 249, pp. 331-346; 
(1993) Evaluation of Certain Food Additives and Contaminants: 41st Report of JECFA, , World Health Organization, Geneva, Technical Reports Series No. 837; 
Summary and conclusions of the 61st meeting of the Joint FAO/WHO (2003), Expert Committee on Food Additives (JECFA)., JECFA/61/SC. Rome, Italy 2003; Ji, K., Kim, J., Lee, M., Park, S., Kwon, H., Cheong, H., Jang, J., Choi, K., Assessment of exposure to heavy metals and health risks among residents near abandoned metal mines in Goseong (2013) Korea. Environ. Pollut., 178, pp. 322-328; 
Kachenko, A.G., Singh, B., Heavy metals contamination in vegetables grown in urban and metal smelter contaminated sites in Australia (2006) Water Air Soil Pollut., 169, pp. 101-123; 
Karim, R.A., Hossain, S.M., Miah, M.M.H., Nehar, K., Mubin, M.S.H., Arsenic and heavy metal concentrations in surface soils and vegetables of Feni district in Bangladesh (2008) Environ. Monit. Assess., 145, pp. 417-425; 
Manzoor, S., Shah, M.H., Shaheen, N., Khalique, A., Jaffar, M., Multivariate analysis of trace metals in textile effluents in relation to soil and groundwater (2006) J. Hazard. Mater., 137, pp. 31-37; 
McLaughlin, M.J., Parker, D.R., Clarke, J.M., Metals and micronutrients-food safety issues (1999) Field Crops Res., 60, pp. 143-163; 
Meharg, A.A., Rahman, M.M., Arsenic contamination of Bangladesh paddy field soils: implications for rice contribution to arsenic consumption (2003) Environ. Sci. Technol., 37, pp. 229-234; 
Neumann, R.B., Ashfaque, K., Badruzzaman, A.B.M., Ali, M.A., Shoemaker, J., Harvey, C., Anthropogenic influences on groundwater arsenic concentrations in Bangladesh (2010) Nat. Geosci., 3, pp. 46-52; 
Neumann, R.B., Vincent, A.P., Roberts, L.C., Badruzzaman, A.B.M., Ali, M.A., Harvey, C.F., Rice field geochemistry and hydrology: an explanation for why groundwater irrigated fields in Bangladesh are net sinks of arsenic from groundwater (2011) Environ. Sci. Technol., 45, pp. 2072-2078; 
Pandey, J., Pandey, U., Accumulation of heavy metals in dietary vegetables and cultivated soil horizon in organic farming system in relation to atmospheric deposition in a seasonally dry tropical region of India (2009) Environ. Monit. Assess., 148, pp. 61-74; 
(1989) Recommended Dietary Allowance, , National Academic Press, Washington, DC; 
Rahman, M.A., Hasegawa, H., High levels of inorganic arsenic in rice in areas where arsenic-contaminated water is used for irrigation and cooking (2011) Sci. Total Environ., 409, pp. 4645-4655; 
Rahman, M.A., Rahman, M.M., Reichman, S.M., Lim, R.P., Naidu, R., Heavy metals in Australian grown and imported rice and vegetables on sale in Australia: Health hazard (2014) Ecotoxicol. Environ. Saf., 100, pp. 53-60; 
Rahman, M.M., Asaduzzaman, M., Naidu, R., Consumption of arsenic and other elements from vegetables and drinking water from an arsenic-contaminated area of Bangladesh (2013) J. Hazard. Mater., 262, pp. 1056-1063; 
Rahman, M.M., Owens, G., Naidu, R., Arsenic levels in rice grain and assessment of daily dietary intake of As from rice in As-contaminated regions of Bangladesh (2009) Environ. Geochem. Health, 1, pp. 179-187; 
Renner, R., Arsenic and lead leach out of popular fertilizer (2004) Environ. Sci. Technol., 38, p. 382A; 
Roychowdhury, T., Tokunaga, H., Ando, M., Survey of arsenic and other heavy metals in food composites and drinking water and estimation of dietary intake by the villagers from an arsenic-affected area of West Bengal, India (2003) Sci. Total Environ., 108 (1-3), pp. 15-35; 
Saha, N., Zaman, M.R., Evaluation of possible health risks of heavy metals by consumption of foodstuffs available in the central market of Rajshahi City, Bangladesh (2013) Environ. Monit. Assess., 185, pp. 3867-3878; 
Salim, R., Al-Subu, M.M., Atallah, A., Effects of root and foliar treatments with lead, cadmium, and copper on the uptake distribution and growth of radish plants (1993) Environ. Int., 19, pp. 393-404; 
Santos, E.E., Lauri, D.C., Silveira, P.C.L., Assessment of daily intake of trace elements due to consumption of foodstuffs by adult inhabitants of Rio de Janeiro city (2004) Sci. Total Environ., 327, pp. 69-79; 
Shah, M.H., Shaheen, N., Annual TSP and trace metal distribution in urban atmosphere of Islamabad in comparison with mega-cities of the world (2007) Human Ecol. Risk Assess.: Int. J., 13, pp. 884-899; 
Sharma, R.K., Agrawal, M., Marshall, F.M., Heavy metals contamination of soil and vegetables in suburban areas of Varanasi, India (2007) Ecotoxicol. Environ. Saf., 66, pp. 258-266; 
Timsina, J., Connor, D.J., Productivity and management of rice-wheat cropping systems: issues and challenges (2001) Field Crops Res., 69, pp. 93-132; 
Trichopoulos, D., Epidemiology of cancer (1997) Cancer: Principles and Practice of Oncology, pp. 231-258. , Lippincott Company, Philadelphia, V.T. DeVita (Ed.); 
Turkdogan, M.K., Fevzi, K., Kazim, K., Ilyas, T., Ismail, U., Heavy metals in soil, vegetables and fruits in the endemic upper gastrointestinal cancer region of Turkey (2003) Environ. Toxic. Pharmacol., 13, pp. 175-179; 
(2006) USEPA Region III Risk-Based Concentration Table: Technical Back-ground Information, , United States Environmental Protection Agency, Washington; 
(2010), http://www.epa.gov/reg3hwmd/risk/human/index.htm, Risk based Concentration Table Available from; (1989) Guidance Manual for Assessing Human Health Risks from Chemically Contaminated, Fish and Shellfish, , Environmental Protection Agency, Washington, DC.7 U.S., EPA-503/8-89-002; 
(1985) Guidelines for the Study of Dietary Intakes of Chemical Contaminants, pp. 1-100. , WHO, Geneva, Switzerland, Offset Publication No. 87; 
(1996) Guidelines for Drinking-Water Quality, 2. , World Health Organization, Geneva, Switzerland; 
Williams, P.N., Islam, M.R., Adomako, E.E., Raab, A., Hossain, S.A., Zhu, Y.G., Feldmann, J., Meharg, A.A., Increase in rice grain arsenic for regions of Bangladesh irrigating paddies with elevated arsenic in ground waters (2006) Environ. Sci. Technol., 40 (16), pp. 4903-4908; 
Zheng, N., Wang, Q., Zhang, X., Zheng, D., Zhang, Z., Zhang, S., Population health risk due to dietary intake of heavy metals in the industrial area of Huludao city, China (2007) Sci. Total Environ., 387, pp. 96-104; 
Zhou, J., Ma, D.S., Pan, J.Y., Nie, W.M., Wu, K., Application of multivariate statistical approach to identify heavy metal sources in sediment and waters: a case study in Yangzhong, China (2008) Environ. Geol., 54, pp. 373-380
UR  - https://www.scopus.com/inward/record.uri?eid=2-s2.0-84942247080&doi=10.1016%2fj.ecoenv.2015.09.022&partnerID=40&md5=327c82615f71f69f74f099186fa57910
ER  - 

TY  - JOUR
TI  - Assessing the impact of climate change on water resources, crop production and land degradation in a semi-arid river basin
T2  - Hydrology Research
J2  - Hydrol. Res.
VL  - 46
IS  - 6
SP  - 854
EP  - 870
PY  - 2015
DO  - 10.2166/nh.2015.143
SN  - 19989563 (ISSN) 
AU  - Emam, A.R.
AU  - Kappas, M.
AU  - Hosseini, S.Z.
AD  - Department of Cartography, GIS and Remote Sensing, Georg-August-University of Göttingen, Goldschmidtstr. 5, Gottingen, 37077, Germany
AD  - Seyed Zeynalabedin Hosseini, Department of Natural Resources and Desert Studies, University of Yazd, Yazd, Iran
AB  - The semi-arid regions of Iran have experienced severe water resources stress due to natural (e.g., drought) and anthropogenic (e.g., depletion of water in various sectors) factors. Assessing the impact of climate change on water resources and crop production could significantly help toward better water management and hence prevention of land degradation in this area. A hydrological model of the Razan-Ghahavand basin was used as a representative case study of a semi-arid region of Iran. Future climate scenarios in the mid-21st century were generated from four global circulation models (GCMs) with three scenarios under the fourth assessment report of Intergovernmental Panel on Climate Change emission projections. The GCMs have been downscaled based on observed data at 10 climate stations across the basin. The results showed that for the basin as a whole, the mean annual precipitation is likely to decrease while the maximum temperature increases. The changes in these two climate variables resulted in substantial reduction in groundwater recharge as the main source of water supply in this area. Furthermore, soil water content was decreased which resulted in the reduction of crop yield in rain-fed areas. Indeed, the risk of drought in the south and flooding in the north was high. © 2015 IWA Publishing.
KW  - Climate change
KW  - Food security
KW  - Semi-arid area
KW  - Water resources
KW  - Arid regions
KW  - Climate models
KW  - Crops
KW  - Cultivation
KW  - Drought
KW  - Food supply
KW  - Groundwater
KW  - Recharging (underground waters)
KW  - Soil moisture
KW  - Water management
KW  - Water resources
KW  - Water supply
KW  - Food security
KW  - Future climate scenarios
KW  - Global circulation model
KW  - Hydrological modeling
KW  - Intergovernmental panel on climate changes
KW  - Mean annual precipitation
KW  - Semiarid area
KW  - Substantial reduction
KW  - Climate change
KW  - anthropogenic source
KW  - climate change
KW  - crop production
KW  - crop yield
KW  - flooding
KW  - food security
KW  - hydrological modeling
KW  - Intergovernmental Panel on Climate Change
KW  - land degradation
KW  - rainfed agriculture
KW  - river basin
KW  - semiarid region
KW  - soil water
KW  - water management
KW  - water resource
KW  - water supply
KW  - Iran
PB  - Nordic Association for Hydrology
N1  - 施引文献 :26
N1  - Export Date: 18 January 2021
M3  - Article
DB  - Scopus
LA  - English
N1  - 通讯地址: Emam, A.R.; Department of Cartography, GIS and Remote Sensing, Georg-August-University of Göttingen, Goldschmidtstr. 5, Germany; 电子邮件: rafiei99@gmail.com
N1  - 参考文献: Abbaspour, K.C., (2007) User Manual for SWAT-CUP, SWAT Calibration and Uncertainty Analysis Programs, p. 93. , Swiss Federal Institute of Aquatic Science and Technology, EAWAG, Duebendorf, Switzerland; 
Abbaspour, K.C., Faramarzi, M., Ghasemi, S.S., Yang, H., Assessing the impact of climate change on water resources in Iran (2009) Water Resour. Res., 45 (10), pp. 1-16; 
Abrishamchi, A., Tajrishi, M., Inter basin water transfer in Iran (2005) Water Conservation, Reuse, and Recycling. Proceedings of An Iranian American Workshop. National Academies Press, Washington, DC, pp. 252-271; 
Adams, R.M., Hurd, B.H., Lenhart, S., Leary, N., Effects of global climate change on agriculture: An interpretative review (1998) Climate Res., 11, pp. 19-30; 
Ali, R., McFarlane, D., Varma, S., Dawes, W., Emelyanova, I., Hodgson, G., Charles, S., Potential climate change impacts on groundwater resources of south-Western Australia (2012) J. Hydrol., 475, pp. 456-472; 
Arnold, J.G., Srinivasan, R., Muttiah, R.S., Williams, J.R., Large area hydrologic modeling and assessment-part 1: Model development (1998) J. Am. Water Res. Assoc., 34, pp. 73-89; 
Baker, T.J., Miller, S.N., Using the soil and water assessment tool (SWAT) to assess land use impact on water resources in an East African watershed (2013) J. Hydrol., 486, pp. 100-111; 
Bouraoui, F., Grizzetti, B., Granlund, K., Rekolainen, S., Bidoglio, G., Impact of climate change on the water cycle and nutrient losses in a Finnish catchment (2004) Climatic Change, 66, pp. 109-126; 
Changnon, S.A., Huff, F.A., Hsu, C.F., Relations between precipitation and shallow groundwater in Illinois (1988) J. Climate, 1, pp. 1239-1250; 
Eckhardt, K., Ulbrich, U., Potential impacts of climate change on groundwater recharge and streamflow in a central European low mountain range (2003) J. Hydrol., 284 (1-4), pp. 244-252; 
Faramarzi, M., Abbaspour, K.C., Ashraf Vaghefi, S., Farzaneh, M.R., Zehnder, A.J.B., Srinivasan, R., Yang, H., Modeling impacts of climate change on freshwater availability in Africa (2013) J. Hydrol., 480, pp. 85-101; 
Fontaine, T.A., Klassen, J.F., Cruickshank, T.S., Hotchkiss, R.H., Hydrological response to climate change in the Black Hills of South Dakota, USA (2001) Hydrol. Sci. J., 46, pp. 27-40; 
Gaiser, T., Judex, M., Igue, A.M., Paeth, H., Hiepe, C., Future productivity of fallow systems in sub-Saharan Africa: Is the effect of demographic pressure and fallow reduction more significant than climate change? (2011) Agric. For. Meteorol., 151, pp. 1120-1130; 
Gosain, A.K., Rao, S., Arora, A., Climate change impact assessment of water resources in India (2011) Curr. Sci. India, 101 (3), pp. 356-371; 
Hargreaves, G., Samani, Z.A., Reference crop evapotranspiration from temperature (1985) Appl. Eng. Agric., 1, pp. 96-99; 
Hijioka, Y., Lin, E., Pereira, J.J., Corlett, R.T., Cui, X., Insarov, G.E., Lasco, R.D., Surjan, A., Asia (2014) Climate Change 2014: Impacts, Adaptation, and Vulnerability. Part B: Regional Aspects. Contribution of Working Group II to the Fifth Assessment Report of the Intergovernmental Panel on Climate Change, pp. 1327-1370. , (V. R Barros, C. B. Field, D. J. Dokken, M. D. Mastrandrea, K. J. Mach, T. E. Bilir, M. Chatterjee, K. L. Ebi, Y O. Estrada, R C. Genova, B. Girma, E. S. Kissel, A. N. Levy, S. MacCracken, P. R Mastrandrea & L. L. White, eds). Cambridge University Press, Cambridge; 
(2007) The Physical Science Basis-summary for Policymakers, , http://www.ipcc.ch/ipccreports/ar4-wg1.htm, IPCC Contribution of WGI to the Fourth Assessment Report of the Intergovernmental Panel on Climate Change; 
(2007) Climate Change 2007: The Scientific Basis. IPCC Contribution of Working Group i to the Fourth Assessment Report of the Intergovernmental Panel on Climate Change, , IPCC Cambridge University Press, Cambridge; 
Stocker, T.F., Qin, D., Plattner, G.-K., Tignor, M., Allen, S.K., Boschung, J., Nauels, A., Midgley, P.M., Climate change 2013: The physical science basis (2013) Contribution of Working Group i to the Fifth Assessment Report of the Intergovernmental Panel on Climate Change, p. 1535. , IPCC Cambridge University Press, Cambridge, UK and New York, USA; 
Field, C.B., Barros, V.R., Dokken, D.J., Mach, K.J., Mastrandrea, M.D., Bilir, T.E., Chatterjee, M., White, L.L., Summary for policymakers (2014) Climate Change 2014: Impacts, Adaptation, and Vulnerability. Part A: Global and Sectoral Aspects. Contribution of Working Group II to the Fifth Assessment Report of the Intergovernmental Panel on Climate Change, pp. 1-32. , IPCC Cambridge University Press, Cambridge; 
Jin, X.-L., Xu, C.-Y., Zhang, Q., Singh, V.P., Parameter and modeling uncertainty simulated by GLUE and a formal Bayesian method for a conceptual hydrological model (2010) J. Hydrol., 383, pp. 147-155; 
Jyrkama, M.I., Sykes, J.F., (2006) The Handbook of Groundwater Engineering: The Impact of Climate Change on Groundwater, , University of Waterloo, Ontario, Canada; 
Kim, J., Choi, J., Choi, C., Park, S., Impacts of changes in climate and land use/land cover under IPCC RCP scenarios on streamflow in the Hoeya River Basin, Korea (2013) Sci. Total Environ., 452-453, pp. 181-195; 
Kirshen, P.H., Potential impacts of global warming on groundwater in eastern Massachusetts (2002) J. Water Res., 128, pp. 216-226; 
Lawless, C., Semenov, M.A., Assessing lead-time for predicting wheat growth using a crop simulation model (2005) Agr. For. Meteorol., 135, pp. 302-313; 
Li, L., Xia, J., Xu, C.-Y., Singh, V.P., Evaluation of the subjective factors of the GLUE method and comparison with the formal Bayesian method in uncertainty assessment of hydrological models (2010) J Hydrol., 390, pp. 210-221; 
Li, L., Xu, C.-Y., Engeland, K., Development and comparison in uncertainty assessment based Bayesian modularization method in hydrological modeling (2013) J. Hydrol., 486, pp. 384-394; 
Li, L., Xu, C.-Y., The comparison of sensitivity analysis of hydrological uncertainty estimates by GLUE and Bayesian method under the impact of precipitation errors (2014) Stoch. Env. Res. Risk A., 28 (3), pp. 491-504; 
Meadows, M.E., Hoffman, T.M., Land degradation and climate change in South Africa (2003) Geogr. J., 169 (2), pp. 168-177; 
Moriasi, D.N., Arnold, J.G., Van Liew, M.W., Bringer, R.L., Harmel, R.D., Veith, T.L., Model evaluation guidelines for systematic quantification of accuracy in watershed simulations (2007) Am. Soc. Agric. Biol. Eng., 50 (3), pp. 885-900; 
Neitsch, S.L., Arnold, J.G., Kiniry, J.R., Williams, J.R., King, K.W., (2011) Soil and Water Assessment Tool. Theoretical Documentation: Version 2000, , TWRI TR-191. Texas Water Resources Institute, College Station, TX, USA; 
Piao, S., Friedlingstein, P., Ciais, P., Peylin, P., Zhu, B., Reichstein, M., Footprint of temperature changes in the temperate and boreal forest carbon balance (2009) Geophys. Res. Lett., 36, p. L07404; 
Rafiei Emam, A., Kappas, M., Abbaspour, K.C., Simulation of water balance components in a watershed located in central drainage basin of Iran (2015) Remote Sensing of the Terrestrial Water Cycle, Geophysical Monograph 206, , (V. Lakshmi, ed.). American Geophysical Union. Wiley & Sons, Hoboken, NJ, USA; 
Rafiei Emam, A., Kappas, M., Akhavan, S., Hosseini, S.Z., Abbaspour, K.C., Estimation of groundwater recharge and its relation with land degradation: Case study of a semi-arid river basininIran (2015) Environ. Earth Sci; 
Raleigh, C., Urdal, H., Climate change, environmental degradation and armed conflict (2007) Polit. Geogr., 26 (6), pp. 674-694; 
Ritchie, J.T., A model for predicting evaporation from a row crop with incomplete cover (1972) Water Resour. Res., 8, pp. 1204-1213; 
Rosenberg, N.J., Epstein, D.J., Wang, D., Vail, L., Srinivasan, R., Arnold, J.G., Possible impacts of global warming on the hydrology of the Ogallala Aquifer Region (1999) Clim. Change, 42, pp. 677-692; 
Santhi, C., Arnold, J.G., Williams, J.R., Dugas, W.A., Srinivasan, R., Hauck, L.M., Validation of the SWAT model on a large river basin with point and nonpoint sources (2001) J. Am. Water Resour. Assoc., 37 (5), pp. 1169-1188; 
Semenov, M.A., Stratonovitch, P., Use of multi-model ensembles from global climate models for assessment of climate change impacts (2010) Clim. Res., 41, pp. 1-14; 
Singh, P., Bengtsson, L., Impact of warmer climate onmelt and evaporation for the rainfed, snowfed and glacierfed basins in the Himalayan region (2005) J. Hydrol., 300, pp. 140-154; 
(2011) Report of Population Rate, , http://www.amar.org.ir/, Statistical Center of Iran; 
Sunyer, M.A., Madsen, H., Ang, P.H., A comparison of different regional climate models and statistical downscaling methods for extreme rainfall estimation under climate change (2012) Atmos. Res., 103, pp. 119-128; 
Tong, S.T.Y., Sun, Y., Ranatunga, T., He, J., Yang, Y.J., Predicting plausible impacts of sets of climate and land use change scenarios on water resources (2012) Appl. Geogr., 32, pp. 477-489; 
Tu, J., Combined impact climate and land use changes on streamflow and water quality in eastern Massachusetts, USA (2009) J. Hydrol., 379, pp. 268-283; 
Wand, S.J.E., Midgley, G.F., Jones, M.H., Curtis, P.S., Responses of wild C4 and C3 grass (Poaceae) species to elevated atmospheric CO2 concentration: A meta-analytic test of current theories and perceptions (1999) Glob. Change Biol., 5, pp. 723-741; 
Weng, Q., Modeling urban growth effects on surface runoff with the integration of remote sensing and GIS (2001) Environ. Manage., 28, pp. 737-748; 
Williams, J.R., Jones, C.A., Dyke, P.T., A modeling approach to determining the relationship between erosion and soil productivity (1984) Trans. ASAE, 27 (1), pp. 129-144; 
(2010) Impacts of Climate Change on Growth and Yield of Rice and Wheat in the Upper Ganga Basin, , http://awassets.wwfindia.org/downloads/, World Wide Fund (WWF); 
Wu, Y., Liu, S., Gallant, A.L., Predicting impacts of increased CO2 and climate change on the water cycle and water quality in the semiarid James River Basin of the Midwestern USA (2012) Sci. Total Environ., 430, pp. 150-160; 
Xu, X.Y., Yang, H.B., Yang, D.W., Ma, H., Assessing the impact of climate variability and human activities on annual runoff in the Luan River basin (2013) China. Hydrol. Res., 44 (5), pp. 940-952; 
Young, C.A., Escobar-Arias, M.I., Fernandes, M., Joyce, B., Kiparsky, M., Mount, J.F., Modeling the hydrology of climate change in California's Sierra Nevada for subwatershed scale adaptation (2009) J. Am. Water Resour. Assoc., 45, pp. 1409-1423; 
Zarghami, M., Abdi, A., Babaeian, I., Hassanzadeh, Y., Kanani, R., Impacts of climate change on runoffs in East Azerbaijan, Iran (2011) Global Planet Change, 78, pp. 137-146; 
Zektser, I.S., Loaiciga, H.J., Groundwater fluxes in the global hydrologic cycle: Past, present, and future (1993) J. Hydrol., 144, pp. 405-442; 
Zhan, C.S., Niu, C.W., Song, X.F., Xu, C.-Y., The impacts of climate variability and human activities on streamflow in Bai River basin, northern China (2013) Hydrol. Res., 44 (5), pp. 875-885; 
Zhou, F., Xu, Y.P., Chen, Y., Xu, C.-Y., Gao, Y.Q., Du, J.K., Hydrological response to urbanization at different spatio-temporal scales simulated by coupling of CLUE-S and the SWAT model in the Yangtze River Delta region (2013) J. Hydrol., 485, pp. 113-125
UR  - https://www.scopus.com/inward/record.uri?eid=2-s2.0-84956988827&doi=10.2166%2fnh.2015.143&partnerID=40&md5=d1e927c2b674bd23e2d7d9ad0c74060c
ER  - 

TY  - JOUR
TI  - New feed sources key to ambitious climate targets
T2  - Carbon Balance and Management
J2  - Carbon Balance Manage.
VL  - 10
IS  - 1
PY  - 2015
DO  - 10.1186/s13021-015-0040-7
SN  - 17500680 (ISSN) 
AU  - Walsh, B.J.
AU  - Rydzak, F.
AU  - Palazzo, A.
AU  - Kraxner, F.
AU  - Herrero, M.
AU  - Schenk, P.M.
AU  - Ciais, P.
AU  - Janssens, I.A.
AU  - Peñuelas, J.
AU  - Niederl-Schmidinger, A.
AU  - Obersteiner, M.
AD  - Ecosystems Services and Management, International Institute for Applied Systems Analysis, Schlossplatz 1, Laxenburg, Austria
AD  - Commonwealth Scientific and Industrial Research Organisation, Brisbane, Australia
AD  - Algae Biotechnology Laboratory, School of Agriculture and Food Sciences, The University of Queensland, Brisbane, Australia
AD  - Laboratoire des Sciences du Climat et de L'Environnement, CEA-CNRS-UVSQ, Gif-sur-Yvette, France
AD  - University of Antwerp, Wilrijk, Belgium
AD  - CSIC, Global Ecology Unit CREAF-CSICUAB, Cerdanyola del Valles, Catalonia, Spain
AD  - CREAF, Cerdanyola del Valles, Catalonia, Spain
AB  - Net carbon sinks capable of avoiding dangerous perturbation of the climate system and preventing ocean acidification have been identified, but they are likely to be limited by resource constraints (Nature 463:747-756, 2010). Land scarcity already creates tension between food security and bioenergy production, and this competition is likely to intensify as populations and the effects of climate change expand. Despite research into microalgae as a next-generation energy source, the land-sparing consequences of alternative sources of livestock feed have been overlooked. Here we use the FeliX model to quantify emissions pathways when microalgae is used as a feedstock to free up to 2 billion hectares of land currently used for pasture and feed crops. Forest plantations established on these areas can conceivably meet 50 % of global primary energy demand, resulting in emissions mitigation from the energy and LULUC sectors of up to 544 ± 107 PgC by 2100. Further emissions reductions from carbon capture and sequestration (CCS) technology can reduce global atmospheric carbon concentrations close to preindustrial levels by the end of the present century. Though previously thought unattainable, carbon sinks and climate change mitigation of this magnitude are well within the bounds of technological feasibility. © 2015 Walsh et al.
KW  - BECCS
KW  - Biofuels
KW  - CCS
KW  - Climate change
KW  - FeliX
KW  - Food security
KW  - Livestock
KW  - Protein
KW  - acidification
KW  - biofuel
KW  - carbon sink
KW  - climate change
KW  - food security
KW  - livestock
KW  - protein
PB  - BioMed Central Ltd.
N1  - 施引文献 :36
N1  - Export Date: 18 January 2021
M3  - Article
DB  - Scopus
C7  - 26
LA  - English
N1  - 通讯地址: Walsh, B.J.; Ecosystems Services and Management, International Institute for Applied Systems Analysis, Schlossplatz 1, Austria; 电子邮件: walsh@iiasa.ac.at
N1  - 基金资助详情: European Research Council, ERC, ERC-2013-SyG-610028
N1  - 参考文献: Moss, R.H., The next generation of scenarios for climate change research and assessment (2010) Nature, 463, pp. 747-756; 
Edenhofer, O., Pichs-Madruga, R., Sokona, Y., Farahani, E., Kadner, S., Seyboth, K., Adler, A., Eickemeier, P., Climate change, mitigation of climate change (2014) Contribution of Working Group III to the Fifth Assessment Report of the Intergovernmental Panel on Climate Change, pp. 511-597; 
Tilman, D., Balzer, C., Hill, J., Befort, B.L., Global food demand and the sustainable intensification of agriculture (2011) Proc Natl Acad Sci USA, 108 (50), pp. 20260-20264; 
Eshel, G., Shepon, A., Makov, T., Milo, R., Land, irrigation water, greenhouse gas, and reactive nitrogen burdens of meat, eggs, and dairy production in the united states (2014) Proc Natl Acad Sci, 111 (33), pp. 11996-12001; 
Smith, P., Martino, D., Cai, Z., Gwary, D., Janzen, H., Kumar, P., McCarl, B., Rice, C., Greenhouse gas mitigation in agriculture (2008) Philos Trans R Soci B Biol Sci, 363 (1492), pp. 789-813; 
Rose, S.K., Kriegler, E., Bibas, R., Calvin, K., Popp, A., van Vuuren, D.P., Weyant, J., Bioenergy in energy transformation and climate management (2014) Clim Change, 123 (3-4), pp. 477-493; 
Beringer, T., Lucht, W., Schapoff, S., Bioenergy production potential of global biomass plantations under environmental and agricultural constraints (2011) GCB Bioenerg, 3, pp. 299-312; 
Creutzig, F., Economic and ecological views on climate change mitigation with bioenergy and negative emissions (2014) GCB Bioenerg; 
Fargione, J., Hill, J., Tilman, D., Polasky, S., Hawthorne, P., Land clearing and the biofuel carbon debt (2008) Science, 319 (5867), pp. 1235-1238; 
Orfield, N.D., Keoleian, G.A., Love, N.G., A GIS based national assessment of algal bio-oil production potential through flue gas and wastewater coutilization (2014) Biomass Bioenerg, 63, pp. 76-85; 
Slegers, P.M., Leduc, S., Wijffels, R.H., van Straten, G., van Boxtel, A.J.B., Logistic analysis of algae cultivation (2015) Bioresour Technol, 179, pp. 314-322; 
Cheng, J.J., Timilsina, G.R., Status and barriers of advanced biofuel technologies: a review (2011) Renew Energy, 36 (12), pp. 3541-3549; 
Clarens, A.F., Resurreccion, E.P., White, M.A., Colosi, L.M., Environmental life cycle comparison of algae to other bioenergy feedstocks (2010) Environ Sci Technol, 44 (5), pp. 1813-1819; 
Duong, V.T., Ahmed, F., Thomas-Hall, S.R., Quigley, S., Nowak, E., Schenk, P.M., High protein-and high lipid-producing microalgae from northern australia as potential feedstock for animal feed and biodiesel (2015) Front Bioeng Biotechnol, 3, p. 53; 
Becker, E.W., Micro-algae as a source of protein (2007) Biotechnol Adv, 100 (1), pp. 178-181; 
Van Emon, M.L., Loy, D.D., Hansen, S.L., Determining the preference, in vitro digestibility, in situ disappearance, and grower period performance of steers fed a novel algae meal derived from heterotrophic microalgae (2015) J Anim Sci, 93, pp. 3121-3129; 
Belay, A., Kato, T., Ota, Y., Spirulina (arthrospira): potential application as an animal feed supplement (1996) J Appl Phycol, 8, pp. 303-311; 
Spolaore, P., Joannis-Cassan, C., Duran, E., Isambert, A., Commercial applications of microalgae (2006) J Biosci Bioeng, 101 (2), pp. 87-96; 
Becker, W., Microalgae in human and animal nutrition (2004) Handbook of microalgal culture: biotechnology and applied phycology, pp. 312-351. , In: Richmond A, editor. Oxford: Blackwell; 
Huntley, M.E., Johnson, Z.I., Brown, S.L., Sills, D.L., Gerber, L., Archibald, I., Machesky, S.C., Greene, C.H., Demonstrated largescale production of marine microalgae for fuels and feed (2015) Algal Res, 10, pp. 249-265; 
Walsh, B., The FeliX Model (2015), http://www.felixmodel.org, Accessed 10 Oct 2015; Rydzak, F., Obersteiner, M., Kraxner, F., Fritz, S., McCallum, I., Felix3-Impact Assessment Model (2013) Technical report, International Institute for Applied Systems Analysis, , http://www.felixmodel.com; 
(2012) Technical report, , IIASA, Laxenburg; 
Speedy, A.W., Overview of world feed protein needs and supply (2004) Food and Agriculture Organization of the United Nations (FAO), Rome, pp. 9-27; 
Wise, M., Dooley, J., Luckow, P., Calvin, K., Kyle, P., Agriculture, land use, energy and carbon emission impacts of global biofuel mandates to mid-century (2014) Appl Energy, 114, pp. 763-773; 
Gerland, P., World population stabilization unlikely this century (2014) Science, 346 (6206), pp. 234-237; 
Food and Agriculture Organization of the United Nations, Rome (2015), http://faostat3.fao.org, Accessed 18 Oct 2015; Vuuren, D.P., The representative concentration pathways: an overview (2011) Clim Change, 109, pp. 5-31; 
Herrero, M., Havlik, P., McIntire, J., Palazzo, A., Valin, H., African livestock futures: realizing the potential of livestock for food security (2014) poverty reduction and the environment in Sub-Saharan Africa; 
Smith, P., Gregory, P.J., Van Vuuren, D., Obersteiner, M., Havlík, P., Rounsevell, M., Woods, J., Bellarby, J., Competition for land (2010) Philos Trans R Soc B Biol Sci, 365 (1554), pp. 2941-2957; 
Gibbs, H.K., Tropical forests were the primary sources of new agricultural land in the 1980s and 1990s (2010) Proc Natl Acad Sci USA, 107, pp. 16732-16737; 
Fuss, S., Betting on negative emissions (2014) Nat Clim Change, 4, pp. 850-853; 
Liska, A.J., Biofuels from crop residue can reduce soil carbon and increase CO2 emissions (2014) Nat Clim Change, 4 (5), pp. 398-401; 
Schulze, E.-D., Körner, C., Law, B.E., Haberl, H., Luyssaert, S., Large-scale bioenergy from additional harvest of forest biomass is neither sustainable nor greenhouse gas neutral (2012) GCB Bioenerg, 4 (6), pp. 611-616; 
(2014), http://www.worldenergyoutlook.org/resources/energysubsidies/fossilfuelsubsidydatabase/, International Energy Agency, Paris. Accessed 22 Oct 2015; (2015), http://data.worldbank.org/data-catalog/commodity-price-data, The World Bank Group, Washington, DC. Accessed 20 Oct 2015; Newbold, T., Hudson, L.N., Hill, S.L., Contu, S., Lysenko, I., Senior, R.A., Börger, L., Collen, B., Global effects of land use on local terrestrial biodiversity (2015) Nature, 520 (7545), pp. 45-50; 
Bathiany, S., Claussen, M., Brovkin, V., Raddatz, T., Gayler, V., Combined biogeophysical and biogeochemical effects of large-scale forest cover changes in the MPI earth system model (2010) Biogeosciences, 7 (5), pp. 1383-1399; 
(2013), http://www.iea.org, International Energy Agency, Paris. 2013. Accessed 1 Oct 2015; Boden, T.A., Global, regional, and national fossil-fuel CO2 emissions (2013) Technical report, , Carbon Dioxide Information Analysis Center, Oak Ridge National Laboratory, U.S. Department of Energy
UR  - https://www.scopus.com/inward/record.uri?eid=2-s2.0-84949808609&doi=10.1186%2fs13021-015-0040-7&partnerID=40&md5=ee27871bcf115a67f91be6f73e01c8e6
ER  - 

TY  - JOUR
TI  - Inferring spatial distribution of oil spill risks from proxies: Case study in the north of the Persian Gulf
T2  - Ocean and Coastal Management
J2  - Ocean Coast. Manage.
VL  - 116
SP  - 504
EP  - 511
PY  - 2015
DO  - 10.1016/j.ocecoaman.2015.08.017
SN  - 09645691 (ISSN) 
AU  - Mokhtari, S.
AU  - Hosseini, S.M.
AU  - Danehkar, A.
AU  - Azad, M.T.
AU  - Kadlec, J.
AU  - Jolma, A.
AU  - Naimi, B.
AD  - Department of Environment, Faculty of Natural Resources, Tarbiat Modares University, Emam Reza Ave., Noor, Mazandaran, Iran
AD  - Department of E Forestry, Faculty of Natural Resources, Tarbiat Modares University, Emam Reza Ave., Noor, Mazandaran, Iran
AD  - Department of Environmental Sciences, Faculty of Natural Resources, College of Agriculture and Natural Resources, University of Tehran, Karaj, Iran
AD  - Department of Physical Oceanography, IAU, North Tehran Branch, Tehran, Iran
AD  - Department of Civil and Environmental Engineering, Brigham Young University, Provo, United States
AD  - Department of Civil and Environmental Engineering, Aalto University, Finland
AD  - Department of Environment and Energy, Science and Research Branch, Islamic Azad University, Hesarak, Pounak, Tehran, Iran
AB  - Maps of oil spill probability are important tools in environmental risk assessment and decision making in coastal zone management. This paper describes the development of a spatial predictive model for the probability of oil spills in the northern part of the Persian Gulf. The model estimates the probability of oil spills at a pixel level as function of four proxies, i.e., ship routes, coastlines, oil facilities, oil wells. It uses a generalized linear model (GLM) with a polynomial function that is implemented in the R software environment. For training the model, we used reported oil spill events that represent the location of their occurrences. We trained and tested the model in 100 iterations, using a different subset of data for each. The model evaluations showed mean accuracy of 0.79% (range 0.68%-0.89%), expressed by the area under the curve (AUC). In the northern part of the Persian Gulf, the largest probability of oil spills was predicted in areas where actual oil facilities in combination with high intensity ship traffic are in evidence. The model can predict the probability of oil spills as raster map in a standard R data format. It can be used in environmental risk assessment as well as an input for more detailed oil spill simulation models. The advantages of the model include its' high spatial resolution, accounting for uncertainty in oil spill locations, and the possibility of sharing as an open-source R script with other users. © 2015 Elsevier Ltd.
KW  - GLM
KW  - Oil spill
KW  - Persian Gulf
KW  - Probabilistic model
KW  - Decision making
KW  - Marine pollution
KW  - Oil spills
KW  - Open source software
KW  - Probability
KW  - Regional planning
KW  - Ships
KW  - Waterway transportation
KW  - Area under the curves
KW  - Coastal zone management
KW  - Environmental risk assessment
KW  - Generalized linear model
KW  - GLM
KW  - High spatial resolution
KW  - Persian Gulf
KW  - Probabilistic modeling
KW  - Risk assessment
KW  - coastal zone management
KW  - decision making
KW  - environmental risk
KW  - numerical model
KW  - oil spill
KW  - pixel
KW  - probability
KW  - risk assessment
KW  - spatial distribution
KW  - spatial resolution
KW  - Arabian Sea
KW  - Indian Ocean
KW  - Persian Gulf
PB  - Elsevier Ltd
N1  - 施引文献 :10
N1  - Export Date: 18 January 2021
M3  - Article
DB  - Scopus
N1  - CODEN: OCMAE
LA  - English
N1  - 通讯地址: Hosseini, S.M.; Department of E Forestry, Faculty of Natural Resources, Tarbiat Modares University, Emam Reza Ave., Noor, Iran
N1  - 参考文献: Allan, S.E., Smith, B.W., Anderson, K.A., Impact of the deepwater horizon oil spill on bioavailable polycyclic aromatic hydrocarbons in Gulf of Mexico coastal waters (2012) Environ. Sci. Technol., 46 (4), pp. 2033-2039; 
Alam, I.A., The 1991 Gulf War oil spill-lessons from the past and a warning for the future (1993) Mar. Pollut. Bull., 27, pp. 357-360; 
Aven, T., On how to define, understand and describe risk (2010) Reliab. Eng. Syst. Saf., 95 (6), pp. 623-631; 
Bejarano, A.C., Michel, J., Large-scale risk assessment of polycyclic aromatic hydrocarbons in shoreline sediments from Saudi Arabia: environmental legacy after twelve years of the Gulf war oil spill (2010) Environ. Pollut., 158, pp. 1561-1569; 
Bernabeu, A., Fernández-Fernández, S., Bouchette, F., Rey, D., Arcos, A., Bayona, J., Albaiges, J., Recurrent arrival of oil to Galician coast: the final step of the prestige deep oil spill (2013) J. Hazard. Mater., 250, pp. 82-90; 
Bigano, A., Sheehan, P., (2006) Assessing the Risk of Oil Spills in the Mediterranean: the Case of the Route from the Black Sea to Italy; 
Burgman, M., (2005) Risks and Decisions for Conservation and Environmental Management, , Cambridge University Press; 
Carson, R.T., Mitchell, R.C., Hanemann, W.M., Kopp, R.J., Presser, S., Ruud, P.A., (1992) A contingent valuation study of lost passive use values resulting from the Exxon Valdez oil spill, , University Library of Munich, Germany; 
Carson, R.T., Mitchell, R.C., Hanemann, M., Kopp, R.J., Presser, S., Ruud, P.A., Contingent valuation and lost passive use: damages from the Exxon Valdez oil spill (2003) Environ. Resour. Econ., 25, pp. 257-286; 
Chefaoui, R.M., Lobo, J.M., Assessing the effects of pseudo-absences on predictive distribution model performance (2008) Ecol. Model., 210, pp. 478-486; 
Díaz, B., Pavón, A., Gómez-Gesteira, M., Use of a probabilistic particle tracking model to simulate the prestige oil spill (2008) J. Mar. Syst., 72, pp. 159-166; 
Ebrahimi-Sirizi, Z., Riyahi-Bakhtiyari, A., Petroleum pollution in mangrove forests sediments from Qeshm island and Khamir Port-Persian gulf, Iran (2013) Environ. Monit. Assess., 185, pp. 4019-4032; 
Engler, R., Guisan, A., Rechsteiner, L., An improved approach for predicting the distribution of rare and endangered species from occurrence and pseudo-absence data (2004) J. Appl. Ecol., 41 (2), pp. 263-274; 
Fattal, P., Maanan, M., Tillier, I., Rollo, N., Robin, M., Pottier, P., Coastal vulnerability to oil spill pollution: the case of Noirmoutier island (France) (2010) J. Coast. Res., pp. 879-887; 
Fingas, M., Brown, C., Review of oil spill remote sensing (2014) Mar. Pollut. Bull., 83 (1), pp. 9-23; 
Garcia, D.A., Bruschi, D., Cumo, F., Gugliermetti, F., The Oil Spill Hazard Index (OSHI) elaboration. An oil spill hazard assessment concerning Italian hydrocarbons maritime traffic (2013) Ocean Coast. Manag., 80, pp. 1-11; 
Hassanzadeh, S., Hosseinibalam, F., Rezaei-Latifi, A., Numerical modelling of salinity variations due to wind and thermohaline forcing in the Persian Gulf (2011) Appl. Math. Model., 35 (3), pp. 1512-1537; 
Hengl, T., Sierdsema, H., Radović, A., Dilo, A., Spatial prediction of species' distributions from occurrence-only records: combining point pattern analysis, ENFA and regression-kriging (2009) Ecol. Model., 220 (24), pp. 3499-3511; 
Hijmans, R.J., van Etten, J., (2012) Raster: Geographic Analysis and Modeling with Raster Data, pp. 9-92. , R Package Version 1; 
Hoek, G., Beelen, R., de Hoogh, K., Vienneau, D., Gulliver, J., Fischer, P., Briggs, D., A review of land-use regression models to assess spatial variation of outdoor air pollution (2008) Atmos. Environ., 42 (33), pp. 7561-7578; 
Hong, X., Chen, W., Zhang, L., A probabilistic risk forecast of accidental oil spills from vessels in Luoyuan Bay, Fujian Province, PRC (2010) Procedia Environ. Sci., 2, pp. 49-56; 
Jolma, A., Ames, D., Horning, N., Mitasova, H., Neteler, M., Racicot, A., Sutton, T., Chapter ten free and open source geospatial tools for environmental modelling and management (2008) Dev. Integr. Environ. Assess., 3, pp. 163-180; 
Jolma, A., Lehikoinen, A., Helle, I., Venesjärvi, R., A software system for assessing the spatially distributed ecological risk posed by oil shipping (2014) Environ. Model. Softw., 61, pp. 1-11; 
Juntunen, T., Rosqvist, T., Rytkönen, J., Kuikka, S., (2005) How to Model the Oil Combating Technologies and Their Impacts on Ecosystem: a Bayesian Networks Application in the Baltic Sea, , ICES CM; 
Kämpf, J., Sadrinasab, M., The circulation of the Persian Gulf: a numerical study (2005) Ocean Sci. Discuss., 2 (3), pp. 129-164; 
Kankara, R., Subramanian, B., Oil spill sensitivity analysis and risk assessment for Gulf of Kachchh, India, using integrated modeling (2007) J. Coast. Res., pp. 1251-1258; 
Keeney, R.L., Decision analysis: an overview (1982) Oper. Res., 30 (5), pp. 803-838; 
Ko, T.-T., Chang, Y.-C., Integrated marine pollution management: a new model of marine pollution prevention and control in Kaohsiung, Taiwan (2010) Ocean Coast. Manag., 53, pp. 624-635; 
Lehikoinen, A., Luoma, E., Hänninen, M., Storgård, J., Kuikka, S., Probabilistic risk assessment and decision support tools for the evaluation of oil transport in the Gulf of Finland, North-Eastern Baltic Sea (2012) International Environmental Modelling and Software Society (IEMSs) 2012 International Congress on Environmental Modelling and Software Managing Resources of a Limited Planet, Sixth Biennial Meeting, Leipzig, Germany; 
Liu, X., Meng, R., Xing, Q., Lou, M., Chao, H., Bing, L., Assessing oil spill risk in the Chinese Bohai Sea: a case study for both ship and platform related oil spills (2015) Ocean Coast. Manag., 108, pp. 140-146; 
Lobo, J.M., Jiménez-Valverde, A., Real, R., AUC: a misleading measure of the performance of predictive distribution models (2008) Glob. Ecol. Biogeogr., 17, pp. 145-151; 
Lu, J., Marine oil spill detection, statistics and mapping with ERS SAR imagery in south-east Asia (2003) Int. J. Remote Sens., 24 (15), pp. 3013-3032; 
Mata, A., Corchado, J.M., Forecasting the probability of finding oil slicks using a CBR system (2009) Expert Syst. Appl., 36, pp. 8239-8246; 
Mahmoudi, S., Legal protection of the Persian Gulf's marine environment (1997) Mar. Policy, 21, pp. 53-62; 
(2012) Pollution Report 2011-2012; 
Mirvakili, H., Zaker, N.H., Imani, F., Evaluation of oil pollution and origin in surface coastal sediments of Kharg island in the persian gulf (2013) Coast. Res., pp. 93-98. , Special Issue; 
Metz, C.E., Basic principles of ROC analysis (1978) Seminars in Nuclear Medicine, 8, pp. 283-298. , Elsevier; 
Naimi, B., Skidmore, A.K., Groen, T.A., Hamm, N.A.S., Spatial autocorrelation in predictors reduces the impact of positional uncertainty in occurrence data on species distribution modelling (2011) J. Biogeogr., 38, pp. 1497-2203; 
Naimi, B., Hamm, N.A.S., Groen, T.A., Skidmore, A.K., Toxopeus, A.G., Where is positional uncertainty a problem for species distribution modeling? (2014) Ecography, 37, pp. 191-203; 
Nelder, J.A., Baker, R., (1972) Generalized linear models. Encyclopedia of Statistical Sciences, , John Wiley & Sons; 
Ng, A.K., Song, S., The environmental impacts of pollutants generated by routine shipping operations on ports (2010) Ocean Coast. Manag., 53 (5), pp. 301-311; 
O'Hara, P., Serra-Sogas, N., Canessa, R., Keller, P., Pelot, R., Estimating discharge rates of oily wastes and deterrence based on aerial surveillance data collected in western Canadian marine waters (2013) Mar. Pollut. Bull., 69 (1), pp. 157-164; 
Pous, S., Lazure, P., Carton, X., A model of the general circulation in the Persian Gulf and in the Strait of Hormuz: intraseasonal to interannual variability (2015) Cont. Shelf Res., 94, pp. 55-70; 
Price, J.M., Johnson, W.R., Marshall, C.F., Ji, Z.-G., Rainey, G.B., Overview of the oil spill risk analysis (OSRA) model for environmental impact assessment (2003) Spill Sci. Technol. Bull., 8 (5), pp. 529-533; 
(2014) R: A Language and Environment for Statistical Computing, , http://www.R-project.org/, R Foundation for Statistical Computing, Vienna, Austria; 
Rahmanpoor, S., Ghafourian, H., Hashtroudi, S.M., Bastami, K.D., Distribution and sources of polycyclic aromatic hydrocarbons in surface sediments of the Hormuz strait, Persian Gulf (2014) Mar. Pollut. Bull., 78 (1), pp. 224-229; 
Sammarco, P.W., Kolian, S.R., Warby, R.A., Bouldin, J.L., Subra, W.A., Porter, S.A., Distribution and concentrations of petroleum hydrocarbons associated with the BP/Deepwater horizon oil spill, Gulf of Mexico (2013) Mar. Pollut. Bull., 73, pp. 129-143; 
Sheppard, C., Al-Husiani, M., Al-Jamali, F., Al-Yamani, F., Baldwin, R., Bishop, J., Benzoni, F., Durvasula, S.R.V., The Gulf: a young sea in decline (2010) Mar. Pollut. Bull., 60, pp. 13-38; 
Serra-Sogas, N., O'Hara, P.D., Canessa, R., Modeling the distribution of illicit oily discharges detected by aerial surveillance in western Canadian marine waters (2014) Mar. Pollut. Bull., 87, pp. 76-87; 
Serra-Sogas, N., O'Hara, P., Canessa, R., Bertazzon, S., Gavrilova, M., (2008) Exploratory Spatial Analysis of Illegal Oil Discharges Detected off Canada's Pacific Coast Computational Science and its Applications-iccsa 2008, pp. 81-95. , Springer; 
Singkran, N., Classifying risk zones by the impacts of oil spills in the coastal waters of Thailand (2013) Mar. Pollut. Bull., 70 (1), pp. 34-43; 
Spaulding, M., Kolluru, V., Anderson, E., Howlett, E., Application of three-dimensional oil spill model (WOSM/OILMAP) to hindcast the Braer spill (1994) Spill Sci. Technol. Bull., 1, pp. 23-35; 
Vafai, F., Hadipour, V., Hadipour, A., Determination of shoreline sensitivity to oil spills by use of GIS and fuzzy model. Case study-The coastal areas of Caspian Sea in north of Iran (2013) Ocean Coast. Manag., 71, pp. 123-130; 
Van, D.J.R., Merrick, J.R., On a risk management analysis of oil spill risk using maritime transportation system simulation (2011) Ann. Oper. Res., 187, pp. 249-277; 
Wiens, J.A., Parker, K.R., Analyzing the effects of accidental environmental impacts: approaches and assumptions (1995) Ecol. Appl., 5, pp. 1069-1083
UR  - https://www.scopus.com/inward/record.uri?eid=2-s2.0-84943268818&doi=10.1016%2fj.ocecoaman.2015.08.017&partnerID=40&md5=f2cb5ba042092a530cbb8757c45e6cf4
ER  - 

TY  - JOUR
TI  - The relationship between the season of birth and early-onset food allergies in children
T2  - Pediatric Allergy and Immunology
J2  - Pediatr. Allergy Immunol.
VL  - 26
IS  - 7
SP  - 607
EP  - 613
PY  - 2015
DO  - 10.1111/pai.12440
SN  - 09056157 (ISSN) 
AU  - Tanaka, K.
AU  - Matsui, T.
AU  - Sato, A.
AU  - Sasaki, K.
AU  - Nakata, J.
AU  - Nakagawa, T.
AU  - Sugiura, S.
AU  - Kando, N.
AU  - Nishiyama, T.
AU  - Kojima, S.
AU  - Ito, K.
AD  - Department of Allergy, Aichi Children's Health and Medical Center, Obu, Japan
AD  - Department of Pediatrics, Nagoya University Graduate School of Medicine, Nagoya, Japan
AD  - Department of Public Health, Aichi Medical University, Nagakute, Japan
AB  - Background: This study examined the relationship between the season of birth (SoB) and other factors with the development of FA. Methods: A multicenter, cross-sectional pilot study recruited 1197 patients with FA. The main study recruited 440 incident cases (FA group) definitively diagnosed as FA at 0-1 year of age. In both studies, the frequency of autumn-winter births (AWBs) in FA patients was compared to the regional control population. In the main study, we analyzed the differences in the SoB and other factors between patients in the FA group and those in the non-FA group (n = 332) in allergy clinics. Results: The pilot study showed that the frequency of AWB (57.6%) in the FA patients was significantly higher than that of the regional control population (50.4%, OR, 1.34; p < 0.001). The main study also showed the dominance of AWB (62.7%) in the FA group in comparison with that in the regional control population (50.2%, OR, 1.70; p < 0.001). Preterm birth (OR, 0.43; p = 0.027) and the presence of two or more elder siblings (OR, 0.27; p = 0.012) were significantly associated with a lower frequency of FA than those of non-FA. AWB (RR, 1.21; p = 0.020) and preterm birth (RR, 0.55; p = 0.017) were significantly associated with a number of trigger foods. The SoB effect was observed in FA patients irrespective of the presence of infantile eczema. Conclusions: AWB was predominant in the patients with newly diagnosed food allergies. © 2015 John Wiley & Sons A/S.
KW  - Food allergy
KW  - Incident case
KW  - Risk factor
KW  - Season of birth
KW  - food allergen
KW  - immunoglobulin E antibody
KW  - vitamin D
KW  - adolescent
KW  - adult
KW  - antibody titer
KW  - Article
KW  - atopic dermatitis
KW  - autumn
KW  - child
KW  - childbirth
KW  - childhood disease
KW  - controlled study
KW  - cross-sectional study
KW  - disease exacerbation
KW  - female
KW  - food allergy
KW  - groups by age
KW  - human
KW  - infant
KW  - major clinical study
KW  - male
KW  - newborn
KW  - onset age
KW  - pilot study
KW  - prematurity
KW  - priority journal
KW  - provocation test
KW  - season of birth
KW  - seasonal variation
KW  - sensitization
KW  - sibling
KW  - winter
KW  - clinical trial
KW  - Food Hypersensitivity
KW  - Japan
KW  - multicenter study
KW  - onset age
KW  - retrospective study
KW  - risk factor
KW  - season
KW  - statistical model
KW  - Age of Onset
KW  - Cross-Sectional Studies
KW  - Female
KW  - Food Hypersensitivity
KW  - Humans
KW  - Infant
KW  - Infant, Newborn
KW  - Japan
KW  - Logistic Models
KW  - Male
KW  - Pilot Projects
KW  - Retrospective Studies
KW  - Risk Factors
KW  - Seasons
PB  - Blackwell Publishing Ltd
N1  - 施引文献 :9
N1  - Export Date: 18 January 2021
M3  - Article
DB  - Scopus
N1  - CODEN: PALUE
C2  - 26177863
LA  - English
N1  - 通讯地址: Ito, K.; Department of Allergy, Aichi Children's Health and Medical Center, 7-426 Morioka, Japan; 电子邮件: koumei_itoh@mx.achmc.pref.aichi.jp
N1  - 参考文献: Lack, G., Epidemiologic risks for food allergy (2008) J Allergy Clin Immunol, 121, pp. 1331-1336; 
Negoro, T., Orihara, K., Irahara, T., Influence of SNPs in cytokine-related genes on the severity of food allergy and atopic eczema in children (2006) Pediatr Allergy Immunol, 17, pp. 583-590; 
Hikino, S., Nakayama, H., Yamamoto, J., Kinukawa, N., Sakamoto, M., Hara, T., Food allergy and atopic dermatitis in low birthweight infants during early childhood (2001) Acta Paediatr, 90, pp. 850-855; 
Metsala, J., Lundqvist, A., Kaila, M., Gissler, M., Klaukka, T., Virtanen, S.M., Maternal and perinatal characteristics and the risk of cow's milk allergy in infants up to 2 years of age: a case-control study nested in the Finnish population (2010) Am J Epidemiol, 171, pp. 1310-1316; 
Eggesbo, M., Botten, G., Stigum, H., Nafstad, P., Magnus, P., Is delivery by cesarean section a risk factor for food allergy? (2003) J Allergy Clin Immunol, 112, pp. 420-426; 
Kusunoki, T., Morimoto, T., Nishikomori, R., Breastfeeding and the prevalence of allergic diseases in schoolchildren: does reverse causation matter? (2010) Pediatr Allergy Immunol, 21, pp. 60-66; 
Mai, X.M., Kull, I., Wickman, M., Bergstrom, A., Antibiotic use in early life and development of allergic diseases: respiratory infection as the explanation (2010) Clin Exp Allergy, 40, pp. 1230-1237; 
Vassallo, M.F., Banerji, A., Rudders, S.A., Clark, S., Mullins, R.J., Camargo, C.A., Jr., Season of birth and food allergy in children (2010) Ann Allergy Asthma Immunol, 104, pp. 307-313; 
Mullins, R.J., Clark, S., Katelaris, C., Smith, V., Solley, G., Camargo, C.A., Jr., Season of birth and childhood food allergy in Australia (2011) Pediatr Allergy Immunol, 22, pp. 583-589; 
Kim, J., Chang, E., Han, Y., Ahn, K., Lee, S.I., The incidence and risk factors of immediate type food allergy during the first year of life in Korean infants: a birth cohort study (2011) Pediatr Allergy Immunol, 22, pp. 715-719; 
Kusunoki, T., Morimoto, T., Sakuma, M., Effect of eczema on the association between season of birth and food allergy in Japanese children (2013) Pediatr Int, 55, pp. 7-10; 
Keet, C.A., Matsui, E.C., Savage, J.H., Potential mechanisms for the association between fall birth and food allergy (2012) Allergy, 67, pp. 775-782; 
Rothman, K.J., (2012) Epidemiology: An Introduction, , New York: Oxford University Press; 
McCullagh, P., Nelder, J.A., (1989) Generalized Linear Models, , London: Chapman and Hall; 
Kusunoki, T., Asai, K., Harazaki, M., Korematsu, S., Hosoi, S., Month of birth and prevalence of atopic dermatitis in schoolchildren: dry skin in early infancy as a possible etiologic factor (1999) J Allergy Clin Immunol, 103, pp. 1148-1152; 
Kuzume, K., Kusu, M., Before-birth climatologic data may play a role in the development of allergies in infants (2007) Pediatr Allergy Immunol, 18, pp. 281-287; 
Knudsen, T.B., Thomsen, S.F., Ulrik, C.S., Fenger, M., Nepper-Christensen, S., Backer, V., Season of birth and risk of atopic disease among children and adolescents (2007) J Asthma, 44, pp. 257-260; 
Stein, R.T., Sherrill, D., Morgan, W.J., Respiratory syncytial virus in early life and risk of wheeze and allergy by age 13 years (1999) Lancet, 354, pp. 541-545; 
Reimerink, J., Stelma, F., Rockx, B., Early-life rotavirus and norovirus infections in relation to development of atopic manifestation in infants (2009) Clin Exp Allergy, 39, pp. 254-260; 
Lack, G., Update on risk factors for food allergy (2012) J Allergy Clin Immunol, 129, pp. 1187-1197; 
Horimukai, K., Morita, K., Narita, M., Application of moisturizer to neonates prevents development of atopic dermatitis (2014) J Allergy Clin Immunol, 134, pp. 824-830. , e826; 
Urry, Z., Chambers, E.S., Xystrakis, E., The role of 1alpha,25-dihydroxyvitamin D3 and cytokines in the promotion of distinct Foxp3 + and IL-10 + CD4 + T cells (2012) Eur J Immunol, 42, pp. 2697-2708; 
Allen, K.J., Koplin, J.J., Ponsonby, A.L., Vitamin D insufficiency is associated with challenge-proven food allergy in infants (2013) J Allergy Clin Immunol, 131, pp. 1109-1116. , 16.e1-6; 
Baek, J.H., Shin, Y.H., Chung, I.H., The link between serum vitamin D level, sensitization to food allergens, and the severity of atopic dermatitis in infancy (2014) J Pediatr, 165, pp. 849-854. , e1; 
Weisse, K., Winkler, S., Hirche, F., Maternal and newborn vitamin D status and its impact on food allergy development in the German LINA cohort study (2013) Allergy, 68, pp. 220-228; 
Siltanen, M., Wehkalampi, K., Hovi, P., Preterm birth reduces the incidence of atopy in adulthood (2011) J Allergy Clin Immunol, 127, pp. 935-942; 
Arboleya, S., Sanchez, B., Milani, C., Intestinal microbiota development in preterm neonates and effect of perinatal antibiotics (2015) J Pediatr, 166, pp. 538-544; 
Tsuda, M., Hosono, A., Yanagibashi, T., Prior stimulation of antigen-presenting cells with Lactobacillus regulates excessive antigen-specific cytokine responses in vitro when compared with Bacteroides (2007) Cytotechnology, 55, pp. 89-101; 
Pyrhonen, K., Nayha, S., Kaila, M., Hiltunen, L., Laara, E., Occurrence of parent-reported food hypersensitivities and food allergies among children aged 1-4 yr (2009) Pediatr Allergy Immunol, 20, pp. 328-338; 
Azad, M.B., Konya, T., Maughan, H., Infant gut microbiota and the hygiene hypothesis of allergic disease: impact of household pets and siblings on microbiota composition and diversity (2013) Allergy Asthma Clin Immunol, 9, p. 15
UR  - https://www.scopus.com/inward/record.uri?eid=2-s2.0-84944159578&doi=10.1111%2fpai.12440&partnerID=40&md5=c81ee9ceafd22b384ba01c9c288353e4
ER  - 

TY  - JOUR
TI  - Increased Food Insecurity Among Mothers of 2 Year Olds with Special Health Care Needs
T2  - Maternal and Child Health Journal
J2  - Matern. Child Health J.
VL  - 19
IS  - 10
SP  - 2206
EP  - 2214
PY  - 2015
DO  - 10.1007/s10995-015-1735-9
SN  - 10927875 (ISSN) 
AU  - Adams, E.J.
AU  - Hoffmann, L.M.
AU  - Rosenberg, K.D.
AU  - Peters, D.
AU  - Pennise, M.
AD  - Oregon Health & Science University, Portland, OR, United States
AD  - Oregon Public Health Division, Portland, OR, United States
AD  - University of Rochester, Rochester, NY, United States
AB  - The objective of this study is to explore the association between having a child with special health care needs (CSHCN) and food insecurity when the child is 2 years old. We studied women who had a live birth in 2004–2005 and responded to Oregon’s Pregnancy Risk Assessment Monitoring System (PRAMS) survey 3 months postpartum (Time 1) and the follow-up survey (PRAMS-2), when the child was 2 years old (Time 2). Women answering affirmatively to the PRAMS-2 question, “In the last 12 months, did you ever eat less than you felt you should because there was not enough money for food?” were considered food insecure. CSHCN status was identified by affirmative responses to questions about needs for ongoing services (Time 2). PRAMS and PRAMS-2 responses were weighted for study design and non-response. Results report weighted analyses, unless noted. Among 1812 mothers completing PRAMS-2, 13.6 % (unweighted) had a 2-year-old CSHCN and 11.9 % (unweighted) were food insecure at Time 2. The estimated prevalence of food insecurity at 2-year follow-up was 20.7 % among families of CSHCN and 9.7 % for others. After adjustment for Time 2 marital status, education, lifetime U.S. residence, income and health conditions, multivariable logistic regression revealed that odds of food insecurity were more than two times as great for CSHCN mothers 2 years post-partum compared to non-CSHCN mothers (adjusted odds ratio 2.6, 95 % confidence interval 1.3, 4.6). Families of CSHCN face increased risk for food insecurity. Improved understanding of causal determinants of food insecurity among households of CSHCN is needed. © 2015, Springer Science+Business Media New York.
KW  - Children with special health care needs (CSHCN)
KW  - Food security
KW  - Oregon
KW  - PRAMS
KW  - Social determinants of health
KW  - catering service
KW  - child health
KW  - economics
KW  - epidemiology
KW  - female
KW  - human
KW  - mother
KW  - Oregon
KW  - preschool child
KW  - questionnaire
KW  - risk assessment
KW  - statistical model
KW  - statistics and numerical data
KW  - United States
KW  - Child Health
KW  - Child, Preschool
KW  - Female
KW  - Food Supply
KW  - Humans
KW  - Logistic Models
KW  - Mothers
KW  - Oregon
KW  - Risk Assessment
KW  - Surveys and Questionnaires
KW  - United States
PB  - Springer New York LLC
N1  - 施引文献 :8
N1  - Export Date: 18 January 2021
M3  - Article
DB  - Scopus
C2  - 25682114
LA  - English
N1  - 通讯地址: Adams, E.J.; Oregon Health & Science UniversityUnited States
N1  - 参考文献: Anderson, S., Core indicators of nutritional state for difficult-to-sample populations (1990) The Journal of Nutrition, 120, pp. 1559-1600; 
People, H., Nutrition and weight status, healthier food access, (n.d.). Retrieved January 18, 2015 from, , http://www.healthypeople.gov/2020/topics-objectives/topic/nutrition-and-weight-status; 
Lee, J.S., Gundersen, C., Cook, J., Laraia, B., Johnson, M.A., Food insecurity and health across the lifespan (2012) Advances in Nutrition, 3 (5), pp. 744-745; 
Retrieved January 18, 2015 (2014) from, , http://www.fao.org/publications/sofi/2014/en/; 
Coleman-Jensen, A., Nord, M., Singh, A., Household food security in the United States in 2012. US Department of Agriculture (2013) Economic Research Service, , http://www.ers.usda.gov/media/1183208/err-155.pdf, Washington: DC. Retrieved from; 
Nord, M., Coleman-Jensen, A., Andrews, M., Carlson, S., Household food security in the United States, 2008. US Department of Agriculture, Economic Research Service, Washington, DC. Retrieved December 12, 2014 (2009) from, , http://www.ers.usda.gov/media/122550/err108_1_.pdf; 
Gunderson, C., Waxman, E., Engelhard, E., Brown, J., Retrieved April 1, 2012 (2011) from:, , http://feedingamerica.org/hunger-in-america/hunger-studies/map-the-meal-gap/map-executive-summary-child.aspx; 
Melchior, M., Chastang, J.-F., Food insecurity and children’s mental health: A prospective birth cohort study (2012) PLoS ONE, 7 (12), p. 52615. , COI: 1:CAS:528:DC%2BC3sXmvFCktA%3D%3D, PID: 23300723; 
Carter, M.A., Dubois, L., Tremblay, M.S., Taljaard, M., Local social environmental factors are associated with household food insecurity in a longitudinal study of children (2012) BMC Public Health, 12, p. 1038. , PID: 23190743; 
Marjerrison, S., Cummings, E.A., Glanville, N.T., Kirk, S.F.L., Ledwell, M., Prevalence and associations of food insecurity in children with diabetes mellitus (2011) The Journal of Pediatrics, 158 (4), pp. 607-611. , PID: 21126743; 
McDonald, C.M., Christensen, N.K., Lingard, C., Peet, K.A., Walker, S., Nutrition knowledge and confidence levels of parents of children with cystic fibrosis (2009) ICAN: Infant, Child, & Adolescent Nutrition, 1 (6), pp. 325-331; 
Cook, J.T., Frank, D.A., Berkowitz, C., Food insecurity is associated with adverse health outcomes among human infants and toddlers (2004) The Journal of Nutrition, 134 (6), pp. 1432-1438. , COI: 1:CAS:528:DC%2BD2cXkslyksrk%3D, PID: 15173408; 
Alaimo, K., Olson, C.M., Frongillo, E.A., Briefel, R.R., Food insufficiency, family income, and health in US preschool and school-aged children (2001) American Journal of Public Health, 91 (5), pp. 781-786. , COI: 1:STN:280:DC%2BD3M3ktV2iug%3D%3D, PID: 11344887; 
Jyotti, D.F., Frongillo, E.A., Jones, S.J., Food insecurity affects school children’s academic performance, weight gain, and social skills (2005) The Journal of Nutrition, 135 (12), pp. 2831-2839; 
Cunningham, T.J., Barradas, D.T., Rosenberg, K.D., May, A.L., Kroelinger, C.D., Ahluwalia, I.B., Is maternal food security a predictor of food and drink intake among toddlers in Oregon? (2012) Maternal and Child Health Journal, 16, pp. 339-346. , PID: 22907271; 
Rosas, L.G., Harley, K., Fernald, L.C., Dietary associations of household food insecurity among children of Mexican descent: results of a binational study (2012) Journal of the American Dietetic Association, 109 (12), pp. 2001-2009; 
Slopen, N., Fitzmaurice, G., Williams, D.R., Gilman, S.E., Poverty, food insecurity, and the behavior of childhood internalizing and externalizing disorders (2010) Journal of the American Academy of Child and Adolescent Psychiatry, 49, pp. 444-452. , PID: 20431464; 
Ryu, J.-H., Bartfeld, J.S., Household food insecurity during childhood and subsequent health status: the early childhood longitudinal study—Kindergarten cohort (2012) American Journal of Public Health, 102 (11), pp. 50-55. , PID: 22994255; 
Zaslow, M., Bronte-Tinkew, J., Capps, R., Horowitz, A., Moore, K.A., Weinstein, D., Food security during infancy: Implications for attachment and mental proficiency in toddlerhood (2008) Maternal and Child Health Journal, 13, pp. 66-80. , PID: 18317892; 
McPherson, M., Arango, P., A new definition of children with special health care needs (1998) Pediatrics, 102 (1), pp. 137-139. , COI: 1:STN:280:DyaK1czntVansg%3D%3D, PID: 9714637; 
http://www.cahmi.org/projects/children-with-special-health-care-needs-screener/, CSHCN screener—(Children with Special Health Care Needs (CSHCN) Screener, the Child and Health Measurement Initiative. Retrieved December 27, 2014, from; http://mchb.hrsa.gov/cshcn05/SD/oregon.htm, National Survey of Children with Special Health Care Needs 2005–2006: Oregon CSHCN Data. (2011). Retrieved December 6, 2011, from; Van Dyck, P.C., Kogan, M.D., McPherson, M.G., Weissman, G.R., Newacheck, P.W., Prevalence and characteristics of children with special health care needs (2004) Archives of Pediatric Adolescent Medicine, 158 (9), pp. 884-890; 
Kuhlthau, K., Hill, K.S., Yucel, R., Perrin, J.M., Financial burden for families of children with special health care needs (2005) Maternal and Child Health Journal, 9, pp. 207-218. , PID: 15965627; 
Bumbalo, J., Ustinich, L., Ramcharran, D., Schwalberg, R., Economic impact on families caring for children with special health care needs in New Hampshire: The effect of socioeconomic and health-related factors (2005) Maternal and Child Health Journal, 9, pp. 3-11. , PID: 15973476; 
Viner-Brown, S.I., Kim, H.K., Impact of caring for children with special health care needs on the family: Rhode Island’s experience (2005) Maternal and Child Health Journal, 9, pp. 59-66. , PID: 15973480; 
Porterfield, S.L., DeRigne, L., Medical home and out-of-pocket medical costs for children with special health care needs (2011) Pediatrics, 128 (5), pp. 892-900. , PID: 22007014; 
http://www.cdc.gov/prams/methodology.htm, CDC—Methodology—Pregnancy Risk Assessment Monitoring System—Reproductive Health. Retrieved February 18, 2013, from; http://public.health.oregon.gov/HealthyPeopleFamilies/DataReports/prams/Pages/index.aspx, Oregon PRAMS (Pregnancy Risk Assessment Monitoring System). Retrieved November 30, 2011, from; Hosmer, D.W., Lemeshow, S., (2013) Applied logistic regression, , Wiley-Blackwell, Oxford; 
StataCorp, (2009) Stata statistical software: Release 11, , StataCorp LP, College Station, TX; 
Bethell, C.D., Reed, D., Stein, R.E., Blumberg, S.J., Wells, N., Newacheck, P.W., Identifying children with special health care needs: development and evaluation of a short screening instrument (2002) Ambulatory Pediatrics, 2 (1), pp. 38-48. , PID: 11888437; 
Hoisington, A.T., Braverman, M.T., Hargunani, D.E., Adams, E.J., Alto, C.L., Health care providers’ attention to food insecurity in households with children (2012) Preventive Medicine, , PID: 22710141; 
Hager, E.R., Quigg, A.M., Black, M.M., Development and validity of a 2-item screen to identify families at risk for food insecurity (2010) Pediatrics, 126 (1), pp. 26-32. , PID: 20595453; 
Yu, H., Dick, A.W., Szilagyi, P.G., Does public insurance provide better financial protection against rising health care costs for families of children with special health care needs? (2008) Medical Care, 46, pp. 1064-1070. , PID: 18815528; 
Thyen, U., Kuhlthau, K., Perrin, J.M., Employment, child care, and mental health of mothers caring for children assisted by technology (1999) Pediatrics, 103 (6), pp. 1235-1242. , COI: 1:STN:280:DyaK1M3ot1OgsQ%3D%3D, PID: 10353935; 
http://www.amchp.org/programsandtopics/BestPractices/InnovationStation/ISDocs/AK-CUBS.pdf, Association of Maternal and Child Health Programs, Innovation Station. Alaska Childhood Understanding Behavior Survey (CUBS). Retrieved January 9, 2015, from; Rosenberg, K.D., Hembroff, L., Drisko, J., Viner-Brown, S., Decker, K., Lichter, E., New options for maternal and child health surveillance by state health departments (2011) Maternal and Child Health Journal, 15 (3), pp. 302-309. , PID: 20232127; 
http://www.ok.gov/health/Child_and_Family_Health/Maternal_and_Child_Health_Service/Data_and_Evaluation/The_Oklahoma_Toddler_Survey_(TOTS)/index.html, Oklahoma State Department of Health, Maternal and Child Health. The Oklahoma Toddlers Survey (TOTS). Retrieved January 18, 2015, from; Jones, A.D., Ngure, F.M., Pelto, G., Young, S.L., What are we assessing when we measure food security? A compendium and review of current metrics (2013) Advances in Nutrition, 4 (5), pp. 481-505. , PID: 24038241
UR  - https://www.scopus.com/inward/record.uri?eid=2-s2.0-84942368474&doi=10.1007%2fs10995-015-1735-9&partnerID=40&md5=66efc4dbc41d5c04b25b915b6d243ba4
ER  - 

TY  - JOUR
TI  - Food security, energy equity, and the global commons: a computable village model applied to sub-Saharan Africa
T2  - Regional Environmental Change
J2  - Reg. Environ. Change
VL  - 15
IS  - 7
SP  - 1215
EP  - 1227
PY  - 2015
DO  - 10.1007/s10113-014-0674-0
SN  - 14363798 (ISSN) 
AU  - Winter, E.
AU  - Faße, A.
AU  - Frohberg, K.
AD  - Institute for Environmental Economics and World Trade (IUW), Leibniz University Hannover, Königsworther Platz 1, Hannover, 30167, Germany
AD  - Institute for Food and Resource Economics (ILR), University of Bonn, Meckenheimer Allee 174, Bonn, 53115, Germany
AB  - The depletion and fragmentation of forest eco-systems represent the serious challenges for countries in sub-Saharan Africa. The living conditions close to forests reflect a typical livelihood situation in Eastern African countries, where the rural population is heavily dependent on forests and their contribution to households’ income, energy and hence food security, such is the case in Tanzania and Kenya for example. It is expected that current trends of deforestation will intensify, caused mainly by above-average population growth and the resultant food pressures combined with a rapid increase in energy demands. A computable village model has been developed to analyse the impact of alternative resource management strategies on the local income distribution and the long term resource use. The analysis uses the example of the Kakamega forest in Kenya and serves as an illustration of how forest resources significantly contribute to income generation in sub-Saharan African countries. Model results validate the assumed importance of forest income for the rural poor. Results further indicate that the sustainable utilization of forest resources will not be feasible unless alternative energy systems are broadly integrated into the village economy. © 2014, Springer-Verlag Berlin Heidelberg.
KW  - Bioenergy
KW  - Deforestation
KW  - Resource management
KW  - Sub-Saharan Africa
KW  - Value chain analysis
KW  - Village model
PB  - Springer Verlag
N1  - 施引文献 :8
N1  - Export Date: 18 January 2021
M3  - Article
DB  - Scopus
LA  - English
N1  - 通讯地址: Winter, E.; Institute for Environmental Economics and World Trade (IUW), Leibniz University Hannover, Königsworther Platz 1, Germany; 电子邮件: winter@iuw.uni-hannover.de
N1  - 参考文献: http://www.ifpri.org/publication/food-aid-market-development-sub-saharan-africa, Abdulai A, Barett C, Hazell P (2004) Food aid for market development in sub-Saharan Africa, International Food Policy Research Institute, Washington. , Accessed: 12. July 2008; Agrawal, A., Angelsen, A., Angelsen, A., Brockhaus, M., Kanninen, M., Sills, E., Sunderlin, W.D., Wertz-Kanounnikoff, S., Using community forest management to achieve REDD+ goals (2009) Realising REDD+: National strategy and policy options, pp. 201-212. , Bogor, Indonesia: Center for International Forestry Research (CIFOR); 
Angelsen, A., Agricultural expansion and deforestation: modelling the impact of population, market forces and property rights (1999) J Dev Econ, 58, pp. 185-218; 
Angelsen, A., Forest cover change in space and time: combining the von Thünen and forest transition theories, World Bank Policy Research Working Paper 4117 (2007) Washington; 
Arndt, C., Pauw, K., Thurlow, J., Biofuels and economic development in Tanzania. IFPRI Discussion Paper 00966 (2010) Development Strategy and Governance Division, , IFPRI, Washington; 
Arnold, M., Powell, B., Shanley, P., Sunderland, T.C., Forests, biodiversity and food security (2011) Int For Rev, 13 (3), pp. 259-265; 
Bacon, C.M., Getz, C., Kraus, S., Montenegro, M., Holland, K., The social dimensions of sustainability and change in diversified farming systems (2012) Ecol Soc, 17 (4), p. 41; 
Bird DN, Zanchi G, Pena N (2013) A method for estimating the indirect land use change from bioenergy activities based on the supply and demand of agricultural based energy. Biomass Bioenergy article in press; Bleher, B., Uster, D., Bergsdorf, T., Assessment of threat status and management effectiveness in Kakamega Forest, Kenya (2006) Biodivers Conserv, 15, pp. 1159-1177; 
Börner, J., Winter, E., Mburu, J., Guthiga, P., Mutie, S., Frohberg, K., (2006) Opportunity costs of biodiversity conservation in Kenyan tropical rainforest. Paper presented at the conference framing land use dynamics II, Utrecht (2007) The Netherlands, pp. 17-20; 
Börner, J., Mburu, J., Guthiga, P., Wambua, S., Assessing opportunity costs of conservation: ingredients for protected area management in the Kakamega Forest (2009) Western Kenya. Forest Policy Econ, 11 (7), pp. 459-467; 
Branca, G., McCarthy, N., Lipper, L., Jolejole, M., Climate smart agriculture: a synthesis on empirical evidence of food security and mitigation benefits of improved cropland management, mitigation of climate change in agriculture (MICCA) Programme Research Working Paper, FAO (2011) Rome; 
Brander, J.A., Taylor, M.S., International trade between consumer and conservationist countries (1997) Resour Energy Econ, 19, pp. 267-297; 
Bugaje, I.M., Renewable energy for sustainable development in Africa: a review (2006) Renew Sustain Energy Rev, 10 (6), pp. 603-612; 
Burgess, N.D., Butynski, T., Cordeiro, N., Doggart, N., Fjeldsa, J., Howell, K.M., Kilahama, F.B., Stuart, W.T., The biological importance of the Eastern Arc Mountains of Tanzania and Kenya (2007) Biol Conserv, 134 (2), pp. 209-231; 
Clark, C.W., Mathematical bioeconomics: the optimal management of renewable resources. Wiley-Interscience, New York (1990) ISBN-10; 
Conelly, T., Chaiken, M., Intensive farming, agro-diversity, and food security under conditions of extreme population pressure in western Kenya (2000) Human Ecol, 28 (1), pp. 19-51; 
Conrad, (2010) Resource economics, , Cambridge University Press, Cambridge; 
de Janvry, A., Fafchamps, F., Sadoulet, E., Peasant household behaviour with missing markets: some paradoxes explained (1991) Econ J, 101 (409), pp. 1400-1417; 
http://common-fund.org, Dufey A, Vermeulen S, Vorley B (2007) Biofuels: strategic choices for commodity dependent developing countries, Amsterdam,. Accessed: 15.03.2008; African perspectives on genetic resources. A handbook on laws, policies, and institutions governing access and benefit sharing. Environmental Law Institute, Washington, D.C (2003) ISBN 1-58576-068-4; 
Fafchamps, M., (2004) Market institutions in sub-Saharan Africa: theory and practice, , MIT Press, Cambridge; 
Food and Nutrition Technical Report Series 1, Human energy requirements (2001) Rome; 
http://www.fao.org/docrep/009/a0773e/a0773e00.htm, FAO (2007) State of the World’s Forests 2007, Food and Agricultural Organization of the United Nations, Rome. Accessed: 23.04.2008; Jatropha: a smallholder bioenergy crop—the potential for pro-poor development. Rome (2010) ISBN 978-92-5-106438-2; 
Faße, A., Grote, U., The economic relevance of sustainable agroforestry practices—an empirical analysis from Tanzania (2013) Ecol Econ, 94, pp. 86-96; 
Favretto, N., Sringer, L., Dougill, A., (2013) Unpacking livelihood challenges and opportunities in energy crop cultivation: perspectives on Jatropha curcas projects in Mali. SRI Paper No. 45, , University of Leeds, Leeds, UK; 
http://www.isf.lilik.it/files/jatropha/jes.pdf, Greco del G, Rademakers L (2006) The Jatropha energy system. An integrated approach to decentralized and sustainable energy production at the village level. Ingegneria Senza Frontiere (Engineers without borders—Italy). Accessed: 05.08. 2008; Green, J.M.H., Larrosa, C., Burgess, N.D., Balmford, A., Johnston, A., Mbilinyi, B.P., Platts, P.J., Coad, L., Deforestation in an African biodiversity hotspot: extent, variation and the effectiveness of protected areas (2013) Biol Conserv, 164, pp. 62-72; 
http://hss.ulb.uni-bonn.de/diss_online, Guthiga P (2007) Economic assessment of different management approaches of Kakamega forest in Kenya: cost-benefit and local community satisfaction analysis. PHD Thesis, University of Bonn Accessed: 05.08. 2008; Guthiga, P., Understanding local community perceptions of existing forest management approaches of a Kenyan rainforest (2008) Int J Soc For, 1 (2), pp. 145-167; 
Hall, R., Land grabbing in Southern Africa: many faces of the investor rush (2011) Rev Afr Polit Econ, 38 (128), pp. 193-214; 
Hazell, P.B., Norton, R.D., (1986) Mathematical Programming for economic analysis in agriculture, , Macmillan Publishing, New York; 
http://tanzanianetwork.de/download/Themen/Energie/HENNING_2004Renewable_Energy_with_Jatropha_(Englisch).pdf, Henning RK (2004) The Jatropha system, published by Tanzania-network.de. Accessed: 01.08.2008; Holden, S., Lofgren, H., Assessing the impacts of natural resource management policy interventions with a village general equilibrium model. In Shiferaw B, Ade Freeman H, Swinton S (eds) Natural resource management in agriculture: methods for assessing economic and environmental impacts (2005) CABI Publishing, pp. 295-318; 
Holden, S., Shiferaw, B., Pender, J., Policy analysis for sustainable land management and food security in Ethiopia. IFPRI Research Report No. 140 (2005) Washington, , http://dx.doi.org/10.2499/0896291456RR140; 
Holden, S., Shiferaw, B., Pender, J., Policies for poverty reduction, sustainable land management and food security—a bio-economic model with market imperfections (2006) Strategies for sustainable land management in the east African highlands, , Pender J, Place F, Ehui S, (eds), International Food Policy Research Institute, Washington, D. C; 
http://www.worldenergyoutlook.org/media/weowebsite/2008-1994/WEO2006.pdf, IEA (International Energy Agency) (2006) World Energy Outlook. Accessed: 01.08.2008; Connecting poverty & ecosystem services focus on Tanzania (2005) Report, , http://www.iisd.org/pdf/2005/economics_poverty_tanzania.pdf; 
Jerneck, A., Olsson, L., More than trees! Understanding the agroforestry adoption gap in subsistence agriculture: insights from narrative walks in Kenya (2013) J Rural Studies, 32 (4), pp. 114-125; 
Jindal, R., Kerr, J.M., Ferarro, P.J., Swallow, B.M., Social dimensions of procurement auctions for environmental service contracts: evaluating trade-offs between cost-effectiveness and participation by the poor in rural Tanzania (2013) Land Use Policy, 31, pp. 71-80; 
Johannson, K.E., Nantongo, C., Gondo, P., Roos, A., Kleinschmidt, D., Community based forest groups in Eastern and Southern Africa—a study of prospects for capacity development (2013) Int For Rev, 15 (4), pp. 471-488; 
http://edepot.wur.nl/41683, Jongschaap R, Corre WJ, Bindraban PS, Brandenburg WA (2007) Claims and facts on Jatropha curcas L.: global Jatropha curcas evaluation, breeding and propagation programme. Plant Research International, 42, Wageningen, The Netherlands. Accessed: 23.04.2008; Kaiser, H.M., Messer, K.D., (2011) Mathematical programming for agricultural, environmental and resource economics, , Wiley, New York; 
Kamanga, P., Vedeld, P., Sjaastad, E., Forest incomes and rural livelihoods in Chiradzulu District, Malawi (2009) Ecol Econ, 68 (3), pp. 613-624; 
Kamau, M., Farm household allocative efficiency. A multi-dimensional perspective on labour use in Western Kenya. PhD Thesis, Wageningen University (2007) ISBN 90-6464-205-0; 
Kisekka-Ntale, F., (2008) Institutional dilemmas in tropical resource management: a case study of Kakamega Forest, , Kenya, Dissertation Universität Leibzig; 
Kowero, G., Campbell, B.M., Sumaila, U.R., Policies and governance structures in Woodlands of Southern Africa (2003) Center for International Forestry Research (CIFOR), , Bogor, Indonesia; 
Kremen, C., Iles, A., Bacon, C., Diversified farming systems: an agroecological, systems-based alternative to modern industrial agriculture (2012) Ecol Soc, 17 (4), p. 44. , http://dx.doi.org/10.575; 
Kumar, V., Makkar, H.P.S., Becker, K., Evaluations of the nutritional value of Jatropha curcas protein isolate in common carp (Cyprinus carpio L.) (2011) J Anim Physiol Anim Nutrit, 96 (6), pp. 1012-1019; 
Lung, T., Schaab, G., Assessing fragmentation and disturbance of west Kenyan rainforests by means of remotely sensed time series data and landscape metrics (2006) Afr J Ecol, 44 (4), pp. 491-506; 
Maeda, E.E., Clark, B.J.F., Pellikka, P., Silijander, M., Modelling agricultural expansion in Kenya’s Eastern Arc Mountains biodiversity hotspot (2010) Agric Syst, 103 (9), pp. 609-620; 
Mbunga, D., (2001) Forest outlook studies in Africa (FOSA): Kenya country report. FAO, Rome. ftp://www.fao.org/docrep/fao/005/y8693e/y8693e00.pdf (2008) Accessed, 5, p. 08. , ftp://www.fao.org/docrep/fao/005/y8693e/y8693e00.pdf; 
Monela, G.C., Kajembe, G.C., Kaoneka, A.R.S., Kowero, G., Household livelihood strategies in the Miombo Woodlands of Tanzania: emerging trends (2001) Tanzania J of For Nat Conserv, 73, pp. 17-33; 
www.jatropha.de/cooker/stump-tx.htm, Mühlbauer A, Esper A, Stumpf E, Baumann R (1998) Rural energy, equity and employment: role of Jatropha Curcas. Accessed: 27.01.2008; Müller, D., Mburu, J., Forecasting hotspots of forest clearing in Kakamega Forest, Western Kenya (2008) Paper to be presented at the ISEE conference Nairobi 7–11 August, p. 2008; 
Müller, D., Mburu, J., Forecasting hotspots of forest clearing in Kakamega Forest, Western Kenya (2009) For Ecol Manag, 257 (3), pp. 968-977; 
Mulugetta, Y., Evaluating the economics of biodiesel in Africa (2009) Renew Sustain Energy Rev, 13 (6-7), pp. 1592-1598; 
Muys, B., Achten, W., Matthijs, E., Sing, V.P., Verchot, L., (2007) Life cycle inventory of biodiesel production from Jatropha, , Wageningen, The Netherlands; 
Mwangi, E., Ostrom, E., Padmanabhan, M., A century of institutions and ecology in East Africa’s Rangelands: linking institutional robustness with ecological resilience of Kenya’s Maasailand (2009) Beckmann V, , Institutions and sustainability: Springer; 
Nakajima, C., Subjective equilibrium theory of the farm household (1986) Amsterdam; 
Ndegwa, G., Breuer, T., Hamhaber, J., Woodfuels in Kenya and Rwanda: powering and driving the economy of the rural areas (2011) Rural, 45 (2), pp. 26-30; 
Pascal, P., Tiers, S., Dosso, M., Evolution des marges agricoles de la foret protegee de Kakamega (Ouest kenyan): une dynamique sous surveillance (2004) Cahiers Agricultures, 13, pp. 473-479; 
Persha, L., Blomley, T., Management decentralization and montane forest conditions in Tanzania (2009) Conserv Biol, 23 (6), pp. 1485-1496; 
Pfeifer, M., Burgess, N.D., Swetnam, R.D., Platts, P.J., Willcock, S., Marchant, R., Protected areas: mixed success in conserving East Africa’s evergreen forests (2012) PLoS ONE, 7 (6), pp. 1-10; 
http://www.hindawi.com/journals/aess/2012/616383/, Pinho R, Miller R, Alfaia S (2012) Agroforestry and the improvement of soil fertility: a view from Amazoniain. In: Applied and environmental soil science, Vol. 2012. Accessed: 12.06.2013; Powell, B., Hall, J., Johns, T., Forest cover, use and dietary intake in the East Usambara Mountains, Tanzania (2011) Int For Rev, 13 (3), pp. 305-318; 
Prueksakorn, K., Gheewala S (2008) Full chain energy analysis of biodiesel from Jatropha curcas L. in Thailand (2008) Environmental science and technology, Published on web 03/19/2008. Purdue University: Jatropha curcas. URL: hort.purdue.edu [Accessed; 
http://www.uneprisoe.org/upload/unep%20ris%C3%B8/pdf%20files/economics%20of%20forest%20and%20forest%20carbon%20projects.pdf, Romero M, Traerup S, Wieben L, Moller E, Koch A (2013) Economics of forest and forest carbon projects—translating lessons learned in national REDD+ implementation. UN-REDD Programme Report, Accessed: 20.06.2013; Romijn, H., Land clearing and greenhouse gas emissions from Jatropha biofuels on African Miombo woodlands (2011) Energy Policy, 39, pp. 5751-5762. , COI: 1:CAS:528:DC%2BC3MXhsVWrsbzK; 
Romijn, H., Caniëls, M., The Jatropha biofuels sector in Tanzania 2005–9: evolution towards sustainability? (2011) Res Policy, 40, pp. 618-636; 
Scherr, S.J., McNeely, J.A., Biodiversity conservation and agricultural sustainability: towards a new paradigm of ecoagriculture landscapes (2008) Phil Trans R Soc B, 363, pp. 477-494; 
Segerstedt, A., Bobert, J., Revising the potential of large-scale Jatropha oil production in Tanzania: an economic land evaluation assessment (2013) Energy Policy, 57, pp. 491-505; 
Spaan, W., Bodnar, F., Idoe, O., De Graaff, J., Implementation of contour vegetation barriers under farmer conditions in Burkina Faso and Mali (2004) Q J Int Agric, 43 (1), pp. 21-38; 
Sunderlin, W., Dewi, S., Puntodewo, A., Müller, V., Angelsen, A., Epprecht, M., Why forests are important for global poverty alleviation: a spatial explanation (2008) Ecol Soc, 13 (2), p. 24. , http://www.ecologyandsociety.org/vol13/iss2/art24/; 
Taylor, J.E., Adelman, I., Agricultural household models: genesis evolutions, and extensions (2003) Rev Econ Househ, 1, pp. 33-58; 
Tittonell, P., Vanlauwe, B., Leffelaar, P.A., Shepherd, K.D., Giller, K.G., Exploring diversity of smallholder farms in western Kenya (2005) Agric Ecosyst Environ, 110, pp. 166-184; 
Tscharntke, T., Clough, Y., Bhagwat, S.A., Buchori, D., Faust, H., Hertel, D., Hölscher, D., Wanger, T.C., Multifunctional shade-tree management in tropical agroforestry landscapes—a review (2011) J Appl Ecol, 48, pp. 619-629; 
www.un.org/esa/sustdev/csd/csd15/documents/csd15_bp2.pdf, United Nations (2007) Department of Economic and Social Affairs, Commission on sustainable development, small-scale production and use of liquid biofuels in sub-Saharan Africa: perspectives for sustainable development, DESA/DSD/2007/2. Accessed 05.06. 2012; Nations, U., Sustainable land use for the 21st century, publication of the Sustainable Development in the 21st century (SD21) project (2012) Accessed, 6 (2012), p. 05; 
Van der Zaan, D., Assessing the sustainable biomass production for the bioenergy market—the case of Jatropha in Peru, Diploma Thesis, University of Hannover. Institute for Environmental Economics and World Trade (2008) Faculty of Economics, , University of Hannover, Germany; 
Van Eijck, J., Romijn, H., Prospects for Jatropha biofuels in Tanzania: an analysis with strategic niche management (2008) Energy Policy, 36 (1), pp. 311-325; 
Vedeld, P., Angelsen, A., Sjaastad, E., Berg, G., (2004) Counting on the environment: forest income and the rural poor. Environmental Economic Series No. 98, , World Bank, Washington; 
Wan, M., Colfer, C.P., Powell, B., Forests, women and health: opportunities and challenges for conservation (2011) Int For Rev, 13 (3), pp. 369-387; 
Winter, E., Frohberg, K., Properties of flexible functional forms for modeling bilateral export supply and import demand in multi-country agri-food models. Paper presented on the 11th Congress of European Association of Agricultural Economists EAAE, Copenhagen (2005) Denmark August, 2005, pp. 24-27
UR  - https://www.scopus.com/inward/record.uri?eid=2-s2.0-85027940808&doi=10.1007%2fs10113-014-0674-0&partnerID=40&md5=b83387bf0dc8b7b0efbb5ed591d65956
ER  - 

TY  - JOUR
TI  - Change of water sources reduces health risks from heavy metals via ingestion of water, soil, and rice in a riverine area, South China
T2  - Science of the Total Environment
J2  - Sci. Total Environ.
VL  - 530-531
SP  - 163
EP  - 170
PY  - 2015
DO  - 10.1016/j.scitotenv.2015.05.100
SN  - 00489697 (ISSN) 
AU  - Zhang, L.
AU  - Mo, Z.
AU  - Qin, J.
AU  - Li, Q.
AU  - Wei, Y.
AU  - Ma, S.
AU  - Xiong, Y.
AU  - Liang, G.
AU  - Qing, L.
AU  - Chen, Z.
AU  - Yang, X.
AU  - Zhang, Z.
AU  - Zou, Y.
AD  - Department of Toxicology, School of Public Health, Guangxi Medical University, Nanning, 530021, China
AD  - Atmospheric Environment Research Center, Scientific Research Academy of Guangxi Environmental Protection, Nanning, 530021, China
AD  - Department of Occupational Health and Environmental Health, School of Public Health, Guangxi Medical University, Nanning, 530021, China
AD  - Department of Epidemiology and Health Statistic, School of Public Health, Guangxi Medical University, Nanning, 530021, China
AB  - This study evaluates the effect of water source change on heavy metal concentrations in water, paddy soil, and rice, as well as the health risks to residents of three riverine communities in South China. The results show that after substituting the sources of drinking water, heavy metal levels (except for Pb at Tangjun) in drinking water were below WHO guideline values and the potential risk from drinking water may be negligible. The As (46.2-66.8%), Pb (65.7-82.6%), Cd (50.8-55.0%), and Hg (28.3-32.6%) concentrations in paddy soils in Sanhe and Lasha significantly (p<. 0.05) decreased with a change of irrigation water sources compared to Tangjun, without change of irrigation water source. Similarly, the Cd (39.1-81.3%) and Hg (60.0-75.0%) concentrations in rice grown at Sanhe and Lasha significantly (p<. 0.05) decreased compared to those at Tangjun. Consequently, replacing irrigation water source significantly (p<. 0.05) reduced the hazard quotient (HQ) and cancer risk for the corresponding single metal via soil ingestion and rice consumption. Despite that total non-carcinogenic and carcinogenic risks at Sanhe and Lasha were significantly decreased, they still exceeded the maximum acceptable limits recommended by US EPA, indicating that residents of these two communities remain at high risks of both non-cancer and cancer effects. © 2015.
KW  - Health risk reduction
KW  - Heavy metal contamination
KW  - Mining
KW  - Water-soil-rice
KW  - Diseases
KW  - Health
KW  - Health risks
KW  - Heavy metals
KW  - Irrigation
KW  - Lead
KW  - Mining
KW  - Pollution
KW  - Potable water
KW  - Soils
KW  - Water
KW  - Water analysis
KW  - Water resources
KW  - Acceptable limit
KW  - Carcinogenic risk
KW  - Guideline values
KW  - Heavy metal concentration
KW  - Heavy metal contamination
KW  - Heavy metal levels
KW  - Irrigation waters
KW  - Risk reductions
KW  - Soil pollution
KW  - arsenic
KW  - cadmium
KW  - lead
KW  - mercury
KW  - heavy metal
KW  - pollutant
KW  - soil
KW  - cancer
KW  - drinking water
KW  - health risk
KW  - heavy metal
KW  - irrigation
KW  - mining
KW  - rice
KW  - soil
KW  - water supply
KW  - Article
KW  - cancer risk
KW  - China
KW  - concentration (parameters)
KW  - food safety
KW  - health hazard
KW  - heavy metal removal
KW  - high risk population
KW  - irrigation (agriculture)
KW  - priority journal
KW  - reference value
KW  - rice
KW  - risk reduction
KW  - soil
KW  - soil quality
KW  - water contamination
KW  - water quality
KW  - water supply
KW  - world health organization
KW  - analysis
KW  - chemistry
KW  - environmental exposure
KW  - food contamination
KW  - human
KW  - Oryza
KW  - pollutant
KW  - risk assessment
KW  - statistics and numerical data
KW  - water supply
KW  - China
KW  - China
KW  - Environmental Exposure
KW  - Environmental Pollutants
KW  - Food Contamination
KW  - Humans
KW  - Metals, Heavy
KW  - Oryza
KW  - Risk Assessment
KW  - Soil
KW  - Water Supply
PB  - Elsevier
N1  - 施引文献 :48
N1  - Export Date: 18 January 2021
M3  - Article
DB  - Scopus
N1  - CODEN: STEVA
C2  - 26026418
LA  - English
N1  - 通讯地址: Zhang, Z.; Department of Occupational Health and Environmental Health, School of Public Health, Guangxi Medical UniversityChina
N1  - 化学物质/CAS: arsenic, 7440-38-2; cadmium, 22537-48-0, 7440-43-9; lead, 7439-92-1, 13966-28-4; mercury, 14302-87-5, 7439-97-6; Environmental Pollutants; Metals, Heavy; Soil
N1  - 基金资助详情: 2011GXNSFD018029
N1  - 基金资助文本 1: This study was sponsored by the Natural Science Foundation of Guangxi, China (grant number: 2011GXNSFD018029 ). The authors acknowledge Professor Li Ye of Guangxi Medical University, who provided language help during the research.
N1  - 参考文献: Bandowe, B.A., Bigalke, M., Boamah, L., Nyarko, E., Saalia, F.K., Wilcke, W., Polycyclic aromatic compounds (PAHs and oxygenated PAHs) and trace metals in fish species from Ghana (West Africa): bioaccumulation and health risk assessment (2014) Environ. Int., 65, pp. 135-146; 
Chervona, Y., Arita, A., Costa, M., Carcinogenic metals and the epigenome: understanding the effect of nickel, arsenic, and chromium (2012) Metallomics, 4 (7), pp. 619-627; 
Clarkson, T.W., Magos, L., Myers, G.J., The toxicology of mercury-current exposures and clinical manifestations (2003) N. Engl. J. Med., 349 (18), pp. 1731-1737; 
DalCorso, G., Manara, A., Furini, A., An overview of heavy metal challenge in plants: from roots to shoots (2013) Metallomics, 5 (9), pp. 1117-1132; 
Ferreira-Baptista, L., De Miguel, E., Geochemistry and risk assessment of street dust in Luanda, Angola: a tropical urban environment (2005) Atmos. Environ., 39 (25), pp. 4501-4512; 
Fox, D.I., Pichler, T., Yeh, D.H., Alcantar, N.A., Removing heavy metals in water: the interaction of cactus mucilage and arsenate (As (V)) (2012) Environ. Sci. Technol., 46 (8), pp. 4553-4559; 
Fu, J., Zhou, Q., Liu, J., Liu, W., Wang, T., Zhang, Q., High levels of heavy metals in rice (Oryza sativa L.) from a typical E-waste recycling area in southeast China and its potential risk to human health (2008) Chemosphere, 71 (7), pp. 1269-1275; 
Granero, S., Domingo, J.L., Levels of metals in soils of Alcala' de Henares, Spain: human health risks (2002) Environ. Int., (28), pp. 159-164; 
Gutiérrez, R.L., Rubio-Arias, H., Quintana, R., Ortega, J.A., Gutierrez, M., Heavy metals in water of the San Pedro River in Chihuahua, Mexico and its potential health risk (2008) Int. J. Environ. Res. Public Health, 5 (2), pp. 91-98; 
Horvat, M., Nolde, N., Fajon, V., Jereb, V., Logar, M., Lojen, S., Total mercury, methylmercury and selenium in mercury polluted areas in the province Guizhou, China (2003) Sci. Total Environ., 304 (1-3), pp. 231-256; 
Hu, Y.Q., More than 1,300 people poisoned in Hunan. China Daily 2009, , http://www.chinadaily.com.cn/china/2009-08/21/content_8596829.htm, Available, (accessed on 11 December, 2014); 
Huang, K.X., Qin, L.M., Wu, S.Z., Huang, H., Situation and remedial measures for heavy metals pollution in Hechi city of Guangxi (2012) J. Guangxi Acad. Sci., 28 (4), pp. 320-324. , [in Chinese]; 
Huang, Z., Pan, X.D., Wu, P.G., Han, J.L., Chen, Q., Health risk assessment of heavy metals in rice to the population in Zhejiang, china (2013) PLoS ONE, 8 (9), p. e75007; 
Agents Classified by the IARC Monographs, Volumes 1-111, , http://10.102.3.20/files/4032000000473F39/monographs.iarc.fr/ENG/Classification/ClassificationsGroupOrder.pdf, Available, (accessed on 23 December, 2014); 
Jarup, L., Hazards of heavy metal contamination (2003) Br. Med. Bull., 68 (1), pp. 167-182; 
Ji, K., Kim, J., Lee, M., Park, S., Kwon, H.J., Cheong, H.K., Assessment of exposure to heavy metals and health risks among residents near abandoned metal mines in Goseong, Korea (2013) Environ. Pollut., 178, pp. 322-328; 
Khan, S., Cao, Q., Zheng, Y.M., Huang, Y.Z., Zhu, Y.G., Health risks of heavy metals in contaminated soils and food crops irrigated with wastewater in Beijing, China (2008) Environ. Pollut., 152 (3), pp. 686-692; 
Khan, S., Reid, B.J., Li, G., Zhu, Y.G., Application of biochar to soil reduces cancer risk via rice consumption: a case study in Miaoqian village, Longyan, China (2014) Environ. Int., 68, pp. 154-161; 
Lăcătuşu, R., Răută, C., Cărstea, S., Ghelase, I., Soil-plant-man relationships in heavy metal polluted areas in Romania (1996) Appl. Geochem., 11, pp. 105-107; 
Li, L., Zhang, G.P., Liu, H., Xiang, M., Wei, X.F., Antimony and arsenic migration and environmental impact on river draining in the Dachang multi-metalliferous mine area in Guangxi, China (2009) Res. Environ. Sci., 6, pp. 682-687. , (in Chinese); 
Li, P., Wang, X., Allinson, G., Li, X., Xiong, X., Risk assessment of heavy metals in soil previously irrigated with industrial wastewater in Shenyang, China (2009) J. Hazard. Mater., 161 (1), pp. 516-521; 
Li, G., Sun, G.X., Williams, P.N., Nunes, L., Zhu, Y.G., Inorganic arsenic in Chinese food and its cancer risk (2011) Environ. Int., 37 (7), pp. 1219-1225; 
Liu, C.P., Luo, C.L., Gao, Y., Li, F.B., Lin, L.W., Wu, C.A., Arsenic contamination and potential health risk implications at an abandoned tungsten mine, southern China (2010) Environ. Pollut., 158 (3), pp. 820-826; 
Liu, X., Song, Q., Tang, Y., Li, W., Xu, J., Wu, J., Human health risk assessment of heavy metals in soil-vegetable system: a multi-medium analysis (2013) Sci. Total Environ., pp. 530-540; 
Lucho-Constantino, C.A., Álvarez-Suárez, M., Beltrán-Hernández, R.I., Prieto-García, F., Poggi-Varaldo, H.M., A multivariate analysis of the accumulation and fractionation of major and trace elements in agricultural soils in Hidalgo State, Mexico irrigated with raw wastewater (2005) Environ. Int., 31 (3), pp. 313-323; 
Luo, Z.X., Jie, C.S., Mao, X.D., Heavy metals pollution of soil bioremediation technology application (2010) Jiangxi Chem. Ind., 6 (2), pp. 100-103. , [in Chinese]; 
Luo, C., Liu, C., Wang, Y., Liu, X., Li, F., Zhang, G., Heavy metal contamination in soils and vegetables near an e-waste processing site, South China (2011) J. Hazard. Mater., 186 (1), pp. 481-490; 
Martin, M., Duncan, E., Coughtrey, P., The distribution of heavy metals in a contaminated woodland ecosystem (1982) Environ. Pollut., 3 (2), pp. 147-157; 
(2014) Technical Guidelines for Risk Assessment of Contaminated Sites (HJ 253-2014), , (in Chinese); 
The twelfth five year plan for national environmental protection, , http://gcs.mep.gov.cn/hjgh/shierwu/201210/t20121029_240586.htm, Available, ((accessed on 10 December, 2014). [in Chinese]); 
(2006) Standards for Drinking Water Quality (GB 5749-2006), , (in Chinese); 
(1995) Environmental Quality Standard for Soils (GB 15618-1995), , (in Chinese); 
(2005) Standards for Irrigation Water Quality (GB 5084-2005), , (in Chinese); 
(2012) Maximum Levels of Contaminants in Foods (GB 2762-2012), , (in Chinese); 
Miller, J., Hudson-Edwards, K., Lechler, P., Preston, D., Macklin, M., Heavy metal contamination of water, soil and produce within riverine communities of the Ri{dotless}o Pilcomayo basin, Bolivia (2004) Sci. Total Environ., 320 (2), pp. 189-209; 
N'Guessan, Y.M., Probst, J.L., Bur, T., Probst, A., Trace elements in stream bed sediments from agricultural catchments (Gascogne region, S-W France): where do they come from? (2009) Sci. Total Environ., 407 (8), pp. 2939-2952; 
Oliver, M.A., Soil and human health: a review (1997) Eur. J. Soil Sci., 48 (4), pp. 573-592; 
Satarug, S., Long-term exposure to cadmium in food and cigarette smoke (2012) Curr. Drug Metab., 13, pp. 257-271; 
Sharma, R.K., Agrawal, M., Marshall, F., Heavy metal contamination of soil and vegetables in suburban areas of Varanasi, India (2007) Ecotoxicol. Environ. Saf., 66 (2), pp. 258-266; 
Singh, K.P., Mohan, D., Sinha, S., Dalwani, R., Impact assessment of treated/untreated wastewater toxicants discharged by sewage treatment plants on health, agricultural, and environmental quality in the wastewater disposal area (2004) Chemosphere, 55 (2), pp. 227-255; 
Singh, A., Sharma, R.K., Agrawal, M., Marshall, F.M., Health risk assessment of heavy metals via dietary intake of foodstuffs from the wastewater irrigated site of a dry tropical area of India (2010) Food Chem. Toxicol., 48 (2), pp. 611-619; 
Sipter, E., Rozsa, E., Gruiz, K., Tatrai, E., Morvai, V., Site-specific risk assessment in contaminated vegetable gardens (2008) Chemosphere, 71 (7), pp. 1301-1307; 
Risk assessment guidance for superfund volume I: human health evaluation manual (part A) (1989) EPA/540/1-89/002, , U.S. Office of Emergency and Remedial Response, Washington, DC; 
Risk assessment guidance for superfund: volume III - part A, process for conducting probabilistic risk assessment (2001) EPA 540-R-02-002, , Washington, DC; 
National recommended water quality criteria (2002) EPA-822-R-02-047, , U.S. Office of Science and Technology; 
Supplemental guidance for developing soil screening levels for superfund sites (2002) OSWER 9355.4-24, , U.S. Office of Emergency and Remedial Response, Washington, DC; 
Region 9, regional screening levels tables, , http://www.epa.gov/region9/superfund//prg/index.html, Available, (accessed on 23 December, 2014); 
Valipour, M., A comparison between horizontal and vertical drainage systems (include pipe drainage, open ditch drainage, and pumped wells) in anisotropic soils (2012) IOSR J. Mech. Civil Eng., 4 (1), pp. 7-12; 
Valipour, M., Effect of drainage parameters change on amount of drain discharge in subsurface drainage systems (2012) IOSR J. Agric. Vet. Sci., 1 (4), pp. 10-18; 
Valipour, M., Comparison of different drainage systems usable for solution of environmental crises in soil (2013) The 1st International Conference on Environmental Crises and its Solutions, Kish Island, Iran; 
Valipour, M., Scrutiny of inflow to the drains applicable for improvement of soil environmental conditions (2013) The 1st International Conference on Environmental Crises and its Solutions, Kish Island, Iran; 
Valipour, M., Drainage, waterlogging, and salinity (2014) Arch. Agron. Soil Sci., pp. 1-16; 
(2009) Inorganic Chromium (III) Compounds; 
Lead in drinking-water. Background document for development of WHO guidelines for drinking-water quality (2011) WHO/SDE/WSH/03.04/09/Rev/1; 
(2011) Guidelines for Drinking-water Quality, pp. 1-564; 
Williams, P.N., Lei, M., Sun, G., Huang, Q., Lu, Y., Deacon, C., Occurrence and partitioning of cadmium, arsenic and lead in mine impacted paddy rice: Hunan, China (2009) Environ. Sci. Technol., 43 (3), pp. 637-642; 
Xinhua, Over 600 children in NW China show abnormal blood lead. China Daily, , http://www.chinadaily.com.cn/china/2009-08/13/content_8567639.htm, Available, ((accessed on 11 December, 2014). [in Chinese]); 
Xu, J.Q., Li, J., Cadmium-tainted Rice Only Found in Regions. China Daily, , http://www.chinadaily.com.cn/cndy/2011-02/16/content_12022030.htm, Available, ((assessed on 11 December, 2014). [in Chinese]); 
Zhang, X.Y., Tang, X.L., Zhao, C.L., Zhang, G., Hu, H.S., Wu, H.D., Health risk evaluation for the inhabitants of a typical mining town in a mountain area, South China (2008) Ann. N. Y. Acad. Sci., 1140, pp. 263-273; 
Zhang, H., Feng, X., Larssen, T., Qiu, G., Vogt, R.D., In inland China, rice, rather than fish, is the major pathway for methylmercury exposure (2010) Environ. Health Perspect., 118 (9), pp. 1183-1188; 
Zheng, J., Chen, K.H., Yan, X., Chen, S.J., Hu, G.C., Peng, X.W., Heavy metals in food, house dust, and water from an e-waste recycling area in South China and the potential risk to human health (2013) Ecotoxicol. Environ. Saf., 96, pp. 205-212; 
Zhuang, P., McBride, M.B., Xia, H., Li, N., Li, Z., Health risk from heavy metals via consumption of food crops in the vicinity of Dabaoshan mine, South China (2009) Sci. Total Environ., 407 (5), pp. 1551-1561; 
Zhuang, P., Zou, B., Li, N.Y., Li, Z.A., Heavy metal contamination in soils and food crops around Dabaoshan mine in Guangdong, China: implication for human health (2009) Environ. Geochem. Health, 31 (6), pp. 707-715
UR  - https://www.scopus.com/inward/record.uri?eid=2-s2.0-84930615064&doi=10.1016%2fj.scitotenv.2015.05.100&partnerID=40&md5=12edb12df49526e1599ea9a2df63e3bf
ER  - 

TY  - JOUR
TI  - Quantifying postharvest losses along a commercial tomato supply chain in Fiji: A case study
T2  - Journal of Applied Horticulture
J2  - J. Appl. Hortic.
VL  - 17
IS  - 3
SP  - 199
EP  - 204
PY  - 2015
SN  - 09721045 (ISSN) 
AU  - Underhill, S.J.R.
AU  - Kumar, S.
AD  - Faculty of Science, Health, Education and Engineering, University of the Sunshine Coast, Maroochydore DC, QLD  4558, Australia
AD  - Queensland Alliance for Agriculture and Food Innovation, University of Queensland, St. Lucia, QLD  4072, Australia
AD  - University of the South Pacific, Faculty of Business and Economics, Suva, Fiji
AB  - This paper reports on a detailed case study of postharvest losses along a commercial small holder tomato supply chain in Fiji. It is the first systematic quantification of postharvest horticultural losses undertaken in Fiji. Postharvest loss was measured from harvest through to product arrival at the Suva municipal fruit and vegetable markets, with post-municipal market loss determined using simulated storage conditions. In this study, 32.9% of the harvested product was removed from the commercial supply chain due to rots (8.8%), failure to ripen (8.9%), insujficient volume fill a carton (7.8%), physical damage during transport (0.1%) and fruit being over-ripe (6.4%). Poor temperature management during on-farm product ripening and limited on-farm postharvest hygiene were key contributors to the observed loss. In trace-back studies to identify the end-use of all product removed from the commercial chain, of the 32.9% total commercial postharvest loss, 11.0% was consumed at home and/or traded within the village, 6.3% was fed to domestic livestock, and a further 14.7% ended up as on-farm waste or dumped at the municipal refuge. Based on simulated ambient storage condition, once the fruit arrived at the municipal markets, daily postharvest loss thereafter was between 8.3% and 13.4%. Overall accumulative postharvest losses based on three days post-market ambient storage was 60.8%. Postharvest ripening, storage and transport conditions along the supply chain are discussed.
KW  - Fiji
KW  - Food security
KW  - Food wastage
KW  - Pacific
KW  - Postharvest horticulture
KW  - Supply chain
PB  - Society for Advancement of Horticulture
N1  - 施引文献 :7
N1  - Export Date: 18 January 2021
M3  - Article
DB  - Scopus
LA  - English
N1  - 基金资助详情: Australian Centre for International Agricultural Research, ACIAR
N1  - 基金资助详情: Ministry of Agriculture - Saskatchewan
N1  - 基金资助文本 1: This research was funded by the Australian Centre for International Agricultural Research (ACIAR). We would like to express our appreciation to Ms Caroline Berkeley for technical, and Dr Elio Jovicich, Dr Peta Margrie and Ms Veronica Brancatini for manuscript review. Finally I acknowledge the generous assistance provided by the Sigatoka vegetables farmers and the stajf of the Fiji Ministry of Agriculture - 'vinaka vaka levu'.
N1  - 参考文献: Aba, I.P., Gana, Y.M., Ogbonnaya, C., Simulated transport damage study on fresh tomato (Lycopersicon esculentum) fruits (2012) Agr. Eng. Intl. CIGR J., 14, pp. 119-126; 
Agrawala, S., Ota, T., Risbey, J., Hagenstad, M., Smith, J., Van Aalst, M., Koshy, K., Prasad, B., (2003) Development and Climate Change in Fiji: Focus on Coastal Mangroves, , http://lyris.sprep.org/att/IRC/eCOPIES/Countries/Fiji/3.pdf; 
Angelucci, F., Conforti, P., Risk management and finance along value chains of small island developing states. Evidence from the caribbean and the pacific (2010) Fd. Policy, 35, pp. 565-575; 
Assi, N., Ahrens, M.J., Vibration of tomato fruit causes abnormal ripening (1992) Hort Science, 27, p. 603; 
Bamman, H., Participatory value chain analysis for improved farmer incomes, employment opportunities and food security (2007) Pacific Econ. Bul., 22, pp. 113-125; 
Bishop, C.F.H., Ramma, I., Postharvest loss reduction of 'MST32/1' cooking tomatoes produced by small farmers in Mauritius (2012) Acta Hort., 934, pp. 85-88; 
Buntong, B., Srilaong, V., Wasusri, T., Kalayanarat, S., Acedo, A.L., Jr., Reducing postharvest losses of tomato in traditional and modern supply chains in Cambodia (2013) Intl. Fd. Res. J., 20, pp. 233-238; 
Chang, H.S., Spriggs, J., Newman, S.M., Improving sweet potato marketing in the Papua New Guinea highlands (2008) Acta Hort., 794, pp. 55-63; 
Cocker, E., Postharvest handling status and problems of the pacific island countries (2000) Quality Assurance in Agricultural Produce, pp. 57-59. , G.I. Johnson, G.I., Van To, L., Duy Duc, N., M.C. Webb, (eds.). ACIAR Proceedings 100, Canberra; 
Daye, R., Poverty, race relations and the practices of international business: A study of Fiji (2012) J. Bus. Ethics, 89, pp. 115-127; 
Hodges, R.J., Buzby, J.C., Bennett, B., Postharvest losses and waste in developed and less developed countries: Opportunities to improve resource use (2011) J. Agric. Sci., 149, pp. 37-45; 
Kitinoja, L., Alhassan, H.Y., Identification of appropriate postharvest technologies for small scale horticultural farmers and marketers in sub-saharan Africa and South Asia (2012) Acta Hort., 934, pp. 31-40; 
Lazar-Baker, E.E., Crampton, K.A., Kenny, B., Finau, K.A., Gangai, S., Ramita, I., Postharvest disease management of horticultural produce in the pacific island countries: A brief overview (2011) Stewart Posth. Rev., 7, pp. 1-9; 
Lee, E., Sargent, S.A., Huber, D.J., Physiological changes in roma-type tomato induced by mechanical stress at several ripeness stages (2007) Hort Science, 42, pp. 1237-1242; 
Maheshwar, C., Chanakwa, T.S., Postharvest losses due to gaps in cold chain in India - A solution (2006) Acta Hort., 712, pp. 777-783; 
Martyn, T., (2011) Fiji Domestic Market Study, Opportunities and Challenges for Vegetable Import Substitution, , http://www.fao.org/docrep/015/an415e/an415e00.pdf; 
Mutari, A., Rees, D., The effects of postharvest handling and storage temperature on the quality and shelf of tomato (2011) Afric. J. Fd Sci., 5, pp. 446-452; 
Narsey, W., (2007) Gender Issues in Employment, Underemployment and Incomes in Fiji, , Vanuavou publ. Fiji; 
Narsey, W., (2008) The Quantitative Analysis of Poverty in Fiji, , Vanuavou publ., Fiji; 
Olayerni, F.F., Adegbola, J.A., Barnishaiye, E.I., Wagu, E.F.A., Assessment of post harvest losses of some selected crops in eight local government areas of rivers state, Nigeria (2012) Asian J. Rural Dev., 2, pp. 13-23; 
Olorunda, A.O., Tung, M.A., Simulated transit studies on tomatoes; effects of compressive load, container, vibration and maturity on mechanical damage (1985) Intl. J. Fd. Sci. Technol., 20, pp. 669-678; 
Pabon, L., Umapathi, N., Waqavonovono, E., How geographically concentrated is poverty in Fiji? (2012) Asian View Point, 53, pp. 205-217; 
Sahay, B.S., Mohan, R., Supply chain management practices in Indian industry (2003) Intl. J. Phys. Dist. Logist. Mgt., 33, pp. 582-606; 
Salvioni, C., How to make money by feeding the tourists: The case of Fiji (2007) 105th European Assoc. Agric. Econ. Sem., , (2007) (Abstr. 7864); 
Sargent, S.A., Brecht, J.K., Zoellner, J.J., Sensitivity of tomatoes at mature-green and breaker ripeness stages to internal bruising (1992) J. Amer. Soc. Hort. Sci., 117, pp. 119-123; 
Shahbazi, F., Rajabipour, A., Mohtasebi, S., Rafie, S., Simulated in-transit vibration damage to watermelons (2010) J. Agric. Sci. Technol., 12, pp. 23-34; 
Tomlins, K.I., Ndunguru, G.T., Rwiza, E., Westby, A., Postharvest handling, transport and quality of sweet potato in Tanzania (2000) J. Hort. Sci. Biotechnl., 75, pp. 586-590; 
Tomlins, K.I., Ndunguru, G.T., Rwiza, E., Westby, A., Influence of pre-harvest curing and mechanical injury on the quality and shelf-life of sweet potato (Ipomoea batatas (L.) lam) in East Africa (2002) J. Hort. Sci. Biotechnol., 77, pp. 399-403; 
Underhill, S.J.R., Improving the effectiveness of small-holder farm postharvest practices in Fiji (2013) Acta Hort., 1011, pp. 41-48; 
Veit, R., (2009) Assessing the Viability of Collection Centres for Fruit and Vegetables in Fiji: A Value Chain Approach, , http://www.spc.int/lrd/index.php?option=com_docman&task=doc_download&gid=1562&Itemid=422; 
Weinberger, K., Genova, I.C., Acedo, A., Quantifying postharvest loss in vegetables along the supply chain in Vietnam, Cambodia and Laos (2008) Intl. J. Posth. Technol. Inn., 1, pp. 288-297; 
Young, J., Vinning, G., Fiji: Commodity chain study - Outcomes from the investigations implemented to assess import substitution potentials of selected horticultural products (2007) FA o Fd. Sec. Pac. Isl. Rpt., p. 160
UR  - https://www.scopus.com/inward/record.uri?eid=2-s2.0-84976898179&partnerID=40&md5=afad84031abaa22ba17a93726042399a
ER  - 

TY  - JOUR
TI  - Crude oil supply chain risk management with DEMATEL–ANP
T2  - Operational Research
J2  - Oper. Res.
VL  - 15
IS  - 3
SP  - 453
EP  - 480
PY  - 2015
DO  - 10.1007/s12351-015-0182-0
SN  - 11092858 (ISSN) 
AU  - Fazli, S.
AU  - Kiani Mavi, R.
AU  - Vosooghidizaji, M.
AD  - Department of Industrial Management, Imam Khomeini International University, Qazvin, Iran
AD  - Department of Industrial Management, Qazvin Branch, Islamic Azad University, Qazvin, Iran
AB  - Crude oil supply chain is extremely complex and vulnerable to various risks. Clear understanding of these risks can help supply chain managers to make effective decisions. This paper identifies main risks related to crude oil supply chain and implements decision making trial and evaluation laboratory (DEMATEL) method to determine the interdependency between risks and then applies analytic network process (ANP) method to evaluate the importance of each risk and to determine the best response strategy. The results show that the most important risk area is the regulatory and environmental risks and that the transference and cooperation policy is rated as the best response strategy. Contributions of this paper are fourfold: (1) it provides a comprehensive framework of risks that need to be considered in crude oil supply chain risk management (SCRM) context; (2) it shows how DEMATEL can be applied to analyze the interdependency between risks; (3) it illustrates how various risks and risk management strategies can been assessed through the ANP approach to aid managers in their decision making processes; and (4) most important contribution is customization of crude oil SCRM in Iran. © 2015, Springer-Verlag Berlin Heidelberg.
KW  - Analytic network process (ANP)
KW  - Crude oil supply chain
KW  - DEMATEL
KW  - Supply chain risk management (SCRM)
PB  - Springer Verlag
N1  - 施引文献 :39
N1  - Export Date: 18 January 2021
M3  - Article
DB  - Scopus
LA  - English
N1  - 通讯地址: Kiani Mavi, R.; Department of Industrial Management, Qazvin Branch, Islamic Azad UniversityIran
N1  - 参考文献: Adhitya, A., Srinivasan, R., Karimi, I.A., Heuristic rescheduling of crude oil operations to manage abnormal supply chain events (2007) AIChE J, 53 (2), pp. 397-422. , COI: 1:CAS:528:DC%2BD2sXhtFSmsr0%3D; 
Arendt, J.S., Lorenzo, D.K., (2000) Evaluating process safety in the chemical industry, , Am Inst Chem Eng, New York; 
Aydin, G., Babich, V., Beil, D., Yang, Z., (2009) Decentralized supply risk management, , Working Paper: Georgetown University; 
Banks, E., (2005) Catastrophic risk analysis and management, , John Wiley & Sons Ltd, Chichester; 
Barry, J., Supply chain risk in an uncertain global supply chain environment (2004) Int J Phys Distrib Logist Manag, 34 (9), pp. 695-697; 
Bayazit, O., Use of analytic network processin vendor selection decisions (2006) Benchmarking Int J, 13, pp. 566-579; 
Behrang, M., Assareh, E., Ghalambaz, M., Assari, M., Noghrehabadi, A., Forecasting future oil demand in Iran using GSA (gravitational search algorithm) (2011) Energy, 36 (9), pp. 5649-5654; 
Blanco, A.M., Díaz, A.B.M., Angeles, A.R., Sánchez, A., Operational planning of crude oil processing terminals. In: European Symposium on Computer Arded Process Engineering-15 (2005) Elsevier Science B.V; 
Blome, C., Schoenherr, T., Supply chain risk management in financial crises—a multiple case-study approach (2011) Int J Prod Econ, 134 (1), pp. 43-57; 
Bouder, F., Slavin, D., Löfstedt, R.E., (2007) The tolerability of risk: a new framework for risk management, , Earthscan, London; 
Bu-Qammaz, A.S., Dikmen, I., Birgonul, M.T., Risk assessment of international construction projects using the analytic network process (2009) Can J Civ Eng, 36, pp. 1170-1181; 
Carneiro, M.C., Ribas, G.P., Hamacher, S., Risk Management in the Oil Supply Chain: a CVaR Approach (2010) Ind Eng Chem Res, 49, pp. 3286-3294. , COI: 1:CAS:528:DC%2BC3cXivFGitbc%3D; 
Chang, Y.H., Wey, W.M., Tseng, H.Y., Using ANP priorities with goal programming for revitalization strategies in historic transport: a case study of the Alishan Forest Railway (2009) Expert Syst Appl, 36, pp. 8682-8690; 
Chopra, S., Sodhi, M.S., Managing risk to avoid supply-chain breakdown (2004) MIT Sloan Manag Rev, 46 (1), pp. 53-61; 
Chris, E.I., Briggs, C., Bachkar, K., Managing risk in pharmaceutical global supply chain outsourcing: applying analytic hierarchy process model (2009) In, , ASBBS Annual Conference: Las Vegas; 
Christopher, M., Lee, H.L., Mitigating supply chain risk through improved confidence (2004) Int J Phys Distrib Logist Manag, 34 (5), pp. 388-396; 
Cigolini, R., Rossi, T., Managing operational risks along the oil supply chain (2010) Product Plan Control, 21 (5), pp. 452-467; 
Cordesman, A.H., Al-Rodhan, K.R., (2005) The changing risks in global oil supply and demand: crisis or evolving solutions?, , Center for Strategic and International Studies (CSIS), Washington; 
De Ambroggi, M., Trucco, P., Modelling and assessment of dependent performance shaping factors through analytic network process (2011) Reliab Eng Syst Saf, 96 (7), pp. 849-860; 
Doukas, H., Flamos, A., Karakosta, C., Flouri, M., Psarras, J., Web tool for the quantification of oil and gas corridors’ socio-economic risks: the case of Greece (2010) Int J Energy Sect Manag, 4 (2), pp. 213-235; 
Doukas, H., Flamos, A., Psarras, J., Risks on the security of oil and gas supply (2011) Energy Sources Part B, 6 (4), pp. 417-425; 
Faisal, M.N., Prioritization of risks in supply chains (2009) Managing supply chain risk and vulnerability, pp. 41-66. , Wu T, Blackhurst J, (eds), Springer, New York; 
Fattouh, B., How secure are Middle East oil supplies. Oxford, UK: Oxford Institute for Energy Studies (2007) WPM, p. 33; 
Fernandes, L.J., Barbosa-Póvoa, A.P., Relvas, S., Risk management in petroleum supply chain. 14º Congresso da APDIO (2009) pp 157–164; 
Fernandes, L.J., Barbosa-Póvoa, A.P., Relvas, S., Risk management framework for the petroleum supply chain (2010) Comput Aided Chem Eng, 28, pp. 157-162; 
Fitrianto, A.R., Hadi, S., Supply chain risk management in shrimp industry before and during mud volcano disaster: an initial concept (2012) Procedia Soc Behav Sci, 65, pp. 427-435; 
Gupta, E., Oil vulnerability index of oil-importing countries (2008) Energy Policy, 36 (3), pp. 1195-1211; 
Hallikas, J., Karvonen, I., Pulkkinen, U., Virolainen, V., Tuominen, M., Risk management processes in supplier networks (2004) Int J Prod Econ, 90 (1), pp. 47-58; 
Ho, W.R.J., Tsai, C.L., Tzeng, G.H., Fang, S.K., Combined DEMATEL technique with a novel MCDM model for exploring portfolio selection based on CAPM (2011) Expert Syst Appl, 38, pp. 16-25; 
Hung, S.J., Activity-based divergent supply chain planning for competitive advantage in the risky global environment: a DEMATEL–ANP fuzzy goal programming approach (2011) Expert Syst Appl, 38 (8), pp. 9053-9062; 
Hussain, R., Assavapokee, T., Khumawala, B., Supply chain management in the petroleum industry: challenges and opportunities (2006) Int J Glob Logist Supply Chain Manag, 1 (2), pp. 90-97; 
Jessen, R., Top 10 risks for the oil and gas industry (2008) JPT, 60, pp. 18-20; 
Jiao, J., Zhang, J., Tang, Y.S., A model for the optimization of the petroleum supply chain in china and empirical analysis. In: IEEE International Conference on E-Business and E-Government (2010) pp 3327–3330; 
Julka, N., Karimi, I., Rajagopalan, S., Agent-based supply chain management-2: a refinery application (2002) Comput Chem Eng, 26 (2), pp. 1771-1781. , COI: 1:CAS:528:DC%2BD38XotFKqt78%3D; 
Jüttner, U., Supply chain risk management: understanding the business requirements from a practitioner perspective (2005) Int J Logist Manag, 16 (1), pp. 120-141; 
Jüttner, U., Peck, H., Christopher, M., Supply chain risk management: outlining an agenda for future research (2003) Int J Logist Res Appl, 6 (4), pp. 197-210; 
Karpak, B., Topcu, I., Small medium manufacturing enterprises in Turkey: an analytic network process framework for prioritizing factors affecting success (2010) Int J Prod Econ, 125 (1), pp. 60-70; 
Kiani Mavi, R., Kazemi, S., Fallahian Najafabadi, A., Bemani Mousaabadi, H., Identification and assessment of logistical factors to evaluate a green supplier using the fuzzy logic DEMATEL method (2013) Pol J Environ Stud, 22 (2), pp. 445-455; 
Kleindorfer, P.R., Saad, G.H., Managing disruption risks in supply chains (2005) Prod Oper Manag, 14 (1), pp. 53-68; 
Lavastre, O., Gunasekaran, A., Spalanzani, A., Supply chain risk management in french companies (2012) Decis Support Syst, 52, pp. 828-838; 
Li, Y., Liao, X., Decision support for risk analysis on dynamic alliance (2007) Decis Support Syst, 42 (4), pp. 2043-2059; 
Lin, L.Z., Hsu, T.H., Designing a model of FANP in brand image decision-making (2011) Appl Soft Comput, 11 (1), pp. 561-573; 
Liou, J.J., Chuang, Y.T., Developing a hybrid multi-criteria model for selection of outsourcing providers (2010) Expert Syst Appl, 37 (5), pp. 3755-3761; 
Liu, K.F., Hsu, C.Y., Yeh, K., Chen, C.W., Hierarchical analytic network process and its application in environmental impact evaluation (2011) Civ Eng Environ Syst, 28, pp. 1-18; 
Lundin, J.F., Redesigning a closed-loop supply chain exposed to risks (2012) Int J Prod Econ, 140 (2), pp. 596-603; 
Manuj, I., Mentzer, J.T., Global supply chain risk management strategies (2008) Int J Phys Distrib Logist Manag, 38 (3), pp. 192-223; 
March, J., Shapira, Z., Managerial perspectives on risk and risk taking (1987) Manage Sci, 33 (11), pp. 1404-1418; 
McCormack, K., Measuring and Managing Risk (2008) Supply chain risk management: minimizing disruptions in global sourcing, pp. 65-91. , Handfield RB, McCormack K, (eds), Auerbach Publications, New York; 
Merna, T., Al-Thani, F.F., (2005) Corporate risk management an organisational perspective, , John Wiley & Sons Ltd, Chichester; 
Ming-Lang, T., Chiang, J.H., Lan, L.W., Selection of optimal supplier in supply chain management strategy selection of optimal supplier in supply chain management strategy (2009) Comput Ind Eng, 57, pp. 330-340; 
Mohanty, S., Nandha, M., Oil risk exposure: the case of the U.S. oil and gas sector (2011) Financ Rev, 46 (1), pp. 165-191; 
Mun, J., (2006) Modeling risk: applying Monte Carlo simulation, real options analysis, forecasting, and optimization techniques, , Wiley, New York; 
Neiro, S.M., Pinto, J.M., A general modeling framework for the operational planning of petroleum supply chains (2004) Comput Chem Eng, 28, pp. 871-896. , COI: 1:CAS:528:DC%2BD2cXjtlyhtbw%3D; 
Onut, S., Tuzkaya, U.R., Saadet, N., Multiple criteria evaluation of current energy resources for Turkish manufacturing industry (2008) Energy Convers Manag, 49, pp. 1480-1492; 
Pourebrahim, S., Hadipour, M., Bin Mokhtar, M., Hj Mohamed, M.I., Analytic network process for criteria selection in sustainable coastal land use planning (2010) Ocean Coast Manag, 53 (9), pp. 544-551; 
Pritchard, C.L., (2001) Risk management: concepts and guidance, , ESI International, Virginia; 
Punniyamoorthy, M., Thamaraiselvan, N., Manikandan, L., Assessment of supply chain risk: scale development and validation (2013) Benchmarking Int J, 20 (1), pp. 79-105; 
Rocha, R., Grossmann, I.E., Aragão, M.V., Petroleum allocation at PETROBRAS: mathematical model and a solution algorithm (2009) Comput Chem Eng, 33 (12), pp. 2123-2133. , COI: 1:CAS:528:DC%2BD1MXht1Oht7fL; 
Saaty, T.L., (1996) Decision making with dependence and feedback: the analytic network process, , RWS Publications, Pittsburgh; 
Saaty, T.L., Vargas, L.G., (2006) Decision making with the analytic network process: economic, political, social and technological applications with benefits, opportunities, costs and risks, , Springer, New York; 
Schoenherr, T., Tummala, V.R., Harrison, T.P., Assessing supply chain risks with the analytic hierarchy process: providing decision support for the offshoring decision by a US manufacturing company (2008) J Purch Supply Manag, 14 (2), pp. 100-111; 
Seuring, S., Muller, M., From a literature review to a conceptual framework for sustainable supply chain management (2008) J Clean Prod, 16, pp. 1699-1710; 
Shah, N.K., Li, Z., Ierapetritou, M.G., Petroleum refining operations: key issues, advances, and opportunities (2011) Ind Eng Chem Res, 50, pp. 1161-1170. , COI: 1:CAS:528:DC%2BC3cXhsFCrt7fM; 
Shebeko, Y., Bolodian, I., Molchanov, V., Deshevih, Y., Gordienko, D., Smolin, I., Fire and explosion risk assessment for large-scale oil export terminal (2007) J Loss Prev Process Ind, 20 (4-6), pp. 651-658; 
Shu, T., Chen, S., Wang, S., Lai, K.K., GBOM-oriented management of production disruption risk and optimization of supply chain construction (2014) Expert Syst Appl, 41, pp. 59-68; 
Sing Lee, T.Y., Supply chain risk management (2008) Int J Inform Decis Sci, 1 (1), pp. 98-114; 
Srivastava, A., Gupta, J., New methodologies for security risk assessment of oil and gas industry (2010) Process Saf Environ Prot, 88 (6), pp. 407-412. , COI: 1:CAS:528:DC%2BC3cXhsFWiu7bK; 
Stern, J., (2002) Security of European natural gas supplies, the impact of import dependence and liberalization, , The Royal Institute of International Affairs, Sustainable Development Programme, London; 
Svensson, G., A conceptual framework of vulnerability in firms’ inbound and outbound logistics flows (2002) Int J Phys Distrib Logist Manag, 33 (2), pp. 110-134; 
Tang, C.S., Perspectives in supply chain risk management (2006) Int J Prod Econ, 103 (2), pp. 451-488; 
Tang, C.S., Robust strategies for mitigating supply chain disruptions (2006) Int J Logist Res Appl, 9 (1), pp. 33-45; 
Tang, O., Musa, S.N., Identifying risk issues and research advancements in supply chain risk management (2011) Int J Prod Econ, 133, pp. 25-34; 
Tang, C., Tomlin, B., The powerof flexibility for mitigating supply chain risks (2008) Int J Prod Econ, 116 (1), pp. 12-27; 
Thun, J.H., Hoenig, D., An empirical analysis of supply chain risk management in the German automotive industry (2009) Int J Prod Econ, 131 (1), pp. 242-249; 
Tsai, W.H., Leu, J.D., Liu, J.Y., Lin, S.J., Shaw, M.J., A MCDM approach for sourcing strategy mix decision in IT projects (2010) Expert Syst Appl, 37 (5), pp. 3870-3886; 
Tseng, M.L., Using a hybrid MCDM model to evaluate firm environmental knowledge management in uncertainty (2011) Appl Soft Comput, 11, pp. 1340-1352; 
Tseng, M.L., Lin, Y.H., Application of fuzzy DEMATEL to develop a cause and effect model of municipal solid waste management in Metro Manila (2009) Environ Monit Assess, 158, pp. 519-533. , PID: 18951134; 
Vanany, I., Zailani, S., Pujawan, N., Supply chain risk management: literature review and future research (2009) Int J Inform Syst Supply Chain Manag, 2 (1), pp. 16-33; 
Vilko, J.P.P., Hallikas, J.M., Risk assessment in multimodal supply chains (2012) Int J Prod Econ, 140, pp. 586-595; 
Wagner, S.M., Bode, C., An empirical investigation into supply chain vulnerability (2006) J Purch Supply Manag, 12 (6), pp. 301-312; 
Wagner, S.M., Bode, C., An empirical examination of supply chain performance along several dimensions of risk (2008) J Bus Logist, 29 (1), pp. 307-325; 
Waters, D., (2007) Supply chain risk management vulnerability and resilience in logistics, , Kogan Page, London; 
Weisser, H., The security of gas supply: a critical issue for Europe (2005) Energy Policy, 35, pp. 1-5; 
Wu, T., Blackhurst, J., Chidambaram, V., A model for inbound supply risk analysis (2006) Comput Ind, 57 (4), pp. 350-365; 
Xia, D., Chen, B., A comprehensive decision-making model for risk management of supply chain (2011) Expert Syst Appl, 38 (5), pp. 4957-4966; 
Yang, J.L., Tzeng, G.H., An integrated MCDM technique combined with DEMATEL for a novel cluster-weighted with ANP method (2010) Expert Syst Appl, 38 (3), pp. 1417-1424; 
Yu, M.C., Goh, M., A multi-objective approach to supply chain visibility and risk (2014) Eur J Oper Res, 233, pp. 125-130; 
Zsidisin, G.A., A grounded definition of supply risk (2003) J Purch Supply Manag, 9 (5-6), pp. 217-224
UR  - https://www.scopus.com/inward/record.uri?eid=2-s2.0-84945494691&doi=10.1007%2fs12351-015-0182-0&partnerID=40&md5=59fe1bdc046014bf10bd0b65dc2c9157
ER  - 

TY  - JOUR
TI  - Linking Communities of Practice with Value Chain Development in Smallholder Farming Systems
T2  - World Development
J2  - World Dev.
VL  - 74
SP  - 363
EP  - 373
PY  - 2015
DO  - 10.1016/j.worlddev.2015.05.014
SN  - 0305750X (ISSN) 
AU  - Lowitt, K.
AU  - Hickey, G.M.
AU  - Ganpat, W.
AU  - Phillip, L.
AD  - McGill University, Canada
AD  - University of the West Indies, Trinidad and Tobago
AB  - Value chains are an increasingly popular approach to understanding complex policy challenges in agricultural development. However, value chain research and development has often been too narrowly focused on the structural elements of production, resulting in lack of adaptive capacity. Drawing on the concept of communities of practice, this paper seeks to operationalize an understanding of how the social relations that underpin smallholder-related value chains can be better supported to enhance resilience. Case studies from the Caribbean are then used to illustrate how a community of practice approach to value chain development might facilitate the formation of social capital. © 2015 Elsevier Ltd.
KW  - CARICOM
KW  - Community-based development
KW  - Food policy
KW  - Food security
KW  - Rural development
KW  - Small island developing states
KW  - agricultural development
KW  - developing world
KW  - farming system
KW  - food policy
KW  - food security
KW  - rural development
KW  - small island state
KW  - smallholder
KW  - social capital
KW  - Caribbean Islands
PB  - Elsevier Ltd
N1  - 施引文献 :25
N1  - Export Date: 18 January 2021
M3  - Article
DB  - Scopus
LA  - English
N1  - 基金资助详情: International Development Research Centre, IDRC
N1  - 基金资助详情: Government of Canada
N1  - 基金资助文本 1: This work was carried out with the aid of a grant from the International Development Research Centre (IDRC), Ottawa, Canada, and with the financial support of the Government of Canada provided through Foreign Affairs, Trade and Development Canada (DFATD). This research was completed as part of a project entitled: From Farm to Fork: Improving Food and Nutrition Security in the Caribbean, and led by McGill University and the University of the West Indies (UWI). We would like to acknowledge the field assistants and local partners for their invaluable assistance in the field as well as the Research Assistants at UWI for assistance with focus group transcription.
N1  - 参考文献: Bair, J., (2009) Frontiers of commodity chain research, , Stanford University Press, Stanford, CA; 
Bammann, H., Participatory value chain analysis for improved farmer incomes, employment opportunities and food security (2007) Pacific Economic Bulletin, 22 (3), pp. 113-125; 
Berg, B., (2004) Qualitative research methods for the social sciences, , Pearson Education Inc, Boston, MA; 
Berkes, F., Colding, J., Folke, C., (2003) Navigating social-ecology systems: Building resilience for complexity and change, , Cambridge University Press, New York, NY; 
Berkes, F., Ross, H., Community resilience: Toward an integrated approach (2013) Society & Natural Resources: An International Journal, 26 (1), pp. 5-20; 
Bernard, T., Spielman, D., Reaching rural poor through rural producer organizations? A study of the agricultural marketing cooperatives in Ethiopia (2009) Food Policy, 34, pp. 60-69; 
Bernet, T., Devaux, A., Ortiz, O., Thiele, G., Chapter 23: Participatory market chain approach (2005) Participatory research and development for sustainable agriculture and natural resource management: A sourcebook. Volume 1: Understanding participatory research and development, , International Development Research Centre, Ottawa, ON; 
Bertone, M., Meessen, B., Clarysse, G., Hercot, D., Kelley, A., Kafando, Y., Assessing communities of practice in health policy: A conceptual framework as a first step towards empirical research (2013) Health Research Policy and Systems, 11; 
Bodin, O., Crona, B., The role of social networks in natural resource governance: What relational patterns make a difference? (2009) Global Environmental Change, 19 (3), pp. 366-374; 
Bodin, O., Crona, B., Ernstson, H., Social networks in natural resource management: What is there to learn from a structural perspective? (2006) Ecology and Society, 11 (2). , http://www.ecologyandsociety.org/vol11/iss2/resp2/; 
A framework for the repositioning of Caribbean Agriculture (2004) Presented at the twenty-fifth meeting of the Conference of Heads of Government of the Caribbean Community, , http://www.caricom.org/jsp/community/regional_issues/agribusiness_forum/jagdeo_initiative_interim.pdf, Grand Anse; 
Strategic approach to realizing the agriculture potential to CARICOM development (2007) CARICOM Agriculture Donor Conference, , Port of Spain, Trinidad and Tobago; 
Carpenter, S., Brock, W., Spatial complexity, resilience and policy diversity: Fishing on lake-rich landscapes (2004) Ecology and Society, 9 (1), p. 8. , http://www.ecologyandsociety.org/vol9/iss1/art8/; 
Chisholm, A., Nielsen, K., Social capital and the resource-based view of the firm (2009) International Studies of Management and Organization, 39 (2), pp. 7-32; 
Christopher, M., Peck, H., Building the resilient supply chain (2004) The International Journal of Logistics Management, 15 (2), pp. 1-14; 
Devaux, A., Collective action for market chain innovation in the Andes (2009) Food Policy, 34, pp. 31-38; 
Elms, D., Low, P., (2013) Global value chains in a changing world, , World Trade Organization Publications, Geneva, Switzerland, (Eds.); 
(2013) CARICOM food import bill, food security and nutrition, , http://www.fao.org/fsnforum/caribbean/sites/caribbean/files/files/Briefs/Food%20Import%20brief%20.pdf, Subregional Office for the Caribbean. Issue Brief #5; 
Fereday, J., Muir-Cochrane, E., Demonstrating rigor using thematic analysis: A hybrid approach of inductive and deductive coding and theme development (2006) International Journal of Qualitative Methods, 5 (1), pp. 80-92. , http://ejournals.library.ualberta.ca/index.php/IJQM/article/view/4411; 
Folke, C., Hahn, T., Olsson, P., Norberg, J., Adaptive governance of social-ecological systems (2005) Annual Review of Environment and Resources, 30, pp. 441-473; 
Francis, M., Nichols, D., Dalrymple, N., The effects of a school-based intervention programme on dietary intakes and physical activity among primary-school children in Trinidad and Tobago (2010) Public Health Nutrition, 13 (5), pp. 738-747; 
Gereffi, G., The governance of global value chains (1994) Review of International Political Economy, 12 (1), pp. 78-104; 
Gibbon, P., Bair, J., Ponte, S., Governing global value chains: An introduction (2008) Economy and Society, 37 (3), pp. 315-338; 
Gibbon, Ponte, (2005) Trading down, , Temple University Press, Philadelphia, PA; 
Giuliani, E., Pietrobelli, C., Rabellotti, R., Upgrading in global value chains: Lessons from Latin American clusters (2005) World Development, 33 (4), pp. 549-573; 
Graef, F., Framework for participatory food security research in rural food value chains (2014) Global Food Security, 3, pp. 8-15; 
Gruere, G., Nagarajan, L., King, O.E.D.I., The role of collective action in the marketing of underutilized plant species: Lessons from a case study on minor millets in South India (2009) Food Policy, 34, pp. 39-45; 
Gubbins, C., Dooley, L., Exploring social network dynamics driving knowledge management for innovation (2013) Journal of Management Inquiry, 23 (2), pp. 162-185; 
Hearn, S., White, N., (2009) Communities of practice: Linking knowledge, policy and practice, , http://www.odi.org.uk/sites/odi.org.uk/files/odi-assets/publications-opinion-files/1732.pdf, Overseas Development Institute; 
Hu, L., Randel, A., Knowledge sharing in teams: Social capital, extrinsic incentives, and team innovation (2014) Group Organization Management, 39 (2), pp. 213-243; 
Humphrey, J., Schmitz, H., Governance in global value chains (2001) Institute of Development Studies, 32 (3); 
Humphrey, J., Schmitz, H., How does insertion in global value chains affect upgrading in industrial clusters? (2002) Regional Studies, 36 (9), pp. 1017-1027; 
Inkpen, A., Tsang, E., Social capital, networks, and knowledge transfer (2005) Academy of Management Review, 30 (1), pp. 146-165; 
Kaganzi, E., Sustaining linkages to high value markets through collective action in Uganda (2009) Food Policy, 34, pp. 23-30; 
Kaplinsky, R., Globalisation and unequalisation: What can be learned from value chain analysis? (2000) The Journal of Development Studies, 37 (2); 
Kaplinsky, Morris, (2001) A handbook for value chain research, , http://www.globalvaluechains.org/tools.html, Prepared for IDRC; 
Koliba, C., Gajda, R., Mapping the communities of practice of state agency personnel (2006) American Evaluation Association. Annual Conference, , Portland, Oregon; 
Kuzel, A., Sampling in qualitative inquiry (1992) Doing qualitative research, pp. 31-44. , Sage Publications, London, UK, B. Crabtree, W. Miller (Eds.); 
Lave, J., Wenger, E., (1991) Situated learning: Legitimate peripheral participation, , Cambridge University Press, Cambridge, UK; 
Leslie, D., Reimer, S., Spatializing commodity chains (1999) Progress in Human Geography, 23 (3), pp. 401-420; 
Lesser, E., Prusak, L., (1999) Communities of practice, social capital and organisational knowledge, , IBM Institute for Knowledge Management, Cambridge, MA; 
Lesser, E., Storck, J., Communities of practice and organisational performance (2001) IBM Systems Journal, 40 (4), pp. 831-840; 
Luthe, T., Wyss, R., Schuckert, M., Network governance and regional resilience to climate change: Empirical evidence from mountain tourism communities in the Swiss Gotthard region (2012) Regional Environmental Change, 12 (4), pp. 385-839; 
Morgan, D., Focus groups (1996) Annual Review of Sociology, 22, pp. 129-152; 
Moumena, W., Webb, M., Granderson, I., Martina, V., Phillip, L., Gray-Donald, K., Prevalence of anemia and the dietary intake of children ages 5-9 in Trinidad and Tobago (2013) Paper presented at 58th Annual CHRC/CARPHA Scientific Conference, , Barbados; 
Moumena, W., Johnson-Down, L., Granderson, I., Phillip, L., Gray-Donald, K., Food security, nutrient intake and growth in two Caribbean settings (2014) Paper presented at the Sixth McGill Conference on Global Food Security, , Montreal, QC; 
Nahapiet, J., Ghoshal, S., Social capital, intellectual capital and the organisational advantage (1998) Academy of Management Review, 23 (2), pp. 242-266; 
Olsson, P., Folke, C., Berkes, F., Adaptive comanagement for building resilience in social-ecological systems (2004) Environmental Management, 34 (1), pp. 75-90; 
Olsson, P., Folke, C., Galaz, V., Hahn, T., Schultz, L., Enhancing the fit through adaptive co-management: Creating and maintaining bridging functions for matching scales in the Kristianstads Vattenrike Biosphere Reserve Sweden (2007) Ecology and Society, 12 (1), p. 28. , http://www.ecologyandsociety.org/vol12/iss1/art28/; 
Pelling, M., High, C., Understanding adaptation: What can social capital offer assessments of adaptive capacity? (2005) Global Environmental Change, 15, pp. 308-319; 
Pietrobelli, C., Rabellotti, R., Global value chains meet innovation systems: Are there learning opportunities for developing countries? (2011) World Development, 39 (7), pp. 1261-1269; 
Ponomarov, S., Holcomb, M., Understanding the concept of supply chain resilience (2009) International Journal of Logistics Management, 20 (1), pp. 124-143; 
Proctor, F., Lucchesi, V., Mapping study on value chain initiatives in ACP regions (2011) The Technical Centre for Agriculture and Rural Cooperation, , http://makingtheconnection.cta.int/sites/default/files/Value-Chain-Mapping-part-1.pdf; 
Putnam, R., Bowling alone: America's declining social capital (1995) Journal of Democracy, 6 (1), pp. 65-78; 
Reinmoeller, P., van Barrdwijk, N., The link between diversity and resilience (2005) MIT Sloan Management Review, 46 (4), pp. 61-65; 
Ribiero, M., Zwirner, W., Applying participatory processes: Findings from a supply chain analysis on the commercialisation of Paper Mulberry Bark in Laos (2010) Systemic Practice and Action Research, 23, pp. 323-340; 
Riisgaard, L., Bolwig, S., Ponte, S., du Toit, A., Halberg, N., Matose, F., Integrating poverty and environmental concerns into value-chain analysis: A strategic framework and practical guide (2010) Development Policy Review, 28 (2), pp. 195-216; 
Rosseau, K., Guatier, D., Wardell, A., Coping with the upheavals of globalization in the shea value chain: The maintenance and relevance of upstream shea nut supply chain organization in Western Burkina Faso (2014) World Development, 66, pp. 413-427; 
Saint Ville, A., Hickey, G., Phillip, L., Addressing food and nutrition insecurity in the Caribbean through domestic smallholder farming system innovation (2015) Regional Environmental Change; 
Saliola, F., Zanfei, A., Multinational firms, global value chains and the organization of knowledge transfer (2009) Research Policy, 38 (2), pp. 369-381; 
Schmitz, H., Collective efficiency and increasing returns (1999) Cambridge Journal of Economics, 23 (4), pp. 465-483; 
Stringer, C., Le Heron, R., (2008) Agrifood Commodity Chains and Globalising Networks, , Ashgate Publishing Company, Burlington, VT, (Eds.); 
Sturgeon, T., From commodity chains to value chains: Interdisciplinary theory building in an age of globalization (2008) Frontiers of commodity chain research, pp. 110-135. , Stanford University Press, Stanford, CA, J. Bair (Ed.); 
Suzuki, A., Jarvis, L., Sexton, R., Partial vertical integration, risk shifting, and product rejection in the high-value export supply chain: The Ghana pineapple sector (2011) World Development, 39 (9), pp. 1611-1623; 
Tsai, W., Ghoshal, S., Social capital and value creation: The role of intrafirm networks (1998) Academy of Management Journal, 41 (4), pp. 464-477; 
(2009) Briefing paper: Participatory approaches to value chain development, , http://practicalaction.org/participation-briefing-paper; 
Vieira, L., Traill, B., Trust and governance of global value chains: The case of a Brazilian beef processor (2008) British Food Journal, 110 (45), pp. 460-473; 
Walker, B., Holling, C., Carpenter, S., Kinzig, A., Resilience, adaptability and transformability in social-ecological systems (2004) Ecology and Society, 9 (2). , http://www.ecologyandsociety.org/vol15/iss4/art20/; 
Weis, T., Small farming and alternative imaginations in the Caribbean today (2007) Race and Class, 49 (2), pp. 112-117; 
Wenger, E., (1998) Communities of practice: Learning, meaning and identity, , Cambridge University Press, Cambridge, UK; 
Wenger, E., (2006) Communities of practice: A brief introduction, , http://wenger-trayner.com/theory/, Retrieved April 25, 2014; 
Wenger, E., Snyder, W., Communities of practice. The organizational frontier (2000) Harvard Business Review, pp. 139-145; 
Wenger-Trayner, E., Fenton-O'Creevy, M., Hutchinson, M., Kubiak, C., Wenger-Trayner, B., (2015) Learning in landscapes of practice, , Routledge Press, New York, NY; 
Wilson, G., Community resilience, policy corridors and the policy challenge (2013) Land Use Policy, 31, pp. 298-310; 
Wood, A., Value chains: An Economist's perspective (2009) IDS Bulletin, 32 (3), pp. 41-45
UR  - https://www.scopus.com/inward/record.uri?eid=2-s2.0-84936063089&doi=10.1016%2fj.worlddev.2015.05.014&partnerID=40&md5=e1f1d3b9e3964c752b3605a5491840f1
ER  - 

TY  - JOUR
TI  - The bushmeat and food security nexus: A global account of the contributions, conundrums and ethical collisions
T2  - Food Research International
J2  - Food Res. Int.
VL  - 76
IS  - P4
SP  - 906
EP  - 925
PY  - 2015
DO  - 10.1016/j.foodres.2015.03.025
SN  - 09639969 (ISSN) 
AU  - Cawthorn, D.-M.
AU  - Hoffman, L.C.
AD  - Department of Animal Sciences, University of Stellenbosch, Private Bag X1, Matieland, 7600, South Africa
AB  - Wild meat or 'bushmeat' has long served as a principal source of protein and a key contributor to the food security of millions of people across the developing world, most notably in Africa, Latin America and Asia. More recently, however, growing human populations, technological elaborations and the emergence of a booming commercial bushmeat trade have culminated in unprecedented harvest rates and the consequent decline of numerous wildlife populations. Most research efforts aimed at tackling this problem to date have been rooted in the biological disciplines, focused on quantifying the trade and measuring its level of destruction on wildlife and ecosystems. Comparatively little effort, on the other hand, has been expended on illuminating the role of bushmeat in human livelihoods and in providing alternative sources of food and income, as well as the infrastructure to make these feasible. This paper aims to shift the focus to the human dimension, emphasising the true contributions of bushmeat to food security, nutrition and well-being, while balancing this perspective by considering the far-reaching impacts of overexploitation. What emerges from this synthesis is that bushmeat management will ultimately depend on understanding and working with people, with any approaches focused too narrowly on biodiversity preservation running the risk of failure in the long term. If wildlife is to survive and be utilised in the future, there is undoubtedly a need to relax adherence to unswerving biocentric or anthropocentric convictions, to appreciate the necessity for certain trade-offs and to develop integrated and flexible approaches that reconcile the requirements of both the animals and the people. © 2015 Elsevier Ltd.
KW  - Bushmeat
KW  - Food security
KW  - Human livelihoods
KW  - Nutrition
KW  - Sustainability
KW  - Wild meat
KW  - Animals
KW  - Biodiversity
KW  - Commerce
KW  - Developing countries
KW  - Economic and social effects
KW  - Mobile security
KW  - Nutrition
KW  - Population statistics
KW  - Sustainable development
KW  - Alternative source
KW  - Bushmeat
KW  - Developing world
KW  - Food security
KW  - Human livelihoods
KW  - Overexploitation
KW  - Research efforts
KW  - Wildlife populations
KW  - Food supply
PB  - Elsevier Ltd
N1  - 施引文献 :54
N1  - Export Date: 18 January 2021
M3  - Article
DB  - Scopus
N1  - CODEN: FORIE
LA  - English
N1  - 通讯地址: Cawthorn, D.-M.; Department of Animal Sciences, University of Stellenbosch, Private Bag X1, South Africa
N1  - 参考文献: Abernethy, K.A., Coad, L., Taylor, G., Lee, M.E., Maisels, F., Extent and ecological consequences of hunting in Central African rainforests in the twenty-first century (2013) Philosophical Transactions of the Royal Society of London B: Biological Sciences, 368, p. 20130494; 
Abernethy, K., Ndong Obiang, A.M., Bushmeat in Gabon/La viande de Brousse au Gabon (2010) Technical report to the Directeur Général des Eaux et Forets, Président du Comité Inter-ministériel de la Stratégie Nationale de Gestion de la Viande de Brousse, , Ministère des Eaux et Forêts, Gabon; 
Abu-Basutu, K.N., (2013) Relative contribution of wild foods to individual and household food security in the context of increasing vulnerability due to HIV/AIDS and climate variability, , (MSc Thesis), Rhodes University, South Africa; 
Agrawal, A., Gibson, C.C., Enchantment and disenchantment: The role of community in natural resource management (1999) World Development, 27, pp. 629-649; 
Andresen, E., Laurance, S.G.W., Possible indirect effects of mammal hunting on dung beetle assemblages in Panama (2007) Biotropica, 39, pp. 141-146; 
Anstey, S., (1991) Wildlife utilization in Liberia. WWF/FDA wildlife survey report, , WWF International, Gland, Switzerland; 
Arain, M.A., Khaskheli, M., Rajput, I.R., Faraz, S., Rao, S., Umer, M., Effect of slaughtering age on chemical composition of goat meat (2010) Pakistan Journal of Nutrition, 9, pp. 404-408; 
Babweteera, F., Savill, P., Brown, N., Balanites wilsoniana: Regeneration with and without elephants (2007) Biological Conservation, 134, pp. 40-47; 
Bahuchet, S., Loveva, K., De la foret au marche: le commerce de gibier au sud Cameroun (1999) L'homme et la foret tropicale, pp. 533-558. , Travaux Societe Ecologie Humaine, Paris, France, S. Bahuchet, D. Bley, H. Pagezy, N. Vernazza-Licht (Eds.); 
Barnett, R., (2000) Food for thought: The utilization of wild meat in Eastern and Southern Africa, , TRAFFIC East/Southern Africa, Nairobi, Kenya; 
Barrett, C.B., Arcese, P., Are integrated conservation-development projects (ICDPs) sustainable? On the conservation of large mammals in sub-Saharan Africa (1995) World Development, 23, pp. 1073-1084; 
Barrett, C.B., Arcese, P., Wildlife harvest in integrated conservation and development projects: Linking harvest to household demand, agricultural production, and environmental shocks in the Serengeti (1998) Land Economics, 74, pp. 449-465; 
Bausch, D.G., Schwarz, L., Outbreak of Ebola virus disease in Guinea: Where ecology meets economy (2014) PLoS Neglected Tropical Diseases, 8, p. e3056; 
Beaune, D., Fruth, B., Bollache, L., Hohmann, G., Bretagnolle, F., Doom of the elephant-dependent trees in a Congo tropical forest (2013) Forest Ecology and Management, 295, pp. 109-117; 
Beck, H., Seed predation and dispersal by peccaries throughout the Neotropics and its consequences: A review and synthesis (2005) Seed fate: Predation, dispersal, and seedling establishment, pp. 77-115. , CABI Publishing, Wallingford, UK, P.M. Forget, J.E. Lambert, P.E. Hulme, S.B. Van der Wall (Eds.); 
Becker, M.S., McRobb, R., Watson, F., Droge, E., Kanyembo, B., Kakumbi, C., Evaluating wire-snare poaching trends and the impacts of by-catch on elephants and large carnivores (2013) Biological Conservation, 158, pp. 26-36; 
Bennett, E.L., Is there a link between wild meat and food security? (2002) Conservation Biology, 16, pp. 590-592; 
Bennett, E.L., Blencowe, E., Brandon, K., Brown, D., Wilkie, D.S., Hunting for consensus: Reconciling bushmeat harvest, conservation, and development policy in West and Central Africa (2007) Conservation Biology, 21, pp. 884-887; 
Bennett, E.L., Rao, M., Wild meat consumption in Asian tropical forest countries: Is this a glimpse of the future for Africa? (2002) Links between biodiversity, conservation, livelihoods and food security: The sustainable use of wild species for meat, pp. 39-44. , IUCN, Gland, Switzerland, S. Mainka, M. Travedi (Eds.); 
Bennett, E.L., Rao, M., (2002) Hunting and wildlife trade in tropical and sub-tropical Asia: Identifying gaps and developing strategies. Report of a meeting held in Khao Yai National Park, , Wildlife Conservation Society, Thailand. Bangkok; 
Bennett, E.L., Robinson, J.G., Hunting of wildlife in tropical forests: Implications for biodiversity and forest peoples (2000) Biodiversity series, impact studies, paper no. 76, , The World Bank Environment Department, Washington DC, US; 
Bharucha, Z., Pretty, J., The roles and values of wild foods in agricultural systems (2010) Philosophical Transactions of the Royal Society, B: Biological Sciences, 365, pp. 2913-2926; 
Billé, R., Lapeyre, R., Pirard, R., Biodiversity conservation and poverty alleviation: A way out of a deadlock? (2012) SAPIENS, 5, pp. 1-15; 
Blake, S., Deem, S.L., Mossimbo, E., Maisels, F., Walsh, P., Forest elephants: Tree planters of the Congo (2009) Biotropica, 41, pp. 459-468; 
Bodmer, R.E., Strategies of seed dispersal and seed predation in Amazonian ungulates (1991) Biotropica, 23, pp. 255-261; 
Bodmer, R.E., Puertas, P.E., Community-based co-management of wildlife in the Peruvian Amazon (2000) Hunting for sustainability in tropical forests, pp. 395-409. , Columbia University Press, New York, J.G. Robinson, E.L. Bennett (Eds.); 
Bokhorst, J., (2010) The impact of forest governance arrangements on the livelihoods of bushmeat actors in Ghana's High Forest Zone, , (MSc Thesis), University of Amsterdam, Netherlands; 
Bouché, P., Mange, R.N.M., Tankalet, F., Zowoya, F., Lejeune, P., Vermeulen, C., Game over! Wildlife collapse in northern Central African Republic (2012) Environmental Monitoring and Assessment, 184, pp. 7001-7011; 
Bowen-Jones, E., Brown, D., Robinson, E., (2002) Assessment of the solution-orientated research needed to promote a more sustainable bushmeat trade in Central and West Africa, , DEFRA, London, UK; 
Brashares, J.S., Arcese, P., Sam, M.K., Coppolillo, P.B., Sinclair, A.R.E., Balmford, A., Bushmeat hunting, wildlife declines, and fish supply in West Africa (2004) Science, 306, pp. 1180-1183; 
Brashares, J.S., Golden, C.D., Weinbaum, K.Z., Barrett, C.B., Okello, G.V., Economic and geographic drivers of wildlife consumption in rural Africa (2011) Proceedings of the National Academy of Sciences, 108, pp. 13931-13936; 
Brown, D., Is the best the enemy of the good? Institutional and livelihoods perspectives on bushmeat harvesting and trade-Some issues and challenges (2007) Bushmeat and livelihoods: Wildlife management and poverty reduction, pp. 111-124. , Blackwell Publishing, Oxford, UK, G. Davies, D. Brown (Eds.); 
Brown, T., Marks, S.A., Livelihoods, hunting and the game meat trade in Northern Zambia (2007) Bushmeat and livelihoods: Wildlife management and poverty reduction, pp. 92-106. , Blackwell Publishers, Oxford, UK, G. Davies, D. Brown (Eds.); 
Caldironi, H.A., Manes, M.E., Proximate composition, fatty acids and cholesterol content of meat cuts from tegu lizard (Tupinambis merianae) (2006) Journal of Food Composition and Analysis, 19, pp. 711-714; 
Campos-Arceiz, A., Blake, S., Megagardeners of the forest-The role of elephants in seed dispersal (2011) Acta Oecologica, 37, pp. 542-553; 
Cawthorn, D.M., Hoffman, L.C., The role of traditional and non-traditional meat animals in feeding a growing and evolving world (2014) Animal Frontiers, 4, pp. 6-12; 
Ceppi, S.L., Nielsen, M.R., A comparative study on bushmeat consumption patterns in ten tribes in Tanzania (2014) Tropical Conservation Science, 7, pp. 272-287; 
Cernea, M.M., Schmidt-Soltau, K., Poverty risks and national parks: Policy issues in conservation and resettlement (2006) World Development, 34, pp. 1808-1830; 
Chaber, A.L., Allebone-Webb, S., Lignereux, Y., Cunningham, A.A., Rowcliffe, J.M., The scale of illegal meat importation from Africa to Europe via Paris (2010) Conservation Letters, 3, pp. 317-321; 
Chacon, R.J., Conservation or resource maximization? Analysing subsistence hunting among the Achuar (Shiwiar) of Ecuador (2011) The ethics of anthropology and Amerindian research, pp. 311-353. , Springer, New York, US, R.J. Chacon, R.G. Mendoza (Eds.); 
Christensen, J., Win-win illusions (2004) Conservation in Practice, 5, pp. 12-19; 
Coad, L., Abernethy, K., Balmford, A., Manica, A., Airey, L., Milner-Gulland, E.J., Distribution and use of income from bushmeat in a rural village, central Gabon (2010) Conservation Biology, 24, pp. 1510-1518; 
Colding, J., Folke, C., The relations among threatened species, their protection, and taboos (1997) Conservation Ecology, 1 (1), p. 6. , www.consecol.org/vol1/iss1/art6/, Accessed 24/01/2015); 
Colding, J., Folke, C., Social taboos: "Invisible" systems of local resource management and biological conservation (2001) Ecological Applications, 11, pp. 584-600; 
Corlett, R.T., The impact of hunting on the mammalian fauna of tropical Asian forests (2007) Biotropica, 39, pp. 292-303; 
Costanza, R., Graumlich, L.J., Steffen, W., (2007) Sustainability or collapse? An integrated history and future of people on earth, , Dahlem University Press, Berlin, Germany; 
Cowlishaw, G., Mendelson, S., Rowcliffe, J.M., The bushmeat commodity chain: Patterns of trade and sustainability in a mature urban market in West Africa (2004) Wildlife policy briefing 7, , Overseas Development Institute, London, UK; 
Cowlishaw, G., Mendelson, S., Rowcliffe, J., Evidence for post-depletion sustainability in a mature bushmeat market (2005) Journal of Applied Ecology, 42, pp. 460-468; 
Cullen, L., Bodmer, R.E., Valladares-Pádua, C., Effects of hunting in habitat fragments of the Atlantic forests, Brazil (2000) Biological Conservation, 95, pp. 49-56; 
de Merode, E., Cowlishaw, G., Species protection, the changing informal economy, and the politics of access to the bushmeat trade in the Democratic Republic of Congo (2006) Conservation Biology, 20, pp. 1262-1271; 
de Merode, E., Homewood, K., Cowlishaw, G., The value of bushmeat and other wild foods to rural households living in extreme poverty in Democratic Republic of Congo (2004) Biological Conservation, 118, pp. 573-581; 
De Moreno, L.A., Vidal, A., Huerta-Sánchez, D., Navas, Y., Uzcátegui-Bracho, S., Huerta-Leiden, N., Análisis comparativo proximal y de minerales entre carnes de iguana, pollo y res (2000) Archivos Latinoamericanos de Nutrición, 50, pp. 409-415; 
Delvingt, W., Dethier, M., Auzel, P., Jeanmart, P., La chasse villageoise Badjoué, gestion coutumière durable ou pillage de la ressource gibier (2001) La forêt des hommes: Terroirs villageois en forêt tropicale africaine, pp. 65-92. , Les Presses Agronomiques de Gembloux, Gembloux, Belgium, W. Delvingt (Ed.); 
Díaz, S., Fargione, J., Chapin, F.S., Tilman, D., Biodiversity loss threatens human well-being (2006) PLoS Biology, 4, p. e277; 
Draulans, D., Van Krunkelsven, E., The impact of war on forest areas in the Democratic Republic of Congo (2002) Oryx, 36, pp. 35-40; 
Drury, R., Hungry for success: Urban consumer demand for wild animal products in Vietnam (2011) Conservation and Society, 9, pp. 247-257; 
An update on the risk of transmission of Ebola virus (EBOV) via the food chain (2014) EFSA Journal, 12, p. 3884. , www.efsa.europa.eu/efsajournal, Accessed 12/2/2015); 
Egbe, S., (2000) Communities and wildlife management in Cameroon. Consultancy report presented to the DFID-Cameroon Community Forestry Development Project (CFDP), , DFID, Yaoundé, Cameroon; 
Espinosa, M., What has globalization to do with wildlife use in the remote Amazon? Exploring the links between macroeconomic changes, markets and community entitlements (2008) Journal of Developing Societies, 24, p. 489; 
Etiendem, D.N., Hens, L., Pereboom, Z., Traditional knowledge systems and the conservation of Cross River gorillas: A case study of Bechati, Fossimondi, Besali, Cameroon (2011) Ecology and Society, 16, p. 22. , www.ecologyandsociety.org/vol16/iss3/art22/, Accessed 18/12/2014); 
Eves, H.E., Ruggiero, R.G., Antelopes in Africa: Bushmeat, game meat and wild meat-A question of sustainability (2002) Links between biodiversity, conservation, livelihoods and food security: The sustainable use of wild species for meat, pp. 73-84. , IUCN, Gland, Switzerland, S. Mainka, M. Travedi (Eds.); 
Fa, J.E., Hunted animals in Bioko Island, West Africa: Sustainability and future (2000) Hunting for sustainability in tropical forests, pp. 168-198. , Columbia University Press, New York, US, J.G. Robinson, E.L. Bennett (Eds.); 
Fa, J.E., Brown, D., Impacts of hunting on mammals in African tropical moist forests: A review and synthesis (2009) Mammal Review, 39, pp. 231-264; 
Fa, J.E., Currie, D., Meeuwig, J., Bushmeat and food security in the Congo Basin: Linkages between wildlife and people's future (2003) Environmental Conservation, 30, pp. 71-78; 
Fa, J.E., Garcia Yuste, J.E., Commercial bushmeat hunting in the Monte Mitra forest, Equatorial Guinea: Extent and impact (2001) Animal Biodiversity and Conservation, 24, pp. 31-52; 
Fa, J.E., Juste, J., Perez del Val, J., Castroviejo, J., Impact of market hunting on mammal species in Equatorial Guinea (1995) Conservation Biology, 9, pp. 1107-1115; 
Fa, J.E., Olivero, J., Farfán, M.Á., Márquez, A.L., Vargas, J.M., Correlates of bushmeat in markets and depletion of wildlife (2015) Conservation Biology, , (in press); 
Fa, J.E., Olivero, J., Real, R., Farfán, M.Á., Nasi, R., Disentangling the relative effects of bushmeat availability on human nutrition in central Africa (2015) Scientific Reports, 5, p. 8168; 
Fa, J.E., Peres, C.A., Meeuwig, J., Bushmeat exploitation in tropical forests: An intercontinental comparison (2002) Conservation Biology, 16, pp. 232-237; 
Fa, J.E., Ryan, S.F., Bell, D.J., Hunting vulnerability, ecological characteristics and harvest rates of bushmeat species in afrotropical forests (2005) Biological Conservation, 121, pp. 167-176; 
Fa, J.E., Seymour, S., Dupain, J., Amin, R., Albrechtsen, L., Macdonald, D., Getting to grips with the magnitude of exploitation: Bushmeat in the Cross-Sanaga rivers region, Nigeria and Cameroon (2006) Biological Conservation, 129, pp. 497-510; 
Fa, J.E., Yuste, J.E.G., Castelo, R., Bushmeat markets on Bioko Island as a measure of hunting pressure (2000) Conservation Biology, 14, pp. 1602-1613; 
Falk, H., Duerr, S., Hauser, H., Wood, K., Tenger, B., Loertscher, M., Illegal import of bushmeat and other meat products into Switzerland on commercial passenger flights (2013) Revue Scientifique et Technique-Office International des Epizooties, 32, pp. 727-739; 
(1996) Rome Declaration on world food security and World Food Summit plan of action, , FAO, Rome, Italy; 
(2013) Commission on genetic resources for food and agriculture. Review of key issues on biodiversity and nutrition, , FAO, Rome, Italy; 
(2014) State of food insecurity in the world 2014, , FAO, Rome, Italy; 
(2014) State of world fisheries and aquaculture 2014, , FAO, Rome, Italy; 
(2002) Assessment of bushmeat trade during the annual closed season on hunting in Ghana (1st August-1st December 2001), , www.fao.org/docrep/010/ai793e/ai793e00.htm, Conservation International, Accra, Ghana. Accessed 14/12/2014); 
(2011) A report prepared for the Summit of the Three Rainforest Basins Brazzaville, Republic of Congo, , FAO, Rome, Italy; 
(2007) Protein and amino acid requirements in human nutrition, , FAO, Rome, Italy; 
Fimbel, C., Curran, B., Usongo, L., Enhancing the sustainability of duiker hunting through community participation and controlled access in the Lobéké Region of South-eastern Cameroon (2000) Hunting for sustainability in tropical forests, pp. 356-374. , Columbia University Press, New York, US, J.G. Robinson, E.L. Bennett (Eds.); 
Fisher, B., Christopher, T., Poverty and biodiversity: Measuring the overlap of human poverty and the biodiversity hotspots (2006) Ecological Economics, 62, pp. 93-101; 
FitzGibbon, C.D., Mogaka, H., Fanshawe, J.H., Threatened mammals, subsistence harvesting and high human population densities: A recipe for disaster? (2000) Hunting for sustainability in tropical forests, pp. 154-167. , Columbia University Press, New York, US, J.G. Robinson, E.L. Bennett (Eds.); 
Fragoso, J.M., (1994) Large mammals and the community dynamics of an Amazonian rain forest, , (PhD Dissertation), University of Florida, Florida; 
Frazer, J.G., (2012) The golden bough: Spirits of the corn and of the wild, 8. , Cambridge University Press, Cambridge, UK; 
Gandiwa, E., Preliminary assessment of illegal hunting by communities adjacent to the northern Gonarezhou National Park, Zimbabwe (2011) Tropical Conservation Science, 4, pp. 445-467; 
Gibson, C.C., Marks, S.A., Transforming rural hunters into conservationists: An assessment of community-based wildlife management programs in Africa (1995) World Development, 23, pp. 941-957; 
Godoy, R.E., Undurraga, D., Wilkie, V., Reyes-García, T., Vadez, V., The effect of wealth and real income on wildlife consumption among native Amazonians in Bolivia: Estimates of annual trends with longitudinal household data (2002-2006) (2009) Animal Conservation, 13, pp. 265-274; 
Golden, C.D., Bushmeat hunting and use in the Makira Forest, north-eastern Madagascar: A conservation and livelihoods issue (2009) Oryx, 43, pp. 386-392; 
Golden, C.D., Fernald, L.C., Brashares, J.S., Rasolofoniaina, B.R., Kremen, C., Benefits of wildlife consumption to child nutrition in a biodiversity hotspot (2011) Proceedings of the National Academy of Sciences, 108, pp. 19653-19656; 
Gurr, T.R., Marshall, G., Khosla, D., (2000) Peace and conflict: A global survey of armed conflicts, self-determination movements and democracy, , Center for International Development and Conflict Management, Maryland, US; 
Hackel, J.D., Community conservation and the future of Africa's wildlife (1999) Conservation Biology, 13, pp. 726-734; 
Hardin, G., The tragedy of the commons (1968) Science, 162, pp. 1243-1248; 
Harrison, R.D., Emptying the forest: Hunting and the extirpation of wildlife from tropical nature reserves (2011) BioScience, 61, pp. 919-924; 
Hart, J., Impact and sustainability of indigenous hunting in the Ituri forest, Congo-Zaire: A comparison of unhunted and hunted duiker populations (2000) Hunting for sustainability in tropical forests, pp. 106-153. , Columbia University Press, New York, US, J.G. Robinson, E.L. Bennett (Eds.); 
Hatton, J., Couto, M., Oglethorpe, J., (2001) Biodiversity and war: A case study of Mozambique, , WWF Biodiversity Support Program, Washington DC, US; 
Hayes, K., Burge, R., (2003) Coltan mining in the Democratic Republic of Congo: How tantalum-using industries can commit to the reconstruction of the DRC, , Fauna & Flora International, Cambridge, UK; 
Hill, K., McMillan, G., Farina, R., Hunting-related changes in game encounter rates from 1994 to 2001 in the Mbaracayu Reserve, Paraguay (2003) Conservation Biology, 17, pp. 1312-1323; 
Hill, K., Padwe, J., Sustainability of ache hunting in the Mbaracayu Reserve, Paraguay (2000) Hunting for sustainability in tropical forests, pp. 79-105. , Columbia University Press, New York, US, J.G. Robinson, E.L. Bennett (Eds.); 
Hoffman, L.C., Cawthorn, D.M., What is the role and contribution of meat from wildlife in providing high quality protein for consumption? (2012) Animal Frontiers, 2, pp. 40-53; 
Hoffman, L.C., Cawthorn, D., Exotic protein sources to meet all needs (2013) Meat Science, 95, pp. 764-771; 
Hoffman, L.C., Ferreira, A.V., Chemical composition of two muscles of the common duiker (Sylvicapra grimmia) (2004) Journal of the Science of Food & Agriculture, 84, pp. 1541-1544; 
Hoffman, L.C., Fisher, P.P., Sales, J., Carcass and meat characteristics of the Nile crocodile (Crocodylus niloticus) (2000) Journal of the Science of Food & Agriculture, 80, pp. 1-7; 
Hoffman, L.C., Mostert, A.C., Kidd, M., Laubscher, L.L., Meat quality of kudu (Tragelaphus strepsiceros) and impala (Aepyceros melampus): Carcass yield, physical quality and chemical composition of kudu and impala Longissimus dorsi muscle as affected by gender and age (2009) Meat Science, 83, pp. 788-795; 
Hoffman, L.C., Smit, K., Muller, N., Chemical characteristics of red hartebeest (Alcelaphus buselaphus caama) meat (2010) South African Journal of Animal Science, 40, pp. 221-228; 
Holmern, T., Røskaft, E., Mbaruka, J., Mkama, S.Y., Muya, J., Uneconomical game cropping in a community-based conservation project outside the Serengeti National Park, Tanzania (2002) Oryx, 36, pp. 364-372; 
Holmes, G., Protection, politics and protest: Understanding resistance to conservation (2007) Conservation and Society, 5, pp. 184-201; 
Ilea, R.C., Intensive livestock farming: Global trends, increased environmental concerns, and ethical solutions (2009) Journal of Agricultural and Environmental Ethics, 22, pp. 153-167; 
Inamdar, A., Brown, D., Cobb, S., What's special about wildlife management in forests? Concepts and models of rights-based management, with recent evidence from West-Central Africa (1999) Natural resource perspectives, no. 44, , Overseas Development Institute, London, UK; 
Inogwabini, B.I., Bushmeat, over-fishing and covariates explaining fish abundance declines in the Central Congo Basin (2014) Environmental Biology of Fishes, 97, pp. 787-796; 
Isaac, N.J., Cowlishaw, G., How species respond to multiple extinction threats (2004) Proceedings of the Royal Society of London, Series B: Biological Sciences, 271, pp. 1135-1141; 
Jambiya, G., Milledge, S., Mtango, N., (2007) Conservation implications and livelihood implications of wild meat use in refugee situations in North-Western Tanzania, , TRAFFIC East/Southern Africa, Dar es Salaam, Tanzania; 
Jerozolimski, A., Peres, C.A., Bringing home the biggest bacon: A cross-site analysis of the structure of hunter-kill profiles in Neotropical forests (2003) Biological Conservation, 111, pp. 415-425; 
Kamins, A.O., Rowcliffe, J.M., Ntiamoa-Baidu, Y., Cunningham, A.A., Wood, J.L., Restif, O., Characteristics and risk perceptions of Ghanaians potentially exposed to bat-borne zoonoses through bushmeat (2014) EcoHealth, , (in press); 
Karanth, K.K., Nichols, J.D., Karanth, K.U., Hines, J.E., Christensen, N.L., The shrinking ark: Patterns of large mammal extinctions in India (2010) Proceedings of the Royal Society, 277, pp. 1971-1979; 
Kaschula, S.A., Wild foods and household food security responses to AIDS: Evidence from South Africa (2008) Population and Environment, 29, pp. 162-185; 
Kim, J.H., Seong, P.N., Cho, S.H., Park, B.Y., Ahn, C.N., Characterization of nutritional value for twenty-one pork muscles (2008) Asian-Australasian Journal of Animal Science, 21, pp. 138-143; 
Kissui, B.M., Livestock predation by lions, leopards, spotted hyenas, and their vulnerability to retaliatory killing in the Maasai steppe, Tanzania (2008) Animal Conservation, 11, pp. 422-432; 
Kümpel, N.F., (2006) Incentives for sustainable hunting of bushmeat in Rio Muni, Equatorial Guinea, , (PhD Thesis), Imperial College London, UK; 
Kümpel, N.F., East, T., Keylock, N., Rowcliffe, J.M., Cowlishaw, G., Milner-Gulland, E.J., Determinants of bushmeat consumption and trade in continental Equatorial Guinea: An urban-rural comparison (2007) Bushmeat and livelihoods: Wildlife management and poverty reduction, pp. 74-91. , Blackwell Publishers, Oxford, UK, G. Davies, D. Brown (Eds.); 
Kümpel, N.F., Milner-Gulland, E.J., Cowlishaw, G., Rowcliffe, J.M., Incentives for hunting: The role of bushmeat in the household economy in rural Equatorial Guinea (2010) Human Ecology, 38, pp. 251-264; 
Lahm, S.A., Hunting and wildlife in Northeastern Gabon. Why conservation should extend beyond protected areas (2001) African rain forest ecology and conservation. An interdisciplinary perspective, pp. 344-354. , Yale University Press, New Haven, US, W. Weber, L.J.T. White, A. Vedder, L. Naughton-Treves (Eds.); 
Laporte, N.T., Stabach, J.A., Grosch, R.G., Lin, T.S., Goetz, S.J., Expansion of industrial logging in Central Africa (2007) Science, 316, p. 1451; 
Le Bel, S., Gaidet, N., Mutake, S., Doze, L., Nyamugure, T., Communal game ranching in Zimbabwe: Local empowerment and sustainable game meat production for rural communities (2004) Game and Wildlife Science, 21, pp. 275-290; 
Le Bel, S., Stansfield, F., La Grange, M., Taylor, R., Managing local overabundance of elephants through the supply of game meat: The case of Savé Valley Conservancy, Zimbabwe (2013) South African Journal of Wildlife Research, 43, pp. 103-119; 
LeBreton, M., Prosser, A.T., Tamoufe, U., Sateren, W., Wolfe, N.D., Patterns of bushmeat hunting and perceptions of disease risk among central African communities (2006) Animal Conservation, 9, pp. 357-363; 
Lee, R.J., Impact of subsistence hunting in North Sulawesi, Indonesia and conservation options (2000) Hunting for sustainability in tropical forests, pp. 455-472. , Columbia University Press, New York, US, J.G. Robinson, E.L. Bennett (Eds.); 
Lee, R.J., Gorog, A.J., Dwiyahreni, A., Siwu, S., Ramono, W., Wildlife trade and implications for law enforcement in Indonesia: A case study from North Sulawesi (2005) Biological Conservation, 123, pp. 477-488; 
Lindsey, P.A., Balme, G., Becker, M., Begg, C., Zisadza-Gambiwa, P., The bushmeat trade in African savannas: Impacts, drivers, and possible solutions (2013) Biological Conservation, 160, pp. 80-96; 
Lindsey, P., Bento, C., (2012) Illegal hunting and the bushmeat trade in Central Mozambique. a case-study from Coutada 9, Manica Province, , TRAFFIC East/Southern Africa, Harare, Zimbabwe; 
Lindsey, P.A., Nyirenda, V.R., Barnes, J.I., Becker, M.S., t'Sas-Rolfes, M., Underperformance of African protected area networks and the case for new conservation models: Insights from Zambia (2014) PLoS One, 9, p. e94109; 
Lindsey, P.A., Romanach, S.S., Matema, S., Matema, C., Mupamhadzi, I., Muvengwi, J., Dynamics and underlying causes of illegal bushmeat trade in Zimbabwe (2011) Oryx, 45, pp. 84-95; 
Lindsey, P.A., Romanach, S.S., Tambling, C.J., Chartier, K., Groom, R., Ecological and financial impacts of illegal bushmeat trade in Zimbabwe (2011) Oryx, 45, pp. 96-111; 
Loucks, C., Mascia, M.B., Maxwell, A., Huy, K., Seng, T., Wildlife decline in Cambodia, 1953-2005: Exploring the legacy of armed conflict (2009) Conservation Letters, 2, pp. 82-92; 
Lowassa, A., Tadie, D., Fischer, A., On the role of women in bushmeat hunting - Insights from Tanzania and Ethiopia (2012) Journal of Rural Studies, 28, pp. 622-630; 
Madhusudan, M.D., Karanth, K.U., Hunting for an answer: Is local hunting compatible with large mammal conservation in India? (2000) Hunting for sustainability in tropical forests, pp. 339-355. , Columbia University Press, New York, US, J.G. Robinson, E.L. Bennett (Eds.); 
Maisels, F., Keming, E., Kemei, M., Toh, C., The extirpation of large mammals and implications for montane forest conservation: The case of the Kilum-Ijim Forest, North-west Province, Cameroon (2001) Oryx, 35, pp. 322-331; 
Malaisse, F., (2010) How to live and survive in Zambezian open forest (Miombo ecoregion), , Presses agronomiques de Gembloux, Gembloux, Belgium; 
Manfredo, M.J., (2009) Who cares about wildlife? Social science concepts for exploring human-wildlife relationships and conservation issues, , Springer Science & Business Media, New York, US; 
Mbete, R.A., Banga-Mboko, H., Racey, P., Mfoukou-Ntsakala, A., Leroy, P., Household bushmeat consumption in Brazzaville, the Republic of the Congo (2011) Tropical Conservation Science, 4, pp. 187-202; 
Mbotiji, J., (2002) Sustainable use of wildlife resources: The bushmeat crisis. Wildlife management working paper, no. 5, , FAO, Rome, Italy; 
McConkey, K.R., Drake, D.R., Flying foxes cease to function as seed dispersers long before they become rare (2006) Ecology, 87, pp. 271-276; 
McGarry, D., (2008) The impact of HIV/AIDS on rural children's reliance on natural resources within the Eastern Cape, , (MSc Thesis), Rhodes University, South Africa, South Africa; 
McShane, T.O., Hirsch, P.D., Trung, T.C., Songorwa, A.N., O'Connor, S., Hard choices: Making trade-offs between biodiversity conservation and human well-being (2011) Biological Conservation, 144, pp. 966-972; 
McShane, T.O., Newby, S.A., Expecting the unattainable: The assumptions behind ICDPs (2004) Getting biodiversity projects to work, pp. 49-74. , Columbia University Press, New York, US, T.O. McShane, M.P. Wells (Eds.); 
(2005) Ecosystems and human well-being: Biodiversity synthesis, , World Resources Institute, Washington DC, US; 
Mena, V.P., Stallings, J.R., Regalado, J.B., Cueva, R.L., The sustainability of current hunting practices by the Huaorani (2000) Hunting for sustainability in tropical forests, pp. 57-78. , Columbia University Press, New York, US, J.G. Robinson, E.L. Bennett (Eds.); 
Mfunda, I.M., Røskaft, E., Bushmeat hunting in Serengeti, Tanzania: An important economic activity to local people (2010) International Journal of Biodiversity and Conservation, 2, pp. 263-272; 
Miller, T.R., Minteer, B.A., Malan, L.C., The new conservation debate: The view from practical ethics (2011) Biological Conservation, 144, pp. 948-957; 
Mills, L.S., Soulé, M.E., Doak, D.F., The keystone-species concept in ecology and conservation (1993) BioScience, 43, pp. 219-224; 
Milner-Gulland, E.J., Bennett, E.L., Wild meat: The bigger picture (2003) Trends in Ecology & Evolution, 18, pp. 351-357; 
Minteer, B.A., Conservation, animal rights, and human welfare: A pragmatic view of the "bushmeat crisis" (2013) Ignoring nature no more: The case for compassionate conservation, pp. 77-94. , University of Chicago Press, Chicago, US, M. Bekoff (Ed.); 
Mockrin, M.H., Bennett, E.L., La Bruna, D.T., Wildlife farming: A viable alternative to hunting in tropical forests? (2005) WCS working paper no. 23, , Wildlife Conservation Society, New York, US; 
Muboko, N., Muposhi, V., Tarakini, T., Gandiwa, E., Vengesayi, S., Makuwe, E., Cyanide poisoning and African elephant mortality in Hwange National Park, Zimbabwe: A preliminary assessment (2014) Pachyderm, 55, pp. 92-94; 
Nackoney, J., Molinario, G., Potapov, P., Turubanova, S., Hansen, M.C., Furuichi, T., Impacts of civil conflict on primary forest habitat in northern Democratic Republic of the Congo, 1990-2010 (2014) Biological Conservation, 170, pp. 321-328; 
Nadakavukaren, A., (2011) Our global environment: A health perspective, , Waveland Press, Illinois, US; 
Naeem, S., Chapin, F.S., Costanza, R., Ehrlich, P.R., Tilman, D., Biodiversity and ecosystem functioning: Maintaining natural life support processes (1999) Issues in Ecology, 4, pp. 1-13; 
Nasi, R., Brown, D., Wilkie, D., Bennett, E., Tutin, C., van Tol, G., (2008) Conservation and use of wildlife-based resources: The bushmeat crisis, , CBD & CIFOR, Bogor, Indonesia; 
Nasi, R., Christophersen, T., Belair, C., Ending empty forests: Management and sustainable use of wildlife in tropical production forests (2010) ITTO Tropical Forest Update, 20, pp. 19-21; 
Nasi, R., Taber, A., Van Vliet, N., Empty forests, empty stomachs? Bushmeat and livelihoods in the Congo and Amazon Basins (2011) International Forestry Review, 13, pp. 355-368; 
Newmark, W.D., Hough, J.L., Conserving wildlife in Africa: Integrated conservation and development projects and beyond (2000) BioScience, 50, pp. 585-592; 
Nielsen, M., Importance, cause and effect of bushmeat hunting in the Udzungwa Mountains, Tanzania: Implications for community based wildlife management (2006) Biological Conservation, 128, pp. 509-516; 
Nielsen, M.R., Meilby, H., Hunting and trading bushmeat in the Kilombero Valley, Tanzania: Motivations, cost-benefit ratios and meat prices (2015) Environmental Conservation, 42, pp. 61-72; 
Noss, A.J., Cable snares and nets in the Central African Republic (2000) Hunting for sustainability in tropical forests, pp. 282-304. , Columbia University Press, New York, US, J.G. Robinson, E.L. Bennett (Eds.); 
Ntiamoa-Baidu, Y., West African wildlife; a resource in jeopardy (1987) Unasylva, 39, pp. 27-35; 
Ntiamoa-Baidu, Y., Wildlife and food security in Africa (1997) FAO conservation guide 33, , FAO, Italy, Rome; 
Nuñez-Iturri, G., Howe, H.F., Bushmeat and the fate of trees with seeds dispersed by large primates in a lowland rain forest in western Amazonia (2007) Biotropica, 39, pp. 348-354; 
Nyaki, A., Gray, S.A., Lepczyk, C.A., Skibins, J.C., Rentsch, D., Local-scale dynamics and local drivers of bushmeat trade (2014) Conservation Biology, 28, pp. 1403-1414; 
O'Brien, T.G., Kinnaird, M.F., Differential vulnerability of large birds and mammals to hunting in North Sulawesi, Indonesia and the outlook for the future (2000) Hunting for sustainability in tropical forests, pp. 199-213. , Columbia University Press, New York, US, J.G. Robinson, E.L. Bennett (Eds.); 
Obioha, E.E., Isiugo, P.N., Jimoh, S.O., Ikyaagba, E., Waltert, M., Bush meat harvesting and human subsistence nexus in the Oban hill Communities of Nigeria (2012) Journal of Human Ecology, 38, pp. 49-64; 
Ogada, D.L., The power of poison: Pesticide poisoning of Africa's wildlife (2014) Annals of the New York Academy of Sciences, 1322, pp. 1-20; 
Ohl-Schacherer, J., Shepard, G.H., Kaplan, H., Peres, C.A., Levi, T., Yu, D.W., The sustainability of subsistence hunting by Matsigenka native communities in Manu National Park, Peru (2007) Conservation Biology, 21, pp. 1174-1185; 
Okiwelu, S.N., Akpan-Nnah, P.M., Noutcha, M.A.E., Njoku, C.C., Wildlife harvesting and bushmeat trade in Rivers State, Nigeria II: Resilience of the greater cane rat, Thryonomys swinderianus (Rodentia: Thryonomidae) (2010) Scientia Africana, 9, pp. 18-23; 
Onyango, C.A., Izumimoto, M., Kutima, P.M., Comparison of some physical and chemical properties of selected game meats (1998) Meat Science, 49, pp. 117-125; 
Oyarekua, M.A., Ketiku, A.O., The nutrient composition of the African Rat (2010) Advance Journal of Food Science and Technology, 2, pp. 318-324; 
Paine, R.T., Food web complexity and species diversity (1966) American Naturalist, 100, pp. 65-75; 
Paine, R.T., A note on trophic complexity and species diversity (1969) American Naturalist, 103, pp. 91-93; 
Parry, L., Barlow, J., Pereira, H., Wildlife harvest and consumption in Amazonia's urbanized wilderness (2014) Conservation Letters, 7, pp. 565-574; 
Pearce, F., The protein gap (2005) Conservation in Practice, 6, pp. 117-123; 
Peres, C.A., Effects of subsistence hunting on vertebrate community structure in Amazonian forests (2000) Conservation Biology, 14, pp. 240-253; 
Peres, C.A., Evaluating the impact and sustainability of subsistence hunting at multiple Amazonian forest sites (2000) Hunting for sustainability in tropical forests, pp. 31-56. , Columbia University Press, New York, US, J.G. Robinson, E.L. Bennett (Eds.); 
Peres, C.A., Dolman, P., Density compensation in neotropical primate communities: Evidence from 56 hunted and nonhunted Amazonian forests of varying productivity (2000) Oecologia, 122, pp. 175-189; 
Peres, C.A., Palacios, E., Basin-wide effects of game harvest on vertebrate population densities in Amazonian forests: Implications for animal-mediated seed dispersal (2007) Biotropica, 39, pp. 304-315; 
Pinstrup-Andersen, P., Food security: Definition and measurement (2009) Food Security, 1, pp. 5-7; 
Piwoz, E.G., Bentley, M.E., Women's voices, women's choices: Women's voices, women's choices: The challenge of nutrition and HIV/AIDS (2005) Journal of Nutrition, 135, pp. 933-937; 
Poppy, G.M., Jepson, P.C., Pickett, J.A., Birkett, M.A., Achieving food and environmental security: New approaches to close the gap (2014) Philosophical Transactions of the Royal Society, B: Biological Sciences, 369, p. 20120272; 
Poulsen, J.R., Clark, C.J., Bolker, B.M., Decoupling the effects of logging and hunting on an Afrotropical animal community (2011) Ecological Applications, 21, pp. 1819-1836; 
Poulsen, J.R., Clark, C.J., Mavah, G., Elkan, P.W., Bushmeat supply and consumption in a tropical logging concession in northern Congo (2009) Conservation Biology, 23, pp. 1597-1608; 
Redford, K.H., The empty forest (1992) Bioscience, 42, pp. 412-422; 
Redford, K.H., Feinsinger, P., The half-empty forest: Sustainable use and the ecology of interactions (2001) Conservation of exploited species, pp. 370-399. , Cambridge University Press, Cambridge, UK, J.D. Reynolds, G.M. Mace, K.H. Redford, J.G. Robinson (Eds.); 
Redmond, I., Aldred, T., Jedamzik, K., Westwood, M., (2006) Recipes for survival: Controlling the bushmeat trade, , Ape Alliance and World Society for the Protection of Animals, London, UK; 
Rentsch, D., Damon, A., Prices, poaching, and protein alternatives: An analysis of bushmeat consumption around Serengeti National Park, Tanzania (2013) Ecological Economics, 91, pp. 1-9; 
Robinson, J.G., Ethical pluralism, pragmatism, and sustainability in conservation practice (2011) Biological Conservation, 144, pp. 958-965; 
Robinson, J.G., Bennett, E.L., Carrying capacity limits to sustainable hunting in tropical forests (2000) Hunting for sustainability in tropical forests, pp. 13-30. , Columbia University Press, New York, US, J.G. Robinson, E.L. Bennett (Eds.); 
Robinson, J.G., Bennett, E.L., Will alleviating poverty solve the bushmeat crisis? (2002) Oryx, 36, pp. 332-332; 
Robinson, E.J.Z., Kumar, A.M., Albers, H.J., Protecting developing countries' forests: Enforcement in theory and practice (2010) Journal of Natural Resources Policy Research, 2, pp. 25-38; 
Robinson, J.G., Redford, K.H., Bennett, E.L., Wildlife harvest in logged tropical forests (1999) Science, 284, pp. 595-596; 
Rodríguez-Lázaro, D., Ariza-Miguel, J., Diez-Valcarce, M., Fernández-Natal, I., Hernández, M., Rovira, J., Foods confiscated from non-EU flights as a neglected route of potential methicillin-resistant Staphylococcus aureus transmission (2014) International Journal of Food Microbiology, , (in press); 
Roe, D., Elliott, J., Pro-poor conservation: The elusive win-win for conservation and poverty reduction? (2006) Policy Matters, 14, p. 2006; 
Roe, D., Nelson, F., Sandbrook, C., (2009) Community management of natural resources in Africa: Impacts, experiences and future directions, , IIED, London, UK; 
Rowcliffe, J.M., Milner-Gulland, E.J., Cowlishaw, G., Do bushmeat consumers have other fish to fry? (2005) Trends in Ecology & Evolution, 20, pp. 274-276; 
Rushton, J., Viscarra, R., Viscarra, C., Basset, F., Baptista, R., Brown, D., How important is bushmeat consumption in South America: Now and in the future (2005) Wildlife policy briefing no. 11, , Overseas Development Institute, London, UK; 
Saadoun, A., Cabrera, M.C., A review of the nutritional content and technological parameters of indigenous sources of meat in South America (2008) Meat Science, 80, pp. 570-581; 
Schenck, M., Effa, E.N., Starkey, M., Wilkie, D., Treves, A., Why people eat bushmeat: Results from two-choice, taste tests in Gabon, Central Africa (2006) Human Ecology, 34, pp. 433-445; 
Schoder, D., Strauß, A., Szakmary-Brändle, K., Stessl, B., Schlager, S., Wagner, M., Prevalence of major foodborne pathogens in food confiscated from air passenger luggage (2014) International Journal of Food Microbiology, , (in press); 
Sergio, F., Caro, T., Brown, D., Clucas, B., Hiraldo, F., Top predators as conservation tools: Ecological rationale, assumptions, and efficacy (2008) Annual Review of Ecology, Evolution, and Systematics, 39, pp. 1-19; 
Smil, V., Eating meat: Evolution, patterns, and consequences (2002) Population and Development Review, 28, pp. 599-639; 
Smith, K.M., Anthony, S.J., Switzer, W.M., Epstein, J.H., Marano, N., Zoonotic viruses associated with illegally imported wildlife products (2012) PloS One, 7, p. e29505; 
Solly, H., (2004) Bushmeat hunters and secondary traders: Making the distinction for livelihood improvement. Wildlife Policy Briefing 7, , Overseas Development Institute, London, UK; 
Songorwa, A.N., Buhrs, T., Hughey, K.F., Community-based wildlife management in Africa: A critical assessment of the literature (2000) Natural Resources Journal, 40, p. 603; 
Starkey, M., (2004) Commerce and subsistence: The hunting, sale and consumption of bushmeat in Gabon, , (PhD Dissertation), Cambridge University, UK; 
Stoner, K.E., Riba-Hernández, P., Vulinec, K., Lambert, J.E., The role of mammals in tropical forest regeneration and some possible consequences of their elimination: An overview (2007) Biotropica, 39, pp. 316-327; 
Strazdiòa, V., Jemeïjanovs, A., Dterna, V., Nutrition value of wild animal meat (2013) Proceedings of the Latvian Academy of Sciences, 67, pp. 373-377; 
Suarez, E., Morales, E., Cueva, R., Utreras-Bucheli, V., Vargas-Olalla, J., Oil industry, bushmeat trade and roads: Indirect effects of oil extraction activities in a protected area in north-eastern Ecuador (2009) Animal Conservation, 12, pp. 364-373; 
Subramanian, M., Zoonotic disease risk and the bushmeat trade: Assessing awareness among hunters and traders in Sierra Leone (2012) EcoHealth, 9, pp. 471-482; 
Sunderland, T.C.H., Food security: Why is biodiversity important? (2011) International Forestry Review, 13, pp. 265-274; 
Swamy, V., Pinedo-Vasquez, M., Bushmeat harvest in tropical forests: Knowledge base, gaps and research priorities (2014) Occasional paper 114, , CIFOR, Bogor, Indonesia; 
Taylor, G., Scharlemann, J.P.W., Rowcliffe, M., Kümpel, N., Coad, L.M., Synthesising bushmeat research effort in West and Central Africa: A new regional database (2015) Biological Conservation, 181, pp. 199-205; 
Terborgh, J., Using Janzen-Connell to predict the consequences of defaunation and other disturbances of tropical forests (2013) Biological Conservation, 163, pp. 7-12; 
Terborgh, J., Estes, J.A., (2010) Trophic cascades: Predators, prey, and the changing dynamics of nature, , Island Press, Washington DC, US; 
Terborgh, J., Lopez, L., Nuñez, P., Rao, M., Balbas, L., Ecological meltdown in predator-free forest fragments (2001) Science, 294, pp. 1923-1926; 
Thibault, M., Blaney, S., The oil industry as an underlying factor in the bushmeat crisis in Central Africa (2003) Conservation Biology, 17, pp. 1807-1813; 
Thompson, B., Amoroso, L., (2011) Combating micronutrient deficiencies: Food-based approaches, , CAB International and FAO, Oxfordshire, UK, (Eds.); 
Tieguhong, J.C., Zwolinski, J., Supplies of bushmeat for livelihoods in logging towns in the Congo Basin (2009) Journal of Horticulture and Forestry, 1, pp. 65-80; 
Tollens, E., (2010) Potential impacts of agriculture development on the forest cover in the Congo Basin, , World Bank, Washington DC, US; 
Townsend, W., The sustainability of subsistence hunting by the Sirionó Indians of Bolivia (2000) Hunting for sustainability in tropical forests, pp. 267-281. , Columbia University Press, New York, US, J.G. Robinson, E.L. Bennett (Eds.); 
Treweek, J.R., Brown, C., Bubb, P., Assessing biodiversity impacts of trade: A review of challenges in the agriculture sector (2006) Impact Assessment and Project Appraisal, 24, pp. 299-309; 
Tulley, R.T., Malekian, F.M., Rood, J.C., Lamb, M.B., Raby, C.T., Analysis of the nutritional content of Myocastor coypus (2000) Journal of Food Composition and Analysis, 13, pp. 117-125; 
(2014) World urbanization prospects: The 2014 revision, , United Nations, New York, US; 
Van Vliet, N., (2008) Spatial and temporal variability within the "hunter-animal-village territory" system - Towards a geographical approach to hunting sustainability in Central Africa- Case study on duikers in north-east Gabon, , (Doctoral dissertation), Université Toulouse le Mirail, France; 
Van Vliet, N., (2011) Livelihood alternatives for the unsustainable use of bushmeat. Report prepared for the CBD Bushmeat Liaison Group. Technical series, 60, , SCBD, Montreal, Canada; 
Van Vliet, N., Mbazza, P., Recognizing the multiple reasons for bushmeat consumption in urban areas: A necessary step toward the sustainable use of wildlife for food in central Africa (2011) Human Dimensions of Wildlife, 16, pp. 45-54; 
Van Vliet, N., Nasi, R., Hunting for livelihood in northeast Gabon: Patterns, evolution, and sustainability (2008) Ecology and Society, 13, p. 33. , www.ecologyandsociety.org/vol13/iss2/art33/, Accessed 14/12/2014); 
Van Vliet, N., Nasi, R., Emmons, L., Feer, F., Mbazza, P., Bourgarel, M., Evidence for the local depletion of bay duiker, Cephalophus dorsalis, within the Ipassa Man and Biosphere Reserve, north-east Gabon (2007) African Journal of Ecology, 45, pp. 440-443; 
Van Vliet, N., Nasi, R., Taber, A., From the forest to the stomach: Bushmeat consumption from rural to urban settings in Central Africa. Tropical forestry no. 7 (2011) Non-timber forest products in the global context, , Springer-Verlag, Heidelberg, Germany, S.C. Shackleton, C. Shackleton, P. Shanley (Eds.); 
Van Vliet, N., Nebesse, C., Gambalemoke, S., Akaibe, D., Nasi, R., The bushmeat market in Kisangani, Democratic Republic of Congo: Implications for conservation and food security (2012) Oryx, 46, pp. 196-203; 
Vinceti, B., Termote, C., Ickowitz, A., Powell, B., Kehlenbeck, K., Hunter, D., The contribution of forests and trees to sustainable diets (2013) Sustainability, 5, pp. 4797-4824; 
Waite, T.A., Revisiting evidence for sustainability of bushmeat hunting in West Africa (2007) Environmental Management, 40, pp. 476-480; 
Walsh, P.D., Abernethy, K.A., Bermejo, M., Beyers, R., Wilkie, D.S., Catastrophic ape decline in western equatorial Africa (2003) Nature, 422, pp. 611-614; 
Wells, M.P., McShane, T.O., Integrating protected area management with local needs and aspirations (2004) AMBIO, 33, pp. 513-519; 
Wicander, S., Coad, L., (2015) Learning our lessons: A review of alternative livelihoods projects in Central Africa, , ECI and IUCN, Oxford, UK/Gland Switzerland; 
Wilkie, D.S., Bennett, E.L., Peres, C.A., Cunningham, A.A., The empty forest revisited (2011) Annals of the New York Academy of Sciences, 1223, pp. 120-128; 
Wilkie, D., Shaw, E., Rotberg, F., Morelli, G., Auzel, P., Roads, development, and conservation in the Congo Basin (2000) Conservation Biology, 14, pp. 1614-1622; 
Wilkie, D.S., Starkey, M., Abernethy, K., Effa, E.N., Tefler, P., Godoy, R., Role of prices and wealth in consumer demand for bushmeat in Gabon, Central Africa (2005) Conservation Biology, 19, pp. 268-274; 
Williams, P., Nutritional composition of red meat (2007) Nutrition & Dietetics, 64, pp. S113-S119; 
Williamson, D., Wild meat, food security and forest conservation (2002) Links between biodiversity, conservation, livelihoods and food security: The sustainable use of wild species for meat, pp. 19-22. , IUCN, Gland, Switzerland, S. Mainka, M. Travedi (Eds.); 
Wittemyer, G., Elsen, P., Bean, W.T., Burton, A.C.O., Brashares, J.S., Accelerated human population growth at protected area edges (2008) Science, 321, pp. 123-126; 
Wright, S.J., The myriad consequences of hunting for vertebrates and plants in tropical forests (2003) Perspectives in Plant Ecology, Evolution and Systematics, 6, pp. 73-86; 
Wright, J.H., Priston, N.E.C., Hunting and trapping in Lebialem Division, Cameroon: Bushmeat harvesting practices and human reliance (2010) Endangered Species Research, 11, pp. 1-12; 
Wright, S.J., Stoner, K.E., Beckman, N., Corlett, R.T., Wang, B.C., The plight of large animals in tropical forests and the consequences for plant regeneration (2007) Biotropica, 39, pp. 289-291
UR  - https://www.scopus.com/inward/record.uri?eid=2-s2.0-84930220162&doi=10.1016%2fj.foodres.2015.03.025&partnerID=40&md5=ff47ecf77cf10b98b390186a9a089476
ER  - 

TY  - JOUR
TI  - An attempt to model the probability of growth and aflatoxin B1 production of Aspergillus flavus under non-isothermal conditions inpistachio nuts
T2  - Food Microbiology
J2  - Food Microbiol.
VL  - 51
SP  - 117
EP  - 129
PY  - 2015
DO  - 10.1016/j.fm.2015.05.013
SN  - 07400020 (ISSN) 
AU  - Aldars-García, L.
AU  - Ramos, A.J.
AU  - Sanchis, V.
AU  - Marín, S.
AD  - Food Technology Dept, XaRTA-UTPV, Agrotecnio Center, University of Lleida, Spain
AB  - Human exposure to aflatoxins in foods is of great concern. The aim of this work was to use predictive mycology as a strategy to mitigate the aflatoxin burden in pistachio nuts postharvest. The probability of growth and aflatoxin B1 (AFB1) production of aflatoxigenic Aspergillus flavus, isolated from pistachio nuts, under static and non-isothermal conditions was studied. Four theoretical temperature scenarios, including temperature levels observed in pistachio nuts during shipping and storage, were used. Two types of inoculum were included: a cocktail of 25 A. flavus isolates and a single isolate inoculum. Initial water activity was adjusted to 0.87. Logistic models, with temperature and time as explanatory variables, were fitted to the probability of growth and AFB1 production under a constant temperature. Subsequently, they were used to predict probabilities under non-isothermal scenarios, with levels of concordance from 90 to 100% in most of the cases. Furthermore, the presence of AFB1 in pistachio nuts could be correctly predicted in 70-81 % of the cases from a growth model developed in pistachio nuts, and in 67-81% of the cases from an AFB1 model developed in pistachio agar. The information obtained in the present work could be used by producers and processors to predict the time for AFB1 production by A. flavus on pistachio nuts during transport and storage. © 2015 Elsevier Ltd.
KW  - Aspergillus flavus
KW  - Food safety
KW  - Non-isothermal conditions
KW  - Pistachio
KW  - Predictive mycology
KW  - Probability model
KW  - Temperature
KW  - Aspergillus flavus
KW  - Pistacia vera
KW  - aflatoxin B1
KW  - Aspergillus flavus
KW  - biosynthesis
KW  - food contamination
KW  - food control
KW  - growth, development and aging
KW  - human
KW  - isolation and purification
KW  - metabolism
KW  - microbiology
KW  - nut
KW  - Pistacia
KW  - prevention and control
KW  - probability
KW  - statistical model
KW  - statistics and numerical data
KW  - temperature
KW  - Aflatoxin B1
KW  - Aspergillus flavus
KW  - Food Contamination
KW  - Food Microbiology
KW  - Humans
KW  - Logistic Models
KW  - Nuts
KW  - Pistacia
KW  - Probability
KW  - Temperature
PB  - Academic Press
N1  - 施引文献 :17
N1  - Export Date: 18 January 2021
M3  - Article
DB  - Scopus
N1  - CODEN: FOMIE
C2  - 26187836
LA  - English
N1  - 通讯地址: Marín, S.; Food Technology Dept, XaRTA-UTPV, Agrotecnio Center, University of LleidaSpain
N1  - 化学物质/CAS: aflatoxin B1, 1162-65-8; Aflatoxin B1
N1  - 参考文献: Abdel-hadi, A., Schmidt-heydt, M., Parra, R., Geisen, R., Magan, N., Asystems approach to model the relationship between aflatoxin gene cluster expression, environmental factors, growth and toxin production by Aspergillus flavus (2012) J.R. Soc. Interface, 9, pp. 757-767; 
Abdulkadar, A.H.W., Al-ali, A., Al-jedah, J., Aflatoxin contamination in edible nuts imported in Qatar (2000) Food Control, 11, pp. 9-12; 
Al-Moghazy, M., Boveri, S., Pulvirenti, A., Microbiological safety in pistachios and pistachio containing products (2014) Food Control, 36, pp. 88-93; 
Ariño, A., Herrera, M., Estopañan, G., Rota, M.C., Carramiñana, J.J., Juan, T., Herrera, A., Aflatoxins in bulk and pre-packed pistachios sold in Spain and effect of roasting (2009) Food Control, 20, pp. 811-814; 
Astoreca, A., Vaamonde, G., Dalcero, A., Ramos, A.J., Marín, S., Modelling the effect of temperature and water activity of Aspergillus flavus isolates from corn (2012) Int. J. Food Microbiol., 156, pp. 60-67; 
Baert, K., Valero, A., De Meulenaer, B., Samapundo, S., Ahmed, M.M., Bo, L., Debevere, J., Devlieghere, F., Modeling the effect of temperature on the growth rate and lag phase of Penicillium expansum in apples (2007) Int. J. Food Microbiol., 118, pp. 139-150; 
Battey, A.S., Duffy, S., Schaffner, D.W., Modelling mould spoilage in cold-filled ready-to-drink beverages by Aspergillus niger and Penicillium spinulosum (2001) Food Microbiol., 18, pp. 521-529; 
Bovill, R., Bew, J., Cook, N., D'Agostino, M., Wilkinson, N., Baranyi, J., Predictions of growth for Listeria monocytogenes and Salmonella during fluctuating temperature (2000) Int. J. Food Microbiol., 59, pp. 157-165; 
Brusewitz, G.H., Effect of air movenment on peanut pod moisture variation during storage (1973) J.Stored Prod. Res., 9, pp. 213-216; 
Bui-Klimke, T.R., Guclu, H., Kensler, T.W., Yuan, J.-M., Wu, F., Aflatoxin regulations and global pistachio trade: insights from social network analysis (2014) PLoS One, 9, p. e92149; 
Cheraghali, A.M., Yazdanpanah, H., Doraki, N., Abouhossain, G., Hassibi, M., Ali-abadi, S., Aliakbarpoor, M., Zamanian, F., Incidence of aflatoxins in Iran pistachio nuts (2007) Food Chem. Toxicol., 45, pp. 812-816; 
Corradini, M.G., Peleg, M., Estimating non-isothermal bacterial growth in foods from isothermal experimental data (2005) J.Appl. Microbiol., 99, pp. 187-200; 
Dantigny, P., Nanguy, S.P.-M., Significance of the physiological state of fungal spores (2009) Int. J. Food Microbiol., 134, pp. 16-20; 
Dini, A., Khazaeli, P., Roohbakhsh, A., Madadlou, A., Pourenamdari, M., Setoodeh, L., Askarian, A., Khodadadi, E., Aflatoxin contamination level in Iran's pistachio nut during years 2009-2011 (2013) Food Control, 30, pp. 540-544; 
Commission regulation (EU) No 165/2010 of 26 February 2006 amending regulation (EC) No 1881/2006 setting maximum levels for certain contaminants in foodstuffs as regards aflatoxins (2010) Official J. Eur. Union, L50, pp. 8-12; 
Fernane, F., Cano-Sancho, G., Sanchis, V., Marín, S., Ramos, A.J., Aflatoxins and ochratoxin A in pistachios sampled in Spain: occurrence and presence of mycotoxigenic fungi (2010) Food Addit. Contam. Part B, Surveill., 3, pp. 185-192; 
Fernane, F., Sanchis, V., Marín, S., Ramos, A.J., First report on mould and mycotoxin contamination of pistachios sampled in Algeria (2010) Mycopathol, 170, pp. 423-429; 
Garcia, D., Ramos, A.J., Sanchis, V., Marín, S., Predicting mycotoxins in foods: a review (2009) Food Microbiol., 26, pp. 757-769; 
Garcia, D., Ramos, A.J., Sanchis, V., Marín, S., Is intraspecific variability of growth and mycotoxin production dependent on environmental conditions? A study with Aspergillus carbonarius isolates (2011) Int. J. Food Microbiol., 144, pp. 432-439; 
García, D., Valls, J., Ramos, A.J., Sanchis, V., Marín, S., Optimising the number of isolates to be used to estimate growth parameters of mycotoxigenic species (2012) Food Microbiol., 32, pp. 235-242; 
Garcia, D., Ramos, A.J., Sanchis, V., Marín, S., Modeling kinetics of aflatoxin production by Aspergillus flavus in maize-based medium and maize grain (2013) Int. J. Food Microbiol., 162, pp. 182-189; 
Garcia, D., Ramos, A.J., Sanchis, V., Marín, S., Growth parameters of Penicillium expansum calculated from mixed inocula as an alternative to account for intraspecies variability (2014) Int. J. Food Microbiol., 186, pp. 120-124; 
García-Cela, E., Ramos, A.J., Sanchis, V., Marin, S., Risk management towards food safety objective achievement regarding to mycotoxins in pistachio: the sampling and measurement uncertainty issue (2013) Food Control, 31, pp. 392-402; 
Georgiadou, M., Dimou, A., Yanniotis, S., Aflatoxin contamination in pistachio nuts: a farm to storage study (2012) Food Control, 26, pp. 580-586; 
Gougouli, M., Koutsoumanis, K.P., Modelling growth of Penicillium expansum and Aspergillus niger at constant and fluctuating temperature conditions (2010) Int. J. Food Microbiol., 140, pp. 254-262; 
Gougouli, M., Koutsoumanis, K.P., Modeling germination of fungal spores at constant and fluctuating temperature conditions (2012) Int. J. Food Microbiol., 152, pp. 153-161; 
Hocking, A.D., Miscamble, B.F., Water relations of some Zygomycetes isolated from food (1995) Mycol. Res., 99, pp. 1113-1118; 
Holmquist, G.U., Walker, H.W., Stahr, H.M., Influence of Temperature, pH, water activity and antifungal agents on growth of Aspergillus flavus and A. parasiticus (1983) J.Food Sci., 48, pp. 778-782; 
Monographs on the evaluation of the carcinogenic risk of chemicals to humans. Some naturally occurring substances (1993) Food Items and Constituents, Heterocyclic Aromatic Amines and Mycotoxins, 56, pp. 397-444. , Lyon, France; 
Juneja, V.K., Marks, H., Thippareddi, H., Predictive model for growth of Clostridium perfringens during cooling of cooked ground chicken (2009) Innov. Food Sci. Emerg. Technol., 10, pp. 260-266; 
Kader, A.A., Labavitch, J.M., Mitchell, F.G., Sommer, N.F., (1978) Quality and Safety of Pistachio Nuts as Influenced by Postharvest Handling Procedures, pp. 45-51. , Pist. Assoc. Annu. Rep; 
Kalai, S., Bensoussan, M., Dantigny, P., Lag time for germination of Penicillium chrysogenum conidia is induced by temperature shifts (2014) Food Microbiol., 42, pp. 149-153; 
Koseki, S., Nonaka, J., Alternative approach to modeling bacterial lag time, using logistic regression as a function of time, temperature, pH, and sodium chloride concentration (2012) Appl. Environ. Microbiol., 78, pp. 6103-6112; 
Koutsoumanis, K., Predictive modeling of the shelf life of fish under nonisothermal conditions predictive modeling of the shelf life of fish under nonisothermal conditions (2001) Appl. Environ. Microbiol., 67, pp. 1821-1829; 
Lindblad, M., Johnsson, P., Jonsson, N., Lindqvist, R., Olsen, M., Predicting noncompliant levels of ochratoxin A in cereal grain from Penicillium verrucosum counts (2004) J.Appl. Microbiol., 97, pp. 609-616; 
Marín, S., Hodzić, I., Ramos, A.J., Sanchis, V., Predicting the growth/no-growth boundary and ochratoxin A production by Aspergillus carbonarius in pistachio nuts (2008) Food Microbiol., 25, pp. 683-689; 
Marín, S., Colom, C., Sanchis, V., Ramos, A.J., Modelling of growth of aflatoxigenic A. flavus isolates from red chilli powder as a function of water availability (2009) Int. J. Food Microbiol., 128, pp. 491-496; 
Marín, S., Ramos, A.J., Sanchis, V., Modelling Aspergillus flavus growth and aflatoxins production in pistachio nuts (2012) Food Microbiol., 32, pp. 378-388; 
Medina, A., Jiménez, M., Mateo, R., Magan, N., Efficacy of natamycin for control of growth and ochratoxin A production by Aspergillus carbonarius strains under different environmental conditions (2007) J.Appl. Microbiol., 103, pp. 2234-2239; 
Moghadam, M.M., Hokmabadi, H., Study on the effect of pistachio testa on the reduction of Aspergillus flavus growth and aflatoxin B 1 production in kernels of different pistachio cultivars (2010) Aust. J. Crop Sci., 4, pp. 744-749; 
Mojtahedi, H., Rabie, C.J., Lübben, A., Steyn, M., Danesh, D., Toxic aspergilli from pistachio nuts (1979) Mycopathol, 67, pp. 123-127; 
Mousa, W., Ghazali, F.M., Jinap, S., Ghazali, H.M., Radu, S., Modelling the effect of water activity and temperature on growth rate and aflatoxin production by two isolates of Aspergillus flavus on paddy (2011) J.Appl. Microbiol., 111, pp. 1262-1274; 
Mousa, W., Ghazali, F.M., Jinap, S., Ghazali, H.M., Radu, S., Modeling growth rate and assessing aflatoxins production by Aspergillus flavus as a function of water activity and temperature on polished and brown rice (2013) J.Food Sci., 78, pp. M56-M63; 
Patriarca, A., Vaamonde, G., Fernández Pinto, V., Comerio, R., Influence of water activity and temperature on the growth of Wallemia sebi: application of a predictive model (2001) Int. J. Food Microbiol., 68, pp. 61-67; 
Peleg, M., Normand, M.D., Modeling of fungal and bacterial spore germination under static and dynamic conditions (2013) Appl. Environ. Microbiol., 79, pp. 6765-6775; 
Pitt, J.I., Hocking, A.D., (2009) Fungi and Food Spoilage, , Springer; 
Romero, S.M., Patriarca, A., Fernández Pinto, V., Vaamonde, G., Effect of water activity and temperature on growth of ochratoxigenic strains of Aspergillus carbonarius isolated from Argentinean dried vine fruits (2007) Int. J. Food Microbiol., 115, pp. 140-143; 
Romero, S.M., Pinto, V.F., Patriarca, A., Vaamonde, G., Ochratoxin A production by a mixed inoculum of Aspergillus carbonarius at different conditions of water activity and temperature (2010) Int. J. Food Microbiol., 140, pp. 277-281; 
Samapundo, S., Devlieghere, F., Geeraerd, A.H., De Meulenaer, B., Van Impe, J.F., Debevere, J., Modelling of the individual and combined effects of water activity and temperature on the radial growth of Aspergillus flavus and A. parasiticus on corn (2007) Food Microbiol., 24, pp. 517-529; 
Thompson, J.F., Rumsey, T.R., Spinoglio, M., Maintaining quality of bulk-handled, unhulled pistachio nuts (1997) Appl. Eng. Agric., 13, pp. 65-70; 
(1987) IARC Monograph on the Evaluation of Carcinogenic Risk to Humans, , WHO, Lyon, France; 
Yue, X., Li, Z., Hao, X., Xu, J., Liu, X., Niu, T., Simulation of effect of main ecological factors on radial growth of Aspergillus flavus during storage period of corn (2013) Nongye Gongcheng Xuebao/Transactions Chin. Soc. Agric. Eng., 29, pp. 269-276
UR  - https://www.scopus.com/inward/record.uri?eid=2-s2.0-84930636920&doi=10.1016%2fj.fm.2015.05.013&partnerID=40&md5=eaea49142e1fcaf289208b2e899687e1
ER  - 

TY  - JOUR
TI  - Connecting resilience, food security and climate change: lessons from flooding in Queensland, Australia
T2  - Journal of Environmental Studies and Sciences
J2  - J. Environ. Stud. Sci.
VL  - 5
IS  - 3
SP  - 378
EP  - 391
PY  - 2015
DO  - 10.1007/s13412-015-0278-0
SN  - 21906483 (ISSN) 
AU  - MacMahon, A.
AU  - Smith, K.
AU  - Lawrence, G.
AD  - School of Social Science, The University of Queensland, Brisbane, Australia
AD  - Global Change Institute, The University of Queensland, Brisbane, Australia
AB  - The Australian food system is often assumed to be largely secure in the face of global environmental challenges such as climate change. In 2010/2011, serious flooding in Queensland left towns isolated, major roads and highways cut and incurred significant loss of life and property. In terms of food security, large areas of agricultural land were inundated, and food supply chains, including both long and short chains, were affected in significant ways. The impacts included increases in food prices; deterioration in food quality; reduced consumer access to food; and disruption to the sourcing, transportation and distribution of food, grocery and other items. Examining the discourses and policies surrounding food supply during and after the floods, this paper asks, what lessons for building a more resilient food system have emerged from the 2011 floods? To explore this question, we consider policy documents, media reports, interviews and fieldwork with key stakeholders. We find evidence of strong collaboration of state government and long supply chain operators, but to the general exclusion of civil society-based food chains. Long chains provide the vast bulk of food to Queensland consumers but are vulnerable when roads are cut; civic agriculture showed resilience but remained marginal to the food needs of most Queensland consumers. Both resilience and vulnerability were present within both long and short food supply chains. Yet, there is limited evidence that food security issues, beyond productivity enhancement, are being considered in discussions and policies for climate change and natural disasters. We suggest that a broader view of climate change, beyond disasters and food production, has yet to be fully integrated into food security policy—and supply chain governance and practice—in Australia. © 2015, AESS.
KW  - Alternative food networks
KW  - Disasters
KW  - Food supply chains
KW  - Governance
KW  - Resilience
KW  - Supermarkets
KW  - agricultural land
KW  - climate change
KW  - flooding
KW  - food policy
KW  - food production
KW  - food quality
KW  - food security
KW  - food supply
KW  - governance approach
KW  - natural disaster
KW  - stakeholder
KW  - state role
KW  - supply chain management
KW  - Australia
KW  - Queensland
PB  - Springer New York LLC
N1  - 施引文献 :11
N1  - Export Date: 18 January 2021
M3  - Article
DB  - Scopus
LA  - English
N1  - 通讯地址: Smith, K.; School of Social Science, The University of QueenslandAustralia
N1  - 基金资助详情: Australian Research Council, ARC, DP120101949
N1  - 基金资助详情: National Research Foundation of Korea, NRF, NRF-2010-330-00159
N1  - 参考文献: Almås, R., Campbell, H., Introduction: emerging challenges, new policy frameworks and the resilience of agriculture (2012) Rethinking agricultural policy regimes: food security, climate change and the future resilience of global agriculture, pp. 1-22. , Almås R, Campbell H, (eds), Emerald Books, UK; 
http://www.climatechange.gov.au/climate-change/climate-science/climate-change-impacts/queensland, Australian Government (2014) Climate change impacts in Qld. Accessed 11 May 2015; http://www.emknowledge.gov.au/resource/?id=501, Australian Emergency Management Knowledge Hub (2014) Flood—Queensland Nov 2010. Accessed 23 June 2014; Bartos, S., Balmford, M., (2010) Food chain resilience study, , DAFF, Canberra; 
Boyd, E., Osbahr, H., Ericksen, P., Tompkins, E., Lemos, M., Miller, F., Resilience and ‘climatizing’ development: examples and policy implications (2008) Development, 51, pp. 390-396; 
http://www.brisbanetimes.com.au/environment/weather/rockhampton-food-stocks-plunge-20101229-19a4p.html, Brisbane Times (2010) Rockhampton food stocks plunge. Brisbane Times. Accessed 29 November 2013; http://www.brisbanetimes.com.au/environment/weather/flood-zone-faces-food-beer-shortages-20110113-19oxd.html#ixzz2CeAhqeCv, Brisbane Times (2011a) Flood zone faces food, beer shortages. Brisbane Times. Accessed 29 November 2013; http://www.brisbanetimes.com.au/environment/help-arrives-for-thousands-of-victims-20110113-19ptw.html#ixzz2OEbawOSq, Brisbane Times (2011b) Help arrives for thousands of victims. Brisbane Times. Accessed 29 November 2013; http://www.brisbanetimes.com.au/environment/weather/military-rushes-food-to-rockhampton-20110102-19cvo.html#ixzz2CYgOYCjp, Brisbane Times (2011c) Military rushes food to Rockhampton. Brisbane Times. Accessed 29 November 2013; http://www.brisbanetimes.com.au/queensland/where-to-now-for-rocklea-markets-20110216-1awjx.html, Brisbane Times (2011d) Where to now for Rocklea Markets?. Accessed 29 November 2013; (2011) Brisbane district disaster management plan, , Brisbane District Disaster Management Group, Brisbane; 
http://www.bom.gov.au/climate/current/annual/qld/archive/2010.summary.shtml, Bureau of Meteorology (2011) Queensland in 2010: the wettest year on record. Accessed 28 April 2014; Burton, P., Lyons, K., Richards, C., Amati, M., Rose, N., Des Fours, L., Pires, V., Barclay, R., (2013) Urban food security, urban resilience and climate change. National Climate Change Adaptation Research Facility, , Gold Coast, Australia; 
Busch, L., How neoliberal myths endanger democracy and open new avenues for democratic action (2014) The neoliberal regime in the agri-food sector: crisis, resilience and restructuring, pp. 32-51. , Wolf S, Bonanno A, (eds), Routledge, London; 
Cai, W., Wang, G., Santoso, A., McPhaden, M., Wu, L., Jin, F., Timmermann, A., Guilyardi, E., Increased frequency of extreme La Niña events under greenhouse warming (2015) Nat Clim Chang, 5, pp. 132-137; 
Cheshire, L., Lawrence, G., Neoliberalism, individualisation and community: regional restructuring in Australia (2005) Soc Identities, 11 (5), pp. 435-445; 
Christopher, M., Peck, H., Building the resilient supply chain (2004) Int J Logist Manag, 15 (2), pp. 1-13; 
Cork, S., (2010) Resilience and transformation: preparing Australia for uncertain futures, , (ed), CSIRO, Melbourne; 
http://www.couriermail.com.au/news/queensland/flood-supplies-flown-in-to-central-queensland/story-e6freoof-1225817128523, Courier Mail (2011). Flood supplies flown in to central Queensland. Courier Mail. Accessed 29 November 2013; Crowe, J., Smith, J., The influence of community capital toward a community’s capacity to respond to food insecurity (2012) Commun Dev, 43 (2), pp. 169-186; 
http://www.csiro.au/Organisation-Structure/Divisions/Plant-Industry/Food-security-explained.aspx, CSIRO (2011a) Food security explained: issues for Australia and our role in the global challenge. Accessed 26 April 2014; http://www.csiro.au/Outcomes/Environment/Australian-Landscapes/Flood-Impact-on-Agriculture.aspx, CSIRO (2011b) Frequently asked questions about the impact of floods on agriculture and food. Accessed 30 November 2012; http://www.csiro.au/Outcomes/Food-and-Agriculture/Plant-industry-and-food-security.aspx, CSIRO (2012) Food security: improving agriculture to face global challenges. Accessed 24 April 2014; Cutter, S., Barnes, L., Berry, M., Burton, C., Evans, E., Tate, E., Webb, J., A place-based model for understanding community resilience to natural disasters (2008) Glob Environ Chang, 18 (4), pp. 598-606; 
(2012) Resilience in the Australian food supply chain, , Commonwealth of Australia, Canberra; 
http://www.daff.gov.au/agriculture-food/food/publications/national_food_plan/white-paper/5-1-maintaining-food-security-in-australia, DAFF (2014) Maintaining food security in Australia. Accessed 26 April 2014; http://www.dailymercury.com.au/news/kfc-mackay-weekend-shut-supply-block-flood/747448/, Daily Mercury (2011) Floods cut fast food supply. Daily Mercury. Accessed 8 October 2014; Dixon, J., Donati, K., Pike, L., Hattersley, L., Functional foods and urban agriculture: two responses to climate change-related food insecurity (2009) NSW Public Health Bull, 20 (1-2), pp. 14-18; 
Dobes, L., Scheufele, G., Bennett, J., (2012) Benefits and costs of provision of postcyclone emergency services in Cairns, , NCCARF, Gold Coast; 
http://www.theguardian.com/environment/2014/feb/08/severe-floods-threaten-food-security-climate-change, Doward J, Helm T, Carrington D, McKie R (2014). Severe floods ‘threaten food security’, say farmers and environmental groups. The Guardian. Accessed 25 April 2014; (2008) Climate change and food security: a framework document, , FAO, Rome; 
Farmar-Bowers, Q., Higgins, V., Millar, J., (2013) Food security in Australia: challenges and prospects for the future, , (eds), Springer, New York; 
Folke, C., Resilience: the emergence of a perspective for social-ecological systems analyses (2006) Glob Environ Chang, 16, pp. 253-267; 
http://www.foodnews.co.nz/18831/floods-cause-concerns-for-woolworths-in-australia/, Food News (2011) Floods cause concerns for Woolworths in Australia. Food News. Accessed 23 January 2013; Goodman, D., DuPuis, M., Goodman, M., (2011) Alternative food networks: knowledge, practice and politics, , Routledge, New York; 
http://theconversation.com/and-now-to-the-weather-climate-science-on-the-front-foot-13306, Holmes D (2013). And now to the weather: climate science on the front foot. The Conversation. Accessed 6 August 2014; http://www.ipcc.ch/report/ar5/wg2/, IPCC (2014) Climate change 2014: impacts, adaptation and vulnerability. Accessed 13 May 2014; Jarosz, L., The city in the country: growing alternative food networks in metropolitan areas (2008) J Rural Stud, 24 (3), pp. 231-244; 
http://theconversation.com/who-should-fund-australias-adaptation-to-climate-change-17595, Jones R (2013) Who should fund Australia’s adaptation to climate change? The Conversation. Accessed 25 April 2014; Lawrence, G., Campbell, H., Neoliberalism in the Antipodes: understanding the influence and limits of the neoliberal political project (2014) The neoliberal regime in the agri-food sector: crisis, resilience and restructuring, pp. 263-283. , Wolf S, Bonanno A, (eds), Routledge, London; 
Lawrence, G., Richards, C., Lyons, K., Food security in Australia in an era of neoliberalism, productivism and climate change (2013) J Rural Stud, 29, pp. 30-39; 
MacMahon A (2011) Cultivating resilience to manufactured risk: permablitzing, community resilience and reflexive modernity. Honours thesis, The University of Queensland, St Lucia; Magis, K., Community resilience: an indicator of social sustainability (2010) Soc Nat Resour, 23 (5), pp. 401-416; 
McCarthy, B., Sustainable food systems in Northern Queensland (2014) J Econ Soc Policy, 16 (1), pp. 70-89; 
http://www.theage.com.au/national/small-grocers-target-big-two-20120610-204gn.html, Millar R, Fyfe M (2012) Small grocers target big two. The Age. Accessed 8 July 2014; (2013) Moreton Bay regional council local disaster management plan 2013. Version 3, , Moreton Bay Regional Council, Redcliffe, Queensland; 
http://www.mysanantonio.com/business/local/article/Polar-vortex-chills-supply-lines-for-S-A-5121290.php, Morton N (2014) ‘Polar vortex’ chills supply lines for S.A. restaurants, groceries. My SA. Accessed 26 April 2014; Mount, P., Growing local food: scale and local food systems governance (2011) Agric Hum Values, 29 (1), pp. 107-121; 
Norris, F., Stevens, S., Pfefferbaum, B., Wyche, K., Pfefferbaum, R., Community resilience as a metaphor, theory, set of capabilities and strategy for disaster readiness (2008) Am J Community Psychol, 41, pp. 127-150; 
Park, S., Marshall, N., Jakku, E., Dowd, A., Howden, S., Mendham, E., Fleming, A., Informing adaptation responses to climate change through theories of transformation (2012) Glob Environ Chang, 22, pp. 115-126; 
(2010) Australia and food security in a changing world, , PMSEIC, Canberra; 
http://pmtranscripts.dpmc.gov.au/preview.php?did=17558, PM Transcripts (2011). Accessed 5 July 2014; http://qldreconstruction.org.au/u/lib/cms/floodplains---section-2.pdf, Queensland Government (2011) Flooding snapshot 2010/2011. Accessed 22 January 2013; www.disaster.qld.gov.au/…/Queensland%20Resupply%percent20Guidelines.pdf, Queensland Government (2013) Queensland resupply guidelines. Accessed 20 January 2013; http://getready.qld.gov.au/be-prepared, Queensland Government (2014) Get ready Queensland. Accessed 7 May 2014; (2012) Queensland floods commission of enquiry final report, , Queensland Government, Brisbane; 
http://www.floodcommission.qld.gov.au/publications/interim-report/, Queensland Floods Commission of Inquiry (2011) Interim report: essential services. Accessed 20 April 2014; Renting, H., Schermner, M., Rossi, A., Building food democracy: exploring civic food networks and newly emerging forms of food citizenship (2012) Int J Sociol Agric Food, 19 (3), pp. 289-307; 
Richards, C., Lawrence, G., Loong, M., Burch, D., A toothless chihuahua? The Australian Competition and Consumer Commission, neoliberalism and supermarket power in Australia (2012) Rural Soc, 21 (3), pp. 250-263; 
Rockhampton District Disaster Management Group (2011) Rockhampton district disaster management plan (Rockhampton Regional Council/Queensland Government, Rockhampton, Queensland Australia); (2013) Rockhampton regional council local disaster management plan 2013. Version 3, , Rockhampton Regional Council, Rockhampton, Queensland; 
Rose, D., Bodor, J., Rice, J., Swalm, C., Hutchinson, P., The effects of Hurricane Katrina on food access disparities in New Orleans (2011) Am J Public Health, 101 (3), pp. 482-484; 
Sage, C., The interconnected challenges for food security from a food regimes perspective: energy, climate and malconsumption (2012) J Rural Stud, 29, pp. 71-80; 
Scrinis, G., From techno-corporate food to alternative agri-food movements (2007) Local–Glob, 4, pp. 112-140; 
Simms, A., (2008) Nine meals from anarchy, , New Economics Foundation, London; 
http://dx.doi.org/, Singh-Peterson L, Lawrence G (2014) Insights into community vulnerability and resilience following natural disasters: perspectives with food retailers in Northern NSW, Australia. Local Environment 1–14; Smith, K., Lawrence, G., Flooding and food security: a case study of community resilience in Rockhampton (2014) Rural Soc, 23 (3), pp. 216-228; 
Smith, K., Lawrence, G., MacMahon, A., Muller, J., Brady, M., (2015) The resilience of long and short food chains: a case study of flooding in Queensland, , Agriculture and Human Values, Australia; 
http://www.smh.com.au/small-business/floods-shatter-small-business-resources-farms-20110111-19ljc.html, Sydney Morning Herald (2011a) Floods shatter small business, resources, farms. Sydney Morning Herald. Accessed 30 November 2013; http://www.smh.com.au/environment/weather/groceries-going-via-nt-and-sea-barges-20110112-19oaz.html, Sydney Morning Herald (2011b) Groceries going via NT and sea barges. Sydney Morning Herald. Accessed 30 November 2013; http://www.smh.com.au/environment/weather/major-supermarkets-shut-down-as-shelves-empty-20110112-19nrh.html, Sydney Morning Herald (2011c) Major supermarkets shut down as shelves empty. Sydney Morning Herald. Accessed 30 November 2013; http://www.smh.com.au/environment/weather/supermarkets-enlist-big-guns-to-get-food-to-stores-20110113-19pwj.html, Sydney Morning Herald (2011d) Supermarkets enlist big guns to get food to stores. Sydney Morning Herald. Accessed 30 November 2013; http://news.smh.com.au/breaking-news-national/hundreds-of-roads-closed-in-flooded-qld-20101228-198z7.html, Sydney Morning Herald. (2010). Hundreds of roads closed in flooded Qld, Sydney Morning Herald. Accessed 22 June 2014; http://www.theaustralian.com.au/news/nation/summer-of-fury-exposes-planning-failures/story-e6frg6nf-1226004691620?nk=7bcc69ac6c17aeafa7a550da3e0070fb, Walker J, Bita N (2011) Summer of fury exposes planning failures. The Weekend Australian. Accessed 9 October 2014; Watson, A., Merton, E., Food security in Australia: some misplaced enthusiasms? (2013) Econ Pap, 32 (3), pp. 317-327; 
Wilkinson, J., Network theories and political economy: from attrition to convergence (2006) Between the local and the global: confronting complexity in the contemporary agri-food sector, pp. 11-38. , Marsden T, Murdoch J, (eds), Elsevier, Oxford
UR  - https://www.scopus.com/inward/record.uri?eid=2-s2.0-84977103744&doi=10.1007%2fs13412-015-0278-0&partnerID=40&md5=20163bf9eaeeb8a883b0d4ae8f6d0d5c
ER  - 

TY  - JOUR
TI  - Introduction to the Symposium on American Food Resilience
T2  - Journal of Environmental Studies and Sciences
J2  - J. Environ. Stud. Sci.
VL  - 5
IS  - 3
SP  - 308
EP  - 320
PY  - 2015
DO  - 10.1007/s13412-015-0310-4
SN  - 21906483 (ISSN) 
AU  - Marten, G.G.
AU  - Atalan-Helicke, N.
AD  - EcoTipping Points Project, Kailua, HI, United States
AD  - Environmental Studies, Skidmore College, 815 North Broadway, Saratoga Springs, NY  12866, United States
AB  - The resilience of the American food supply—the ability of the food system to withstand shocks or stresses that could lead to disruption or collapse—is a matter of genuine concern. While all seems well with supermarkets stocked to the brim, changes in the food system and our environment during recent decades have created risks that are no longer hypothetical possibilities. They are with us now. The 27 articles in the Symposium on American Food Resilience explore the vulnerability and resilience of food production and distribution from a diversity of perspectives. Four central questions provide a framework for the exploration: • What are the main lines of vulnerability? • What are leverage points for reducing the risks and improving the capacity to deal with breakdowns if they occur? • What is already being done by government, civil society, and the private sector to reduce the risks? • What can scientists, teachers, and other environmental and food system professionals do through research, education, community action, or other means to make the food system and food supply more resilient? Some of the articles use case studies that highlight various kinds of disturbances: influenza pandemic, war, nuclear-reactor catastrophe, natural disasters (e.g., floods and earthquakes), and crop failure due to drought or other climatic perturbations. Lessons for improving resilience are drawn from the experiences. Other articles examine the significance of globalization, food system consolidation, diversity, and food storage; the interplay of efficiency, adaptive capacity, sustainability, and resilience; the potential and limitations of local or regional food systems to compensate for shortcomings in the mainstream food system; organizational learning and networking, integrating local food systems with the mainstream, channeling promising innovations into the mainstream; and success stories and the lessons they offer. The articles afford a wealth of material that can be mined by researchers, teachers, practitioners, and policy makers for application to their own circumstances. © 2015, AESS.
KW  - Food crisis
KW  - Food security
KW  - Food supply
KW  - Food supply chains
KW  - Food system
KW  - Resilience
KW  - Sustainability
KW  - USA
KW  - catastrophic event
KW  - coping strategy
KW  - food market
KW  - food production
KW  - food storage
KW  - food supply
KW  - influenza
KW  - local participation
KW  - sustainability
KW  - vulnerability
KW  - war
KW  - Central America
KW  - North America
KW  - South America
PB  - Springer New York LLC
N1  - 施引文献 :4
N1  - Export Date: 18 January 2021
M3  - Article
DB  - Scopus
LA  - English
N1  - 通讯地址: Marten, G.G.; EcoTipping Points ProjectUnited States
N1  - 参考文献: Ackerman-Leist P (2013) Rebuilding the foodshed: how to create local, sustainable, and secure food systems. Chelsea Green, White River Junction, VT; Adams, J., When the lights go out: cyber threats to critical Infrastructure (2013) Econ Dev J, 12 (3), pp. 49-56; 
Alkon AH, Agyeman J (eds) (2011) Cultivating food justice: race, class, and sustainability (food, health, and the environment). MIT Press, Cambridge, MA; Allison, G., Zelikow, P., (1999) Essence of decision: explaining the Cuban missile crisis, , Addison-Wesley, New York; 
Anderson M (2015) The role of knowledge in building food security resilience across food system domains. J Environ Stud Sci; Atalan-Helicke N (2015) Seed exchange networks and food system resilience in the United States. J Environ Stud Sci; Belyakov A (2015) From Chernobyl to Fukushima: risks for food security policies after nuclear disasters. J Environ Stud Sci; Brown, L., (2012) Full planet, empty plates: the new geopolitics of food scarcity, , W.W. Norton, New York; 
Burch, D., Lawrence, G., (2007) Supermarkets and agri-food supply chains: transformations in the production and consumption of foods, , (eds), Edward Elgar, Cheltenham; 
Candy S, Biggs C, Larsen K, Turner K (2015) Modeling food system resilience in Australia. J Environ Stud Sci; http://www.rand.org/content/dam/rand/pubs/monographs/2004/RAND_MG135.pdf, Chalk, P (2004) Hitting America’s soft underbelly: the potential threat of deliberate biological attacks against the U.S. agricultural and food industry. RAND Nat Def Res Inst, 65 p; http://avillagecalledversailles.com, Chiang SL (2009) A village called Versailles (film, 68 minutes); Clapp J (2012) Food. Polity, Cambridge, UK; Cockrall-King, J., (2012) Food and the city: urban agriculture and the new food revolution, , Prometheus, Amherst, NY; 
Conway, G., (2012) One billion hungry: can we feed the world?, , Cornell University Press, New York; 
Cribb, J., (2011) The coming famine: the global food crisis and what we can do to avoid it, , University of California Press, Berkeley; 
Dunning R, Bloom D, Creamer N (2015) The local food movement, public-private partnerships, and food system resiliency. J Environ Stud Sci; Dyball R (2015) From industrial production to biosensitivity: the need for a food system paradigm shift. J Environ Stud Sci; Dyball, R., Newell, B., (2015) Understanding human ecology: a systems approach to sustainability, , Routledge, London; 
Endres, A.B., Endres, J.M., Homeland security planning: what victory gardens and Fidel Castro can teach us in preparing for food crises in the United States (2009) Food Drug Law J, 64, pp. 405-439; 
Fagan, B., (2001) The Little Ice Age: how climate made history 1300–1850, , Basic Books, New York; 
https://www.fdic.gov/news/news/financial/2008/fil08006a.pdf, FFIEC (2007) Interagency statement on pandemic planning. Federal Financial Institutions Examination Council, Washington, D.C; Foley, J., A five-step plan to feed the world (2014) Natl Geogr, 225 (5), pp. 27-60; 
https://feedingninebillion.com/evan-fraser, Fraser EDG (2015) #foodcrisis: a graphic novel about global food security. Evan Fraser; Fraser E, Legwegoh A, Krishna KC (2015) Creating a more resilient food system: a critical evaluation of food storage as a way of maintaining stability in light of climate change and economic shocks. J Environ Stud Sci; http://www.ers.usda.gov/media/199879/err130_1_.pdf, Fuglie KO, Heisey PW, King JL, Pray C E, Day-Rubenstein K, Schimmelpfennig D, Wang SK, Karmarker-Deshmush R (2011) Research investments and market structure in the food processing, agricultural input, and biofuel industries worldwide. U.S. Dept Agricultural Economics Research Service ERR-130; Gardner, B., (2013) Global food futures: feeding the world in 2050, , Bloomsbury, London; 
Gibson, M., (2012) The feeding of nations: re-defining food security for the 21st century, , CRC Press, London; 
Goerner, S.J., Lietaer, B., Ulanowicz, R.E., Quantifying economic sustainability: implications for free enterprise theory, policy and practice (2009) Ecol Econ, 69, pp. 76-81; 
Gottlieb R, Anupama J (2013) Food justice (food, health, and the environment). MIT Press, Cambridge, MA; http://www.grain.org/article/entries/4546-who-will-feed-china-agribusiness-or-its-own-farmers-decisions-in-beijing-echo-around-the-world, GRAIN (2012) Who will feed China: agribusiness or its own farmers?; Green R, Berardi G (2015) Does the global food system have an Achilles’ heel? How regional food systems may support resilience in regional disasters. J Environ Stud Sci; Gunther, F., Fossil energy and food security (2001) Energy Environ, 12, pp. 253-273; 
Heinemann, J.A., Massaro, M., Coray, D.S., Agapito-Tenfen, S.Z., Wen, J.D., Sustainability and innovation in staple crop production in the US Midwest (2013) Int J Agric Sustain, 12 (1), pp. 71-88; 
Hendrickson M (2015) Resilience in a concentrated and consolidated food system. J Environ Stud Sci; Hodbod, J., Eakin, H., Adapting a social-ecological resilience framework for food systems (2015) J Environ Stud Sci; 
Hoy C (2015) Agroecosystem health, agroecosystem resilience, and food security. J Environ Stud Sci; Huff A, Beyeler W, McNitt J, Kelley N (2015) How resilient is the United States food supply to pandemics and what can society do to increase resilience? J Environ Stud Sci; Ingram, J., Ericksen, P., Liverman, D., (2010) Food security and global environmental change, , (eds), Earthscan, London; 
Jacques, P.J., Civil society and food security (2015) J Environ Stud Sci; 
http://usatoday30.usatoday.com/news/nation/story/2011-08-25/Six-years-after-Katrina-pockets-of-New-Orleans-languishing/50141660/1, Jervis, R (2011) Six years after Katrina, pockets of New Orleans languishing. USA Today; http://cidrap.umn.edu/sites/default/files/public/downloads/cidrap_coal_report.pdf, Kelley NS, Osterholm, MT (2008) Pandemic influenza, electricity, and the coal supply chain; Keppen, D., Dutcher, P., The 2014 Drought and water management policy impacts on California’s Central Valley food production (2015) J Environ Stud Sci; 
Kneafsey, M., Dowler, E., Lambie-Mumford, H., Inman, A., Collier, R., Consumers and food security: uncertain or empowered (2013) J Rural Stud, 29, pp. 101-112; 
Ladner, P., (2011) The urban revolution: changing the way we feed cities, , New Society, Gabriola Island, Canada; 
http://necsi.edu/research/social/food_crises.pdf, Lagi M, Karla Z, Bar-Yam B, Bar-Yam Y (2011) The food crises and political instability in North Africa and the Middle East. New England Complex Systems Institute; Lengnick, L., (2015) Resilient agriculture: cultivating food systems for a changing climate, , New Society, Gabriola Island, Canada; 
Lengnick, L., Vulnerability of the U.S. food system to climate change (2015) J Environ Stud Sci; 
Lengnick L (2015c) Metropolitan food webs: a resilient solution to the climate change challenge? J Environ Stud Sci; MacFall J, Moore S, LeVasseur T, Walker J, Lelekacs J (2015) Toward resilient food systems through increased agricultural diversity and local sourcing. J Environ Stud Sci; MacMahon, A., Smith, K., Lawrence, G., Connecting resilience, food security and climate change: lessons from flooding in Queensland Australia (2015) J Environ Stud Sci; 
Maltz A (2015) “Plant a victory garden: our food is fighting:” lessons of food resilience from world war. J Environ Stud Sci; Marten, G., Productivity, stability, sustainability, equitability and autonomy as properties for agroecosystem assessment (1988) Agric Syst, 26, pp. 291-316; 
Marten, G.G., (2001) Human ecology: basic concepts for sustainable development, , Earthscan, London; 
Marten, G.G., Environmental tipping points: a new paradigm for restoring ecological security (2005) J Policy Stud (Japan), 20, pp. 75-87; 
Marten GG, Atalan-Helicke N (2015) Conclusions from the symposium on American food resilience. J Environ Stud Sci; Marten, G.G., Brooks, S., Suutari, A., Environmental tipping points: a new slant on strategic environmentalism (2005) World Watch, 18 (6), pp. 10-14; 
McDonald, B., (2011) Food security, , Polity, Cambridge, UK; 
McKinnon, A., Life without trucks: the impact of a temporary disruption of road freight transport on a national economy (2006) J Bus Logist, 27, pp. 227-250; 
McMichael, P., (2013) Food regimes and agrarian questions, , Fernwood, Halifax; 
Miller M, Solin J. (2015) The power of story for adaptive response—marshaling individual and collective initiative to create more resilient and sustainable food systems. J Environ Stud Sci; Naylor RL (ed) (2014) The evolving sphere of food security. Oxford University Press, Oxford, UK; Neff R (ed) (2014) Introduction to the U.S. food system: public health, environment, and equity. Jossey-Bass, San Francisco; http://www.slideshare.net/TheSupplychainniche/table-of-contentsdoc-4266151, NISAC (2007) Impact of pandemic influenza-induced labor shortages on the food production/distribution system. National Infrasructure Simulaiton & Analysis Center; O’Grada, C., (2010) Famine: a short history, , Princeton University Press, Princeton; 
Oppenheimer, C., (2011) Eruptions that shook the world, , Cambridge University Press, Cambridge, UK; 
Patel, R., (2012) Stuffed and starved: the hidden battle for the world food system, , Melville House, Brooklyn; 
Peacock, K., (2012) Food security, , Infobase Learning, New York; 
Perkins, S., Disaster goes global: the eruption in 1600 of a seemingly quiet volcano in Peru changed global climate and triggered famine as far away as Russia (2008) Sci News, 174 (5), pp. 16-21; 
Pfeiffer, D.A., (2006) Eating fossil fuels: oil, food, and the coming crisis in agriculture, , New Society, Gabriola Island, Canada; 
Pinstrup-Andersen, P., Watson, D.D., (2011) Food policy for developing countries: the role of government in global, national, and local food systems, , Cornell University Press, New York; 
http://iwar.org.uk/cip/resources/PSEPC/fuel-price-protests.htm, PSEPC (2005) Public Safety and Emergency Preparedness Canada Incident analysis IA05-001: Impact of September 2000 fuel price protests on UK critical infrastructure. IWS – The Information Warfare Site; Pullman, M., Wu, Z., (2012) Food supply chain management: economics, social and environmental perspectives, , Routledge, London; 
http://ucce.ucdavis.edu/files/repositoryfiles/SafeguardingFutureUSAg-54956.pdf, Qualset CO, Shands HL (2005) Safeguarding the future of U.S. agriculture: the need to conserve threatened collections of crop diversity worldwide. University of California Genetic Resources Conservation Program; Ringler, C., Biswas, A., Cline, S., (2010) Global change: impacts on water and food security (water resources development and management), , (eds), Springer, Berlin; 
Rosen, C., Stock, P., Campbell, H., (2013) Food systems failure: the global food crisis and the future of agriculture, , (eds), Earthscan, London; 
Rotz, S., Fraser, E., Resilience in the North American food system: assessing the impacts of agricultural industrialization on food system vulnerability (2015) J Environ Stud Sci; 
Ruhf K (2015) Regionalism: a New England recipe for a resilient food system. J Environ Stud Sci; https://chiefio.wordpress.com/2012/08/17/great-famine-of-1315-vs-the-sun, Smith, EM (2012) Great famine of 1315 vs the sun. Musings from the Chiefio; Stave, K., Kopainsky, B., A system dynamics approach for examining mechanisms and pathways of food supply vulnerability (2015) J Environ Stud Sci; 
http://ecotippingpoints.org/our-stories/indepth/india-pest-management-nonpesticide-neem.html#adopt, Swagerty, T (2014) Why has the adoption of non-pesticide management been more successful in some villages than others? An update on the dissemination of non-pesticide management through Andhra Pradesh, India. The EcoTipping Points Project; Tainter, J., (1988) The collapse of complex societies, , Cambridge University Press, Cambridge, UK; 
http://www.theatlantic.com/business/archive/2013/03/cheap-eats-how-america-spends-money-on-food/273811, Thompson D (2013) Cheap eats: how America spends money on food. The Atlantic; Tolley B, Gregory R, Marten GG (2015) Promoting resilience in a regional seafood system: New England and the Fish Locally Collaborative. J Environ Stud Sci; Vaccari, D.A., Phosphorus: a looming crisis (2009) Sci Am, 300 (6), pp. 54-59. , COI: 1:CAS:528:DC%2BD1MXms1Srsb0%3D; 
Walker, B., Salt, D., (2012) Resilience practice: building capacity to absorb disturbance and maintain function, , Island Press, Washington, DC; 
Walker, R.E., Keane, C.R., Burke, J.G., Disparities and access to healthy food in the United States: a review of food deserts literature (2010) Health Place, 16, pp. 876-884; 
Ward, J (2015) Can urban agriculture usefully improve food resilience? Insights from a linear programming approach. J Environ Stud Sci; Wilde, P., (2013) Food Policy in the United States: an introduction, , Earthscan, London; 
Winne, M., (2008) Closing the food gap: resetting the table in the land of plenty, , Beacon, Boston; 
Witze, A., Kanipe, J., (2014) Island on fire: the extraordinary story of a forgotten volcano that changed the world, , Pegasus, New York; 
Wood, G., (2014) Tambora: the eruption that changed the world, , Princeton University Press, Princeton; 
Zhang, Z (2013) Cybersecurity policy for the electricity sector: the first step to protecting our critical infrastructure from cyber threats. Boston University J Science Technology Law 319UR  - https://www.scopus.com/inward/record.uri?eid=2-s2.0-84977123389&doi=10.1007%2fs13412-015-0310-4&partnerID=40&md5=1d5d769dc6ddfd9e1a9f23a410fb5188
ER  - 

TY  - JOUR
TI  - How resilient is the United States’ food system to pandemics?
T2  - Journal of Environmental Studies and Sciences
J2  - J. Environ. Stud. Sci.
VL  - 5
IS  - 3
SP  - 337
EP  - 347
PY  - 2015
DO  - 10.1007/s13412-015-0275-3
SN  - 21906483 (ISSN) 
AU  - Huff, A.G.
AU  - Beyeler, W.E.
AU  - Kelley, N.S.
AU  - McNitt, J.A.
AD  - EcoHealth Alliance, New York, NY, United States
AB  - Rarely have studies focused on the second- and third-order effects of pandemics. Limiting the disruption of critical infrastructures during a pandemic is important for the survival and health of society (i.e., electricity, water, and food) as most medical and public health responses to a pandemic depend on these infrastructures. The studies that have looked at this issue have highlighted alarming gaps in preparedness. This study used a system dynamics model to demonstrate the likely effects of a pandemic on the USA’s food system. The model reveals that a severe pandemic with greater than a 25 % reduction in labor availability can create significant and widespread food shortages. The Ebola epidemic that began in 2014 has caused severe food shortages in West Africa, which are similar to the effects that this model predicts in the USA. The likely effects of the reduction in the amount of available food are difficult to specifically predict; however, it is likely to have severe negative consequences on society. The resilience of the food system must be improved against this hazard and others. © 2015, AESS.
KW  - Absenteeism
KW  - Food security
KW  - Food systems
KW  - Pandemics
KW  - Resilience
KW  - Supply chains
KW  - System dynamics
KW  - dynamic analysis
KW  - dynamic property
KW  - epidemic
KW  - food security
KW  - medical geography
KW  - United States
KW  - West Africa
PB  - Springer New York LLC
N1  - 施引文献 :14
N1  - Export Date: 18 January 2021
M3  - Article
DB  - Scopus
LA  - English
N1  - 通讯地址: Huff, A.G.; EcoHealth AllianceUnited States
N1  - 参考文献: Adalja, A.A., Wollner, S.B., InglesbyTV, P.G., The globalization of US medical countermeasure production and its implications for national security (2012) Biosecur Bioterror, 10, pp. 255-257; 
Alirol, E., Getaz, L., Stoll, B., Chappuis, F., Loutan, L., Urbanisation and infectious diseases in a globalised world (2011) Lancet Infect Dis, 11, pp. 131-141; 
Beck M, Bruins A, Fox T, Gayl F, Giordano D, Holmes D, Morgan DA (2006) Agribusiness industry, 2006. Industrial College of the Armed Forces Washington, D.C; Brown, L.R., Could food shortages bring down civilization? (2009) Sci Am, 300, pp. 50-57; 
Buldyrev, S.V., Parshani, R., Paul, G., Stanley, H.E., Havlin, S., Catastrophic cascade of failures in interdependent networks (2010) Nature, 464, pp. 1025-1028. , COI: 1:CAS:528:DC%2BC3cXkslaru7o%3D; 
http://www.stuurgroepta.nl/rapporten/Foodshock-web.pdf, Burger K, Warner J, Derix E (2010) Governance of the world food system and crisis prevention. Accessed 1 July 2014; http://www.propertyshark.com/Real-Estate-Reports/2012/01/04/average-home-sizes-in-washington-d-c-atlanta-twice-as-much-as-in-new-york/#comments, Calin (2012) Average home sizes, Washington, D.C., Atlanta, twice as much as in New York. Accessed 1 July 2014; https://www.census.gov/construction/chars/highlights.html, U.S. Census (2014) Characteristics of new housing. Accessed 1 Oct 2014; http://www.flu.gov/planning-preparedness/business/cikrpandemicinfluenzaguide.pdf, Department of Homeland Security (2006) Response and recovery guide for critical infrastructure and key resources. CI/KR Guide, Department of Homeland Security (DHS). Accessed 1 July 2014; Dobson, I., Carreras, B.A., Lynch, V.E., Newman, D.E., Complex systems analysis of series of blackouts: cascading failure, critical points, and self-organization (2007) Chaos, 17, pp. 1-13; 
http://www.fdic.gov/news/news/financial/2008/fil08006a.pdf, Federal Financial Institutions Examination Council (2007) Interagency statement on pandemic planning. Washington, D.C. Retrieved from. Accessed 1 July 2014; http://www.fao.org/docrep/012/al390e/al390e00.pdf, Food and Agriculture Organization of the United Nations (2010) Global hunger declining, but still unacceptably high. Economic and Social Development Department, Policy Brief, September. Accessed 1 July 2014; http://www.fao.org/news/story/en/item/242177/icode/, Food and Agriculture Organization of the United Nations (2014) West Africa: Ebola outbreak puts harvests at risk, sends food prices shooting up. Accessed 1 July 2014; http://www.fao.org/3/a-i4311e.pdf, Food and Agriculture Organization of the United Nations (2015) Special report: FAO/WFP Crop and Food Security Assessment—Liberia, Sierra Leone and Guinea. Accessed 1 July 2014; Harvell, C.D., Mitchell, C.E., Ward, J.R., Altizer, S., Dobson, A.P., Ostfeld, R.S., Samuel, M.D., Climate warming and disease risks for terrestrial and marine biota (2002) Science, 296, pp. 2158-2162. , COI: 1:CAS:528:DC%2BD38XkvFGhsLo%3D; 
https://www.osha.gov/Publications/influenza_pandemic.html, Occupational Safety and Health Administration (2007) Guidance on preparing workplaces for an influenza pandemic. Federal Publications, 617. Accessed 1 July 2014; Hessel, L., Pandemic influenza vaccines: meeting the supply, distribution and deployment challenges (2009) Influenza, 3, pp. 165-170; 
https://umanitoba.ca/faculties/management/ti/media/docs/PandemicReport_Final_printweb%281%29.pdf, Hickson A, Larson, PD, Phillips A, Khan S, Cohen S, Wirth B, Wolters D, Wright S, Kososki D (2008) Manitoba nutrition supply in event of a pandemic: analysis, vulnerabilities and risk management plans. Accessed 1 July 2014; Hines, P., Balasubramaniam, K., Sanchez, E.C., Cascading failures in power grids (2009) IEEE Potentials, 28, pp. 24-30; 
Johnson, N.P., Mueller, J., Updating the accounts: global mortality of the 1918–1920 “Spanish” influenza pandemic (2002) Bull Hist Med, 76, pp. 105-115; 
http://www.cidrap.umn.edu/sites/default/files/public/downloads/cidrap_coal_report.pdf, Kelley NS, Osterholm MT (2008) Pandemic influenza, electricity, and the coal supply chain. Accessed 1 July 2014; Kohn, S., Eaton, J.L., Feroz, S., Bainbridge, A.A., Hoolachan, J., Barnett, D.J., Personal disaster preparedness: an integrative review of the literature (2012) Disaster Med Public Health Prep, 6, pp. 217-231; 
Kumar, S., Chandra, C., Supply chain disruption by avian flu pandemic for U.S. companies: a case study (2010) Transp J, 49, pp. 61-73; 
Lederman R, Kurnia S, Lederman J (2009) Designing supply chain systems to cope with catastrophes. PACIS 2009 Proceedings 1–12; Lin, S., Fletcher, B.A., Luo, M., Chinery, R., Hwang, S.A., Health impact in New York City during the Northeastern blackout of 2003 (2011) Public Health Rep, 126, p. 384; 
Littman RJ, Littman ML (1973) Galen and the Antonine plague. Am J Philol 243–255; Luke, T.C., Rodrigue, J.P., Protecting public health and global freight transportation systems during an influenza pandemic (2008) Am J Disaster, 3, pp. 99-107; 
http://www.ecotippingpoints.org/resources/presentation-food-resilience/presentations-food-resilience.pdf, McDonald B (2013) Growing a global food system: agriculture, environment and power in America, 1945–1995. Accessed 1 July 2014; McKinnon, A., Life without trucks: the impact of a temporary disruption of road freight transport on a national economy (2006) J Bus Logist, 27, pp. 227-250; 
http://commodityplatform.org/wp/wp-content/uploads/2011/05/resilience-web.pdf, Meuwissen M, Burger K, Lansink AO (2010) Resilience of food companies to calamities—perceptions in the Netherlands. Accessed 1 July 2014; Murray, C.J., Lopez, A.D., Global mortality, disability, and the contribution of risk factors: global burden of disease study (1997) Lancet, 349, pp. 1436-1442. , COI: 1:STN:280:DyaK2szgslWjtg%3D%3D; 
http://www.scribd.com/doc/115962650/Global-Trends-2030-Alternative-Worlds, National Intelligence Council (US) (Ed.) (2013) Global trends 2030: alternative worlds. Central Intelligence Agency. Accessed 1 July 2014; http://www.gsmi-ijgb.com/Documents/IJAED%20V1%20N1%20P02%20Seyed%20hossein%20Nikou%20-Food%20Supply.pdf, Nikou SH, Selamat H (2013) Risk management capability within Malaysian food supply chains. Int J of Agr and Econ Dev. Accessed 1 July 2014; Osterholm, M.T., Preparing for the next pandemic (2005) N Engl J Med, 352, pp. 1839-1842. , COI: 1:CAS:528:DC%2BD2MXjvVaqsL4%3D; 
Osterholm, M.T., Kelley, N.S., Energy and the public’s health: making the connection (2009) Public Health Rep, 124, p. 20; 
Patz, J.A., Daszak, P., Tabor, G.M., Aguirre, A.A., Pearl, M., Epstein, J., Unhealthy landscapes: policy recommendations on land use change and infectious disease emergence (2004) Environ Health Perspect, 112, p. 1092; 
Patz, J.A., Campbell-Lendrum, D., Holloway, T., Foley, J.A., Impact of regional climate change on human health (2005) Nature, 438, pp. 310-317. , COI: 1:CAS:528:DC%2BD2MXht1WksbfM; 
https://smartech.gatech.edu/bitstream/handle/1853/50326/DAVILAPAYAN-DISSERTATION-2013.pdf?sequence=1, Payan CSD (2013) Cases of improvement to public health systems using mathematical modeling [PDF document]. Accessed 1 July 2014; http://randd.defra.gov.uk/Document.aspx?Document=FT0352_4705_FRP.doc, Peck H (2006) Resilience in the food chain: a study of business continuity management in the food and drink industry. Final Report to the Dep. for Environment, Food and Rural Affairs, Dep. of Defence Management & Security Analysis, Cranfield University, Shrivenham. Accessed 1 July 2014; Pimentel D, Pimentel MH (Eds.) (2007) Food, energy, and society. CRC press; Pimentel, D., Whitecraft, M., Scott, Z.R., Zhao, L., Satkiewicz, P., Scott, T.J., Moe, T.L., Will limited land, water, and energy control human population numbers in the future? (2010) Hum Ecol, 38, pp. 599-611; 
Roth, A.V., Tsay, A.A., Pullman, M.E., Gray, J.V., Unraveling the food supply chain: strategic insights from China and the 2007 recalls (2008) J Supply Chain Manag, 44, pp. 22-39; 
Sclar, E.D., Garau, P., Carolini, G., The 21st century health challenge of slums and cities (2005) Lancet, 365, pp. 901-903; 
Scott S, Duncan CJ (2001) Biology of plagues: evidence from historical populations. Cambridge University Press; http://money.howstuffworks.com/personal-finance/budgeting/average-american-grocery-bill.htm, Sennebogen E (2011) What is the average American grocery bill?. Accessed 1 July 2014; http://hbr.org/2006/05/preparing-for-a-pandemic/ar/17, Staples J (2006) Preparing for a Pandemic. Harvard Business Review. Accessed 1 July 2014; Suk, J.E., Semenza, J.C., Future infectious disease threats to Europe (2011) Am J Public Health, 101, pp. 2068-2079; 
Viboud, C., Miller, M., Olson, D.R., Osterholm, M., Simonsen, L., Preliminary estimates of mortality and years of life lost associated with the 2009 A/H1N1 pandemic in the US and comparison with past influenza seasons (2010) PLoS Currents; 
http://www.systemdynamics.org/conferences/2008/proceed/papers/VO153.pdf, Vo TLH, Thiel D (2006) A system dynamics model of the chicken meat supply chain faced with bird flu. University of Nantes and ENITIAA Nantes, LEM-LARGECIA, France. Accessed 1 July 2014; Ziegler, P., (2013) The black death, , Faber & Faber, US; 
Zsidisin, G.A., Ritchie, B., (2009) Supply chain risk management—developments, issues and challenges. Supply chain risk, , Springer, US
UR  - https://www.scopus.com/inward/record.uri?eid=2-s2.0-84977109246&doi=10.1007%2fs13412-015-0275-3&partnerID=40&md5=2365c4d3d6a4af40305da158087333f9
ER  - 

TY  - JOUR
TI  - The hidden cost of phosphate fertilizers: mapping multi-stakeholder supply chain risks and impacts from mine to fork
T2  - Global Change, Peace and Security
J2  - Global Change Peace Secur.
VL  - 27
IS  - 3
SP  - 323
EP  - 343
PY  - 2015
DO  - 10.1080/14781158.2015.1083540
SN  - 14781158 (ISSN) 
AU  - Cordell, D.
AU  - Turner, A.
AU  - Chong, J.
AD  - Institute for Sustainable Futures, University of Technology Sydney, Sydney, NSW, Australia
[truncated: 12,548,889 more chars]
